# Supplementary material for: Oxygen-driven divergence of marine group II archaea reflected by transitions of superoxide dismutases
Source: Microbiol Spectr. 2023 Dec 4;12(1):e02033-23. doi: 10.1128/spectrum.02033-23 (PMC10783094; doi:10.1128/spectrum.02033-23)
Supplement: Table S1 — Information and environmental parameters of sampling sites. [file spectrum.02033-23-s0002.xlsx]

## Sheet: Table S1
Table S1. Information and environmental parameters of sampling sites.
Sample ID	Station	Season	Water layer	Group	Longitude (E)	Latitude (N)	Sampling deapth (m)	Bottom depth (m)	DNA concentration (ng/µL)	Salinity (‰)	Tempreture (°C)	pH	DO (mg/L)	Chl-a (μg/L)	NH4+ (μM)	NO2- (μM)	NO3- (μM)	DIN (μM)	SiO44- (μM)	PO43- (μM)	N/P	N/Si	PAR.M	PAR.I	The depth of pycnocline (m)
G_27	B5	Summer	DCM	SD	117.395	22.1172	50	78	5.23	34.51	22.19	8.05	5.66	0.46	0.96	0.673	3.227	5.15	6.49	0.32	21.03	0.97	4.5988	0.3638	27.6
G_29	B7	Summer	DCM	SD	117.703	21.6978	60	467	8.86	34.68	24.37	8.06	6.28	0.29	1.22	0.22	0.723	2.62	3.866	0.207	12.11	0.9	4.776	3.1159	84
G_31	C5	Summer	DCM	SD	116.306	21.8592	40	95	5.81	34.58	25.56	8.07	6.3	0.47	0.58	0.115	0.421	2.24	4.75	0.246	8.5	0.96	5.3722	11.742	24
G_35	C7	Summer	DCM	SD	116.688	21.3242	60	357	7.05	34.52	26.04	8.08	6.26	0.18	1.43	0.216	0.969	4.3	4.339	0.262	23.12	1.45	5.1592	0.1038	58
G_36	C11	Summer	DCM	SD	117.574	20.105	80	1500	7.67	34.64	27.33	8.08	6.49	0.08	1.02	0.217	0.547	3.43	3.389	0.181	12.25	1.4	5.2404	0.1038	70
G_37	D6	Summer	DCM	SD	115.562	21.1523	50	115	7.74	34.63	24.71	8.08	6.48	0.26	0.45	0.256	0.986	2.91	4.983	0.291	11.66	0.81	5.205	0.1038	37
G_39	D7	Summer	DCM	SD	115.707	20.9905	70	202	7.49	34.53	25.75	8.08	6.52	0.25	0.55	0.158	0.701	2.21	5.134	0.274	8.94	0.79	4.9644	0.1038	30
G_41	E6	Summer	DCM	SD	114.785	20.3847	80	125	12.96	34.67	20.24	8.03	5.03	0.41	0.28	0.202	3.597	3.36	8.753	0.397	4.51	0.63	5.2498	0.1038	100
G_43	E7	Summer	DCM	SD	114.937	20.1912	60	207	7.07	34.59	22.17	8.06	5.68	0.97	0.25	0.249	1.285	2.46	5.053	0.294	10.12	0.72	5.144	0.1038	32
G_45	E8	Summer	DCM	SD	115.025	20.074	50	500	16.88	34.48	24.29	8.09	6.35	1.17	0.24	0.325	2.228	3.25	6.53	0.16	11.21	0.95	4.7886	0.1038	50
G_47	E9	Summer	DCM	SD	115.117	19.9364	60	1100	20.79	34.54	23.72	8.08	6.24	0.54	0.27	0.298	3.037	3.57	8.883	0.364	8.7	0.75	4.7376	1.495	45
G_49	F5	Summer	DCM	SD	113.484	20.3938	50	88	10.52	34.53	27.48	8.11	6.6	0.57	0.24	0.294	0.425	3.18	4.381	0.127	22.23	0.56	4.8024	0.1038	50
G_51	F7	Summer	DCM	SD	113.937	19.735	60	400	8.22	34.63	24.68	8.13	6.69	0.2	0.28	0.275	0.475	0.97	4.523	0.237	7.98	0.31	5.1902	4.5453	76
G_2	B5	Winter	DCM	WD	117.402	22.1285	70	75	7.77	34.25	22.97	8.38	4.77	0.56	1.83	0.28	1.58	3.69	4.41	0.24	15.46	0.84	4.2594	6.9117	73
G_4	B7	Winter	DCM	WD	117.727	21.7383	75	410	7.53	34.49	23.04	8.31	4.36	0.34	1.35	0.24	4.42	6.01	7.35	0.44	13.56	0.82	4.2222	0.10346	87
G_6	C5	Winter	DCM	WD	116.307	21.86	70	87	7.23	34.33	23.02	8.12	5.02	0.79	1.77	0.11	0.95	2.82	3.73	0.19	14.79	0.76	4.2374	0.10382	50
G_8	C6	Winter	DCM	WD	116.47	21.6033	50	200	7.42	33.98	23.95	8	4.93	0.22	0.79	0.04	6.56	7.39	13.77	0.53	13.95	0.54	4.3262	0.10382	60
G_10	C7	Winter	DCM	WD	116.687	21.1567	50	277	7.87	34.15	23.33	8.07	4.52	0.45	0.51	0.1	2.12	2.73	7.13	0.29	9.3	0.38	4.3814	46.612	59
G_12	D6	Winter	DCM	WD	115.557	21.1467	70	100	5.7	34.09	21.84	8.16	5.24	0.91	0.37	0.19	1.47	2.02	2.77	0.22	9.24	0.73	4.3378	0.10382	18
G_14	D7	Winter	DCM	WD	115.705	20.9917	75	180	10.28	34.03	20.01	8.12	4.94	0.47	1.52	0.23	2.98	4.73	6.35	0.28	16.7	0.74	4.2446	1.9588	58
G_16	E6	Winter	DCM	WD	114.79	20.3997	100	120	8.16	34.56	21.75	8.04	4.43	0.28	1.06	0.09	2.65	3.8	6.66	0.33	11.55	0.57	4.1992	0.10346	120
G_18	E7	Winter	DCM	WD	114.945	20.1883	75	180	8.97	34.4	23.24	8.1	4.77	0.71	1.44	0.2	0.59	2.22	8.69	0.25	9.04	0.26	4.4408	0.10346	69
G_20	E8	Winter	DCM	WD	115.027	20.0617	75	400	11.12	34.37	23.56	8.11	4.88	0.49	1.81	0.05	0.6	2.45	5.98	0.2	12.07	0.41	4.2048	0.41499	83
G_22	E9	Winter	DCM	WD	115.12	19.9383	100	1250	14.62	34.52	22.33	8.06	4.47	0.34	0.94	0.14	2.28	3.36	8.87	0.3	11.34	0.38	4.0886	0.90787	120
G_24	F5	Winter	DCM	WD	113.492	20.39	65	82	7.57	34.46	22.74	8.05	4.66	0.66	0.64	0.18	1.73	2.55	5.59	0.33	7.82	0.46	4.5514	4.4518	76
G_26	F7	Winter	DCM	WD	113.951	19.2332	75	340	8.1	34.34	24	8.12	4.86	0.35	0.52	0.07	0.26	0.84	3.31	0.28	3	0.25	4.748	13.028	80
Avergae										34.4423	23.6273	8.10154	5.47808	0.477692	0.858462	0.208385	1.80042	3.24077	5.98785	0.278462	11.93	0.705385	4.67194	3.73075	62.9462
Standard deviation										0.197834	1.84894	0.0801345	0.823097	0.26355	0.538737	0.12414	1.49951	1.42438	2.40505	0.0878873	4.85675	0.304608	0.410479	9.43125	27.2228
Max										34.68	27.48	8.38	6.69	1.17	1.83	0.673	6.56	7.39	13.77	0.53	23.12	1.45	5.3722	46.612	120
Min										33.98	20.01	8	4.36	0.08	0.24	0.04	0.26	0.84	2.77	0.127	3	0.25	4.0886	0.10346	18
