# Supplementary material for: Oxygen-driven divergence of marine group II archaea reflected by transitions of superoxide dismutases
Source: Microbiol Spectr. 2023 Dec 4;12(1):e02033-23. doi: 10.1128/spectrum.02033-23 (PMC10783094; doi:10.1128/spectrum.02033-23)
Supplement: Table S2 — Archaeal community structure at OTU level. [file spectrum.02033-23-s0003.xlsx]

## Sheet: Table S2
Table S2. Archaeal community structure at OTU level. The number and percentage of OTUs in each sample are showed. Abundant OTUs are highlight in red. The significance level of correlation between the relative abundance of MGII OTUs and the concentration of DO were showed. The “-”, ‘*’, ‘**’, ‘***’ and ‘****’ represent p > 0.05, p ≤ 0.05, p ≤ 0.01, p ≤ 0.001, and p ≤ 0.0001, respectively. The pote…
Kingdom	Phylum	Class	Order	Family	Genus	OUT ID	Significance level of MGII OTUs and DO	SOD type of MGII OTUs	SD													WD													Average in SD	Standard deviation in SD	Average in WD	Standard deviation in WD	MAX percentage in all samples	SD
									G_27	G_29	G_31	G_35	G_36	G_37	G_39	G_41	G_43	G_45	G_47	G_49	G_51	G_10	G_12	G_14	G_16	G_18	G_2	G_20	G_22	G_24	G_26	G_4	G_6	G_8						G_27	G_29	G_31	G_35	G_36	G_37	G_39	G_41	G_43	G_45
Archaea	Euryarchaeota	Thermoplasmata	Marine Group II	MGIIa	subclade-1	OTU508	-	NiSOD	0	0	1	1	14	12	0	1	21	0	0	0	5	10	0	0	0	0	1	0	3	0	0	1	3	39	7.11712e-05	0.000116579	7.37592e-05	0.000181121	0.000656069	0	0	1.68223e-05	1.68223e-05	0.000235512	0.000201867	0	1.68223e-05	0.000353268	0
Archaea	Euryarchaeota	Thermoplasmata	Marine Group II	MGIIa	subclade-3	OTU405	*	NiSOD	3790	4004	8514	7104	3105	5861	8173	7350	5026	2013	4725	3406	3051	995	1612	2996	6697	1218	352	1134	535	9742	460	1400	364	296	0.0855633	0.0358157	0.0359751	0.0481811	0.163883	0.0637564	0.0673564	0.143225	0.119505	0.0522332	0.0985953	0.137488	0.123644	0.0845487	0.0338632
Archaea	Euryarchaeota	Thermoplasmata	Marine Group II	MGIIa	subclade-3	OTU294	*	NiSOD	301	961	1870	1401	441	894	1086	1681	622	580	793	685	626	378	563	981	1094	290	135	407	169	1796	65	475	146	57	0.0154519	0.00800556	0.0084836	0.00853551	0.0314576	0.0050635	0.0161662	0.0314576	0.023568	0.00741862	0.0150391	0.018269	0.0282782	0.0104635	0.00975692
Archaea	Euryarchaeota	Thermoplasmata	Marine Group II	MGIIa	subclade-3	OTU410	**	NiSOD	14	38	156	75	11	40	43	273	13	47	159	38	26	5	2	63	22	4	6	22	11	20	1	20	8	2	0.00120732	0.00130773	0.000240688	0.000280936	0.00459248	0.000235512	0.000639246	0.00262427	0.00126167	0.000185045	0.000672891	0.000723358	0.00459248	0.00021869	0.000790647
Archaea	Euryarchaeota	Thermoplasmata	Marine Group II	MGIIa	subclade-3	OTU291	**	NiSOD	169	12	10	14	186	118	91	17	222	21	6	9	105	0	9	1	10	1	25	2	3	7	1	30	28	0	0.00126814	0.00131279	0.0001514	0.000188204	0.00373454	0.00284296	0.000201867	0.000168223	0.000235512	0.00312894	0.00198503	0.00153083	0.000285979	0.00373454	0.000353268
Archaea	Euryarchaeota	Thermoplasmata	Marine Group II	MGIIa	subclade-6	OTU286	-	NiSOD	877	530	3924	1611	387	806	997	4249	667	655	6403	624	825	147	686	1502	1806	172	50	334	252	2501	342	395	48	63	0.0291866	0.0317327	0.0107378	0.0132588	0.107713	0.0147531	0.0089158	0.0660106	0.0271007	0.00651022	0.0135588	0.0167718	0.0714778	0.0112205	0.0110186
Archaea	Euryarchaeota	Thermoplasmata	Marine Group II	MGIIa	subclade-7	OTU301	-	NiSOD	5468	1023	5153	2252	1238	2656	3976	5387	2104	1158	14412	1114	1674	679	2301	4145	11398	468	247	935	665	12490	607	1424	283	136	0.0616148	0.0612539	0.0462975	0.0711186	0.242443	0.0919842	0.0172092	0.0866852	0.0378838	0.020826	0.04468	0.0668854	0.0906216	0.0353941	0.0194802
Archaea	Euryarchaeota	Thermoplasmata	Marine Group II	MGIIa	subclade-7	OTU211	-	NiSOD	2081	584	2565	959	389	862	1312	2253	661	335	4140	829	548	233	1009	1311	4071	157	99	291	269	5208	210	482	100	95	0.0226687	0.0187654	0.0175146	0.0278468	0.0876104	0.0350071	0.00982421	0.0431491	0.0161326	0.00654386	0.0145008	0.0220708	0.0379006	0.0111195	0.00563546
Archaea	Euryarchaeota	Thermoplasmata	Marine Group II	MGIIa	subclade-7	OTU332	-	NiSOD	864	215	1768	824	294	582	629	1968	420	207	1665	287	336	169	529	719	1595	159	66	181	171	2413	182	278	59	69	0.0130166	0.010522	0.0085276	0.0119561	0.0405921	0.0145344	0.00361679	0.0297418	0.0138616	0.00494575	0.00979056	0.0105812	0.0331062	0.00706535	0.00348221
Archaea	Euryarchaeota	Thermoplasmata	Marine Group II	MGIIa	subclade-7	OTU377	-	NiSOD	13	55	133	150	9	31	19	1734	26	13	812	23	22	15	24	66	458	6	2	8	11	1280	13	20	7	3	0.00393382	0.00841373	0.00247546	0.00608993	0.0291698	0.00021869	0.000925225	0.00223736	0.00252334	0.0001514	0.00052149	0.000319623	0.0291698	0.000437379	0.00021869
Archaea	Euryarchaeota	Thermoplasmata	Marine Group II	MGIIa	subclade-7	OTU409	-	NiSOD	233	76	441	135	60	150	206	989	93	32	1004	101	39	13	200	199	339	58	19	38	32	530	67	73	30	9	0.00460542	0.00569332	0.00207949	0.0026328	0.0168896	0.00391959	0.00127849	0.00741862	0.00227101	0.00100934	0.00252334	0.00346539	0.0166372	0.00156447	0.000538313
Archaea	Euryarchaeota	Thermoplasmata	Marine Group II	MGIIa	subclade-7	OTU435	-	NiSOD	268	96	455	261	102	244	268	467	173	73	443	113	140	51	207	234	542	58	32	66	95	847	68	127	30	15	0.00401535	0.00237532	0.00306942	0.00411552	0.0142485	0.00450837	0.00161494	0.00765413	0.00439061	0.00171587	0.00410463	0.00450837	0.007856	0.00291025	0.00122803
Archaea	Euryarchaeota	Thermoplasmata	Marine Group II	MGIIa	subclade-7	OTU335	-	NiSOD	0	2	9	13	1	0	1	111	0	1	33	1	0	0	0	6	1	0	0	0	1	4	0	0	0	0	0.000222572	0.000518322	1.55283e-05	3.18156e-05	0.00186727	0	3.36445e-05	0.0001514	0.00021869	1.68223e-05	0	1.68223e-05	0.00186727	0	1.68223e-05
Archaea	Euryarchaeota	Thermoplasmata	Marine Group II	MGIIa	subclade-unclassified	OTU297	-	NiSOD	337	54	280	230	85	267	327	97	100	124	36	437	233	158	128	77	992	8	24	26	32	404	198	118	29	3	0.00337351	0.00212656	0.00284296	0.00455441	0.0166877	0.00566911	0.000908403	0.00471024	0.00386912	0.00142989	0.00449155	0.00550088	0.00163176	0.00168223	0.00208596
Archaea	Euryarchaeota	Thermoplasmata	Marine Group II	MGIIa	subclade-unclassified	OTU19	-	NiSOD	13	99	399	204	74	141	198	459	60	180	633	163	174	25	53	686	173	34	43	162	108	70	19	181	42	22	0.00361938	0.00298478	0.00209373	0.00300833	0.0115401	0.00021869	0.0016654	0.00671209	0.00343174	0.00124485	0.00237194	0.00333081	0.00772142	0.00100934	0.00302801
Archaea	Euryarchaeota	Thermoplasmata	Marine Group II	MGIIa	subclade-unclassified	OTU1	-	NiSOD	9	107	256	102	86	148	187	593	54	142	94	50	69	55	84	176	185	15	75	185	225	17	40	234	74	8	0.00245476	0.0025034	0.00177669	0.00140037	0.00997561	0.0001514	0.00179998	0.0043065	0.00171587	0.00144672	0.0024897	0.00314576	0.00997561	0.000908403	0.00238876
Archaea	Euryarchaeota	Thermoplasmata	Marine Group II	MGIIa	subclade-unclassified	OTU206	-	NiSOD	3	33	149	48	7	30	22	155	7	104	9	39	31	6	8	116	13	5	13	68	24	3	2	49	6	2	0.000824291	0.000885849	0.000407617	0.000573364	0.00260745	5.04668e-05	0.000555135	0.00250652	0.000807469	0.000117756	0.000504668	0.00037009	0.00260745	0.000117756	0.00174952
Archaea	Euryarchaeota	Thermoplasmata	Marine Group II	MGIIa	subclade-unclassified	OTU282	-	NiSOD	82	2	2	7	38	7	43	4	60	11	2	1	7	59	22	0	2	0	45	6	14	0	2	20	60	38	0.00034421	0.000446959	0.000346798	0.000380802	0.00137943	0.00137943	3.36445e-05	3.36445e-05	0.000117756	0.000639246	0.000117756	0.000723358	6.72891e-05	0.00100934	0.000185045
Archaea	Euryarchaeota	Thermoplasmata	Marine Group II	MGIIa	subclade-unclassified	OTU498	-	NiSOD	0	0	1	0	48	2	5	1	13	2	0	0	6	17	0	0	0	0	4	2	3	0	12	2	4	75	0.000100934	0.000221262	0.000153988	0.00034399	0.00126167	0	0	1.68223e-05	0	0.000807469	3.36445e-05	8.41114e-05	1.68223e-05	0.00021869	3.36445e-05
Archaea	Euryarchaeota	Thermoplasmata	Marine Group II	MGIIa	subclade-unclassified	OTU51	-	NiSOD	0	10	1	7	1	0	0	17	0	2	1	0	1	1	0	27	0	5	2	15	0	0	0	1	0	0	5.17608e-05	8.72657e-05	6.59951e-05	0.000136053	0.000454201	0	0.000168223	1.68223e-05	0.000117756	1.68223e-05	0	0	0.000285979	0	3.36445e-05
Archaea	Euryarchaeota	Thermoplasmata	Marine Group II	MGIIa	subclade-unclassified	OTU308	*	NiSOD	0	1	2	19	7	0	5	0	0	2	1	0	0	0	0	0	0	0	4	0	0	2	0	0	0	0	4.78788e-05	8.95029e-05	7.76413e-06	2.0158e-05	0.000319623	0	1.68223e-05	3.36445e-05	0.000319623	0.000117756	0	8.41114e-05	0	0	3.36445e-05
Archaea	Euryarchaeota	Thermoplasmata	Marine Group II	MGIIa	subclade-unclassified	OTU304	**	NiSOD	758	168	79	448	687	476	507	57	853	260	25	137	798	145	137	11	439	17	40	3	45	20	9	24	44	43	0.00679749	0.0050871	0.00126426	0.00199029	0.0143494	0.0127513	0.00282614	0.00132896	0.00753638	0.0115569	0.0080074	0.00852889	0.00095887	0.0143494	0.00437379
Archaea	Euryarchaeota	Thermoplasmata	Marine Group II	MGIIa	subclade-unclassified	OTU501	**	NiSOD	2	88	13	109	17	20	24	10	10	18	14	332	9	13	11	4	2	0	11	4	8	2	0	5	13	39	0.000861818	0.00151998	0.00014493	0.000172724	0.00558499	3.36445e-05	0.00148036	0.00021869	0.00183363	0.000285979	0.000336445	0.000403735	0.000168223	0.000168223	0.000302801
Archaea	Euryarchaeota	Thermoplasmata	Marine Group II	MGIIa	subclade-unclassified	OTU406	***	NiSOD	10	44	146	49	15	52	75	142	19	40	1443	64	28	3	2	22	25	2	1	2	20	22	13	4	0	0	0.00275238	0.00650718	0.000150106	0.000165746	0.0242745	0.000168223	0.00074018	0.00245605	0.000824291	0.000252334	0.000874758	0.00126167	0.00238876	0.000319623	0.000672891
Archaea	Euryarchaeota	Thermoplasmata	Marine Group II	MGIIa	subclade-unclassified	OTU307	***	NiSOD	1	49	147	106	17	49	78	88	15	74	47	71	63	4	2	44	24	3	4	14	30	8	1	27	4	2	0.00104169	0.000666498	0.000216102	0.00023399	0.00247287	1.68223e-05	0.000824291	0.00247287	0.00178316	0.000285979	0.000824291	0.00131214	0.00148036	0.000252334	0.00124485
Archaea	Euryarchaeota	Thermoplasmata	Marine Group II	MGIIa	subclade-unclassified	OTU443	***	NiSOD	0	1	3	12	5	5	9	1	0	3	0	2	15	1	0	4	5	0	0	0	2	0	0	0	0	0	7.24652e-05	8.16601e-05	1.55283e-05	2.86979e-05	0.000252334	0	1.68223e-05	5.04668e-05	0.000201867	8.41114e-05	8.41114e-05	0.0001514	1.68223e-05	0	5.04668e-05
Archaea	Euryarchaeota	Thermoplasmata	Marine Group II	MGIIa	subclade-unclassified	OTU381	***	NiSOD	5	1	10	2	1	4	4	3	3	3	5	3	1	0	0	0	0	0	0	0	1	0	3	0	0	0	5.82309e-05	4.04058e-05	5.17608e-06	1.43805e-05	0.000168223	8.41114e-05	1.68223e-05	0.000168223	3.36445e-05	1.68223e-05	6.72891e-05	6.72891e-05	5.04668e-05	5.04668e-05	5.04668e-05
Archaea	Euryarchaeota	Thermoplasmata	Marine Group II	MGIIa	subclade-unclassified	OTU205	****	NiSOD	11	32	135	43	33	66	128	35	24	44	25	36	33	0	4	2	25	1	1	2	9	16	3	4	1	0	0.000834644	0.000647768	8.79934e-05	0.000124597	0.00227101	0.000185045	0.000538313	0.00227101	0.000723358	0.000555135	0.00111027	0.00215325	0.00058878	0.000403735	0.00074018
Archaea	Euryarchaeota	Thermoplasmata	Marine Group II	MGIIa	subclade-unclassified	OTU392	****	NiSOD	5	54	85	53	30	58	109	22	29	37	8	24	31	0	0	2	2	0	2	6	3	3	0	3	2	0	0.000705241	0.000499193	2.97625e-05	3.00564e-05	0.00183363	8.41114e-05	0.000908403	0.00142989	0.00089158	0.000504668	0.000975692	0.00183363	0.00037009	0.000487846	0.000622424
Archaea	Euryarchaeota	Thermoplasmata	Marine Group II	MGIIb	subclade-10	OTU285	***	Fe/MnSOD	1720	889	938	625	2219	2645	2386	294	2237	838	140	1148	1177	92	317	32	434	50	127	36	170	820	271	142	103	59	0.0223296	0.013942	0.00343304	0.00371691	0.0444949	0.0289343	0.014955	0.0157793	0.0105139	0.0373286	0.0444949	0.0401379	0.00494575	0.0376314	0.0140971
Archaea	Euryarchaeota	Thermoplasmata	Marine Group II	MGIIb	subclade-10	OTU235	***	Fe/MnSOD	134	126	90	63	234	294	242	48	198	83	10	79	138	5	51	0	19	24	21	2	13	17	39	22	30	5	0.0022503	0.00143084	0.000320917	0.00025069	0.00494575	0.00225418	0.00211961	0.001514	0.0010598	0.00393641	0.00494575	0.00407099	0.000807469	0.00333081	0.00139625
Archaea	Euryarchaeota	Thermoplasmata	Marine Group II	MGIIb	subclade-10	OTU303	****	Fe/MnSOD	353	987	705	707	1036	1331	1281	323	1384	691	116	1268	1332	44	176	30	70	6	33	15	95	37	132	63	44	22	0.0148994	0.00732683	0.000992514	0.000827204	0.023282	0.00593826	0.0166036	0.0118597	0.0118933	0.0174279	0.0223904	0.0215493	0.00543359	0.023282	0.0116242
Archaea	Euryarchaeota	Thermoplasmata	Marine Group II	MGIIb	subclade-11	OTU499	-	Fe/MnSOD	1264	3143	2586	1297	2484	2392	1450	2456	2857	5135	203	3075	3079	2254	2481	3204	1085	1819	3453	6080	2067	610	1336	4272	2021	1684	0.0406594	0.0202772	0.0418823	0.0247119	0.102279	0.0212634	0.0528724	0.0435024	0.0218185	0.0417865	0.0402389	0.0243923	0.0413155	0.0480612	0.0863824
Archaea	Euryarchaeota	Thermoplasmata	Marine Group II	MGIIb	subclade-11	OTU56	-	Fe/MnSOD	858	1249	975	553	1243	1182	590	890	1622	2037	65	1394	1468	1249	1373	1080	504	967	1563	2098	729	394	858	1622	898	1062	0.0182793	0.00864369	0.01863	0.00796332	0.0352931	0.0144335	0.021011	0.0164017	0.00930272	0.0209101	0.0198839	0.00992514	0.0149718	0.0272857	0.034267
Archaea	Euryarchaeota	Thermoplasmata	Marine Group II	MGIIb	subclade-11	OTU299	***	Fe/MnSOD	671	885	2034	543	227	1517	1977	1143	345	755	4449	1167	218	21	70	61	458	9	6	25	195	854	74	37	7	9	0.020615	0.0191819	0.00236288	0.0041701	0.0748423	0.0112877	0.0148877	0.0342165	0.00913449	0.00381866	0.0255194	0.0332576	0.0192279	0.00580368	0.0127008
Archaea	Euryarchaeota	Thermoplasmata	Marine Group II	MGIIb	subclade-11	OTU79	***	Fe/MnSOD	10	938	633	543	220	709	519	420	402	522	4149	1457	879	46	233	127	172	23	31	51	124	472	44	100	37	62	0.0147531	0.0175881	0.0019695	0.00207925	0.0697956	0.000168223	0.0157793	0.0106485	0.00913449	0.0037009	0.011927	0.00873076	0.00706535	0.00676255	0.00878123
Archaea	Euryarchaeota	Thermoplasmata	Marine Group II	MGIIb	subclade-11	OTU296	***	Fe/MnSOD	2	108	60	37	17	60	64	33	11	116	187	130	54	2	8	16	4	1	9	9	40	3	1	16	10	0	0.00113744	0.00090381	0.000153988	0.000180379	0.00314576	3.36445e-05	0.00181681	0.00100934	0.000622424	0.000285979	0.00100934	0.00107663	0.000555135	0.000185045	0.00195138
Archaea	Euryarchaeota	Thermoplasmata	Marine Group II	MGIIb	subclade-12	OTU306	-	NiSOD	1660	4677	2499	1606	7171	6103	4732	4866	4400	4766	294	1602	1994	7716	10680	2043	3704	1258	11206	4933	11574	1560	11407	9127	9888	4312	0.0600038	0.0348493	0.115696	0.0676832	0.194701	0.027925	0.0786778	0.0420389	0.0270166	0.120633	0.102666	0.079603	0.0818572	0.074018	0.080175
Archaea	Euryarchaeota	Thermoplasmata	Marine Group II	MGIIb	subclade-12	OTU331	-	NiSOD	0	3	3	3	1	0	0	24	1	3	2	4	1	1	0	1	6	0	1	1	2	0	2	4	0	0	5.82309e-05	0.000106308	2.32924e-05	3.03567e-05	0.000403735	0	5.04668e-05	5.04668e-05	5.04668e-05	1.68223e-05	0	0	0.000403735	1.68223e-05	5.04668e-05
Archaea	Euryarchaeota	Thermoplasmata	Marine Group II	MGIIb	subclade-12	OTU87	*	NiSOD	2	120	86	81	49	92	98	69	36	222	3	67	114	18	10	12	11	3	63	22	134	2	6	88	44	1	0.00134449	0.000954394	0.000535725	0.000680621	0.00373454	3.36445e-05	0.00201867	0.00144672	0.0013626	0.000824291	0.00154765	0.00164858	0.00116074	0.000605602	0.00373454
Archaea	Euryarchaeota	Thermoplasmata	Marine Group II	MGIIb	subclade-13	OTU207	-	NiSOD	9	262	280	232	89	112	83	213	119	306	284	132	288	142	35	372	110	462	87	267	96	87	52	190	70	124	0.0031173	0.00165457	0.00270968	0.0021866	0.00777189	0.0001514	0.00440744	0.00471024	0.00390277	0.00149718	0.00188409	0.00139625	0.00358314	0.00200185	0.00514762
Archaea	Euryarchaeota	Thermoplasmata	Marine Group II	MGIIb	subclade-14	OTU281	*	Fe/MnSOD	949	1710	3587	2523	2382	3734	3208	1858	2233	4635	2188	5152	4981	947	3081	1258	2173	179	1044	785	2601	1371	2805	2788	1673	2623	0.050648	0.022352	0.0301869	0.0157625	0.0866683	0.0159643	0.0287661	0.0603415	0.0424426	0.0400707	0.0628144	0.0539659	0.0312558	0.0375641	0.0779712
Archaea	Euryarchaeota	Thermoplasmata	Marine Group II	MGIIb	subclade-14	OTU247	*	Fe/MnSOD	33	118	148	147	277	295	227	82	186	333	105	220	381	66	146	38	72	6	146	51	246	25	90	252	172	163	0.00330234	0.0017484	0.00190609	0.00135842	0.00640929	0.000555135	0.00198503	0.0024897	0.00247287	0.00465977	0.00496257	0.00381866	0.00137943	0.00312894	0.00560182
Archaea	Euryarchaeota	Thermoplasmata	Marine Group II	MGIIb	subclade-15	OTU505	-	NiSOD	215	2107	923	1072	161	668	399	5546	457	1389	285	594	1638	2955	1677	11304	1468	7518	1416	6636	604	2275	355	3829	744	1221	0.0199978	0.0241642	0.0543515	0.0555196	0.190159	0.00361679	0.0354445	0.015527	0.0180335	0.00270839	0.0112373	0.00671209	0.0932963	0.00768778	0.0233661
Archaea	Euryarchaeota	Thermoplasmata	Marine Group II	MGIIb	subclade-16	OTU300	-	Fe/MnSOD	4598	2406	327	420	4914	3867	2672	281	3465	1373	103	519	1402	1047	4244	164	158	71	3610	554	2127	122	2587	2333	4046	5552	0.0340936	0.0292473	0.0344404	0.031428	0.0933973	0.0773488	0.0404744	0.00550088	0.00706535	0.0826646	0.0650517	0.0449491	0.00472706	0.0582892	0.023097
Archaea	Euryarchaeota	Thermoplasmata	Marine Group II	MGIIb	subclade-17	OTU386	-	Fe/MnSOD	950	2851	989	1172	946	1330	543	942	1327	2497	247	7500	2004	947	1407	4560	2110	499	673	1508	1075	3076	656	1747	532	663	0.0301481	0.0313957	0.0251726	0.0199111	0.126167	0.0159812	0.0479603	0.0166372	0.0197157	0.0159139	0.0223736	0.00913449	0.0158466	0.0223232	0.0420052
Archaea	Euryarchaeota	Thermoplasmata	Marine Group II	MGIIb	subclade-17	OTU83	**	Fe/MnSOD	12	193	316	122	35	195	248	176	32	175	447	455	52	33	43	117	134	3	10	31	35	103	5	44	9	1	0.0031807	0.00247759	0.000735004	0.000763405	0.00765413	0.000201867	0.0032467	0.00531584	0.00205232	0.00058878	0.00328034	0.00417192	0.00296072	0.000538313	0.0029439
Archaea	Euryarchaeota	Thermoplasmata	Marine Group II	MGIIb	subclade-9	OTU93	-	NiSOD	5	146	62	59	75	162	127	94	33	150	8	122	88	33	74	35	37	7	134	83	620	5	18	207	222	4	0.00146354	0.000887285	0.00191386	0.00284277	0.0104298	8.41114e-05	0.00245605	0.00104298	0.000992514	0.00126167	0.00272521	0.00213643	0.00158129	0.000555135	0.00252334
Archaea	Euryarchaeota	Thermoplasmata	Marine Group II	MGIIb	subclade-9	OTU169	*	NiSOD	2474	2139	1564	1794	3465	4203	3332	1056	3642	1830	180	6583	4947	1386	4886	460	2520	135	836	492	2373	620	3174	1688	1375	2231	0.0481492	0.029219	0.0286962	0.0224087	0.110741	0.0416183	0.0359828	0.02631	0.0301792	0.0582892	0.070704	0.0560518	0.0177643	0.0612667	0.0307848
Archaea	Euryarchaeota	Thermoplasmata	Marine Group II	MGIIb	subclade-9	OTU325	*	NiSOD	4	156	95	56	33	84	57	58	35	248	7	422	166	15	23	60	29	8	56	88	162	10	3	125	52	1	0.0018388	0.00196877	0.000817821	0.000842473	0.007099	6.72891e-05	0.00262427	0.00159812	0.000942047	0.000555135	0.00141307	0.00095887	0.000975692	0.00058878	0.00417192
Archaea	Euryarchaeota	Thermoplasmata	Marine Group II	MGIIb	subclade-9	OTU416	*	NiSOD	7	114	118	81	46	126	100	82	40	235	4	417	193	12	28	45	31	1	46	44	265	7	12	133	93	4	0.00202255	0.00187013	0.000932989	0.00123571	0.00701489	0.000117756	0.00191774	0.00198503	0.0013626	0.000773825	0.00211961	0.00168223	0.00137943	0.000672891	0.00395323
Archaea	Euryarchaeota	Thermoplasmata	Marine Group II	MGIIb	subclade-unclassified	OTU337	-	undefined	1	62	58	48	6	14	9	282	6	54	18	13	17	8	2	280	19	34	7	122	17	8	3	60	4	1	0.000760884	0.00125218	0.000731122	0.00132406	0.00474388	1.68223e-05	0.00104298	0.000975692	0.000807469	0.000100934	0.000235512	0.0001514	0.00474388	0.000100934	0.000908403
Archaea	Euryarchaeota	Thermoplasmata	Marine Group II	MGIIb	subclade-unclassified	OTU502	-	undefined	263	9	5	15	99	37	29	3	222	15	5	5	18	25	29	0	0	0	29	3	18	0	76	13	38	122	0.000938165	0.00146468	0.000456789	0.000601219	0.00442426	0.00442426	0.0001514	8.41114e-05	0.000252334	0.0016654	0.000622424	0.000487846	5.04668e-05	0.00373454	0.000252334
Archaea	Euryarchaeota	Thermoplasmata	Marine Group II	MGIIb	subclade-unclassified	OTU188	-	undefined	2	9	28	22	3	3	6	221	0	15	22	3	8	7	5	246	32	18	6	66	8	17	0	24	3	1	0.000442555	0.000995607	0.000560311	0.00111636	0.00413828	3.36445e-05	0.0001514	0.000471024	0.00037009	5.04668e-05	5.04668e-05	0.000100934	0.00371772	0	0.000252334
Archaea	Euryarchaeota	Thermoplasmata	Marine Group II	MGIIb	subclade-unclassified	OTU385	-	undefined	1	32	112	44	12	27	51	208	10	36	21	32	33	6	23	99	25	10	16	75	64	5	3	55	24	0	0.000800999	0.00093055	0.000524078	0.000533863	0.00349903	1.68223e-05	0.000538313	0.00188409	0.00074018	0.000201867	0.000454201	0.000857936	0.00349903	0.000168223	0.000605602
Archaea	Euryarchaeota	Thermoplasmata	Marine Group II	MGIIb	subclade-unclassified	OTU97	-	undefined	1	36	138	35	10	30	17	199	4	70	19	15	19	7	7	63	27	3	11	44	57	7	2	58	7	1	0.000767354	0.000986521	0.000380442	0.000404233	0.00334763	1.68223e-05	0.000605602	0.00232147	0.00058878	0.000168223	0.000504668	0.000285979	0.00334763	6.72891e-05	0.00117756
Archaea	Euryarchaeota	Thermoplasmata	Marine Group II	MGIIb	subclade-unclassified	OTU494	-	undefined	186	0	0	2	35	12	7	1	68	3	5	0	20	6	4	0	0	0	8	2	4	0	26	8	7	140	0.000438673	0.000871908	0.000265274	0.000638588	0.00312894	0.00312894	0	0	3.36445e-05	0.00058878	0.000201867	0.000117756	1.68223e-05	0.00114391	5.04668e-05
Archaea	Euryarchaeota	Thermoplasmata	Marine Group II	MGIIb	subclade-unclassified	OTU27	-	undefined	0	0	2	2	0	0	0	101	2	0	5	0	0	0	0	13	4	0	0	4	0	4	0	1	0	0	0.00014493	0.000467634	3.36445e-05	6.25674e-05	0.00169905	0	0	3.36445e-05	3.36445e-05	0	0	0	0.00169905	3.36445e-05	0
Archaea	Euryarchaeota	Thermoplasmata	Marine Group II	MGIIb	subclade-unclassified	OTU195	-	undefined	96	0	0	1	5	3	0	0	0	0	0	1	0	25	24	0	0	0	1	1	0	0	0	0	10	0	0.000137166	0.000444749	7.89353e-05	0.000154848	0.00161494	0.00161494	0	0	1.68223e-05	8.41114e-05	5.04668e-05	0	0	0	0
Archaea	Euryarchaeota	Thermoplasmata	Marine Group II	MGIIb	subclade-unclassified	OTU343	-	undefined	0	1	4	1	0	0	1	86	0	1	4	0	1	0	0	5	2	0	1	6	3	1	1	4	1	0	0.000128108	0.000396874	3.10565e-05	3.42325e-05	0.00144672	0	1.68223e-05	6.72891e-05	1.68223e-05	0	0	1.68223e-05	0.00144672	0	1.68223e-05
Archaea	Euryarchaeota	Thermoplasmata	Marine Group II	MGIIb	subclade-unclassified	OTU493	-	undefined	81	1	0	0	0	5	0	0	14	2	0	0	0	0	30	1	1	0	0	0	3	1	0	0	2	55	0.000133284	0.000375245	0.000120344	0.000277937	0.0013626	0.0013626	1.68223e-05	0	0	0	8.41114e-05	0	0	0.000235512	3.36445e-05
Archaea	Euryarchaeota	Thermoplasmata	Marine Group II	MGIIb	subclade-unclassified	OTU190	-	undefined	0	6	10	2	0	1	0	10	0	3	11	0	0	0	0	4	1	0	0	1	0	4	0	1	0	0	5.56429e-05	7.34502e-05	1.42342e-05	2.46148e-05	0.000185045	0	0.000100934	0.000168223	3.36445e-05	0	1.68223e-05	0	0.000168223	0	5.04668e-05
Archaea	Euryarchaeota	Thermoplasmata	Marine Group II	MGIIb	subclade-unclassified	OTU427	**	undefined	7	148	188	106	44	89	106	263	41	139	15	79	81	9	9	105	35	7	21	137	53	12	2	80	17	2	0.00168999	0.00120548	0.000632776	0.000735306	0.00442426	0.000117756	0.0024897	0.00316259	0.00178316	0.00074018	0.00149718	0.00178316	0.00442426	0.000689713	0.0023383
Archaea	Euryarchaeota	Thermoplasmata	Marine Group II	MGIIb	subclade-unclassified	OTU398	**	undefined	1	3	31	17	3	11	21	6	4	17	1	49	15	3	2	3	5	0	1	1	5	2	1	10	2	0	0.00023163	0.000234624	4.52907e-05	4.57536e-05	0.000824291	1.68223e-05	5.04668e-05	0.00052149	0.000285979	5.04668e-05	0.000185045	0.000353268	0.000100934	6.72891e-05	0.000285979
Archaea	Euryarchaeota	Thermoplasmata	Marine Group II	MGIIb	subclade-unclassified	OTU232	***	undefined	2	12	26	8	4	10	15	22	6	5	454	12	6	1	1	3	5	0	0	2	3	9	0	0	1	0	0.00075312	0.0020718	3.23505e-05	4.42213e-05	0.00763731	3.36445e-05	0.000201867	0.000437379	0.000134578	6.72891e-05	0.000168223	0.000252334	0.00037009	0.000100934	8.41114e-05
Archaea	Euryarchaeota	Thermoplasmata	Marine Group II	MGIIb	subclade-unclassified	OTU191	***	undefined	5	156	139	124	62	127	183	111	53	73	48	90	81	8	7	78	35	6	23	26	44	16	1	70	26	1	0.00162011	0.000832189	0.000441261	0.000420229	0.00307848	8.41114e-05	0.00262427	0.0023383	0.00208596	0.00104298	0.00213643	0.00307848	0.00186727	0.00089158	0.00122803
Archaea	Euryarchaeota	Thermoplasmata	Marine Group II	MGIIb	subclade-unclassified	OTU284	***	undefined	0	21	105	68	9	33	48	53	9	69	52	58	47	1	3	24	15	0	1	9	12	3	2	21	4	0	0.00074018	0.000493421	0.000122932	0.000138445	0.00176634	0	0.000353268	0.00176634	0.00114391	0.0001514	0.000555135	0.000807469	0.00089158	0.0001514	0.00116074
Archaea	Euryarchaeota	Thermoplasmata	Marine Group II	MGIIb	subclade-unclassified	OTU413	****	undefined	3	10	54	13	6	8	9	31	7	9	98	11	4	0	0	1	3	0	0	0	2	6	0	0	0	0	0.000340328	0.000457778	1.55283e-05	3.02969e-05	0.00164858	5.04668e-05	0.000168223	0.000908403	0.00021869	0.000100934	0.000134578	0.0001514	0.00052149	0.000117756	0.0001514
Archaea	Euryarchaeota	Thermoplasmata	Marine Group II	MGIIb	subclade-unclassified	OTU231	****	undefined	1	23	22	19	8	22	37	11	5	2	5	8	9	1	1	3	0	0	0	1	0	3	0	2	1	0	0.000222572	0.00017752	1.55283e-05	1.87596e-05	0.000622424	1.68223e-05	0.000386912	0.00037009	0.000319623	0.000134578	0.00037009	0.000622424	0.000185045	8.41114e-05	3.36445e-05
Archaea	Euryarchaeota	Thermoplasmata	Marine Group III	unclassified	unclassified	OTU295			7092	8623	4801	4001	3292	4930	5653	1339	5963	3380	5059	9498	6093	2867	3965	5700	8681	3083	2271	3515	2980	6166	2885	1183	2671	1241	0.0902243	0.0371607	0.0610881	0.0352448	0.159778	0.119304	0.145058	0.0807637	0.0673059	0.0553789	0.0829338	0.0950963	0.022525	0.100311	0.0568593
Archaea	Euryarchaeota	Thermoplasmata	Marine Group III	unclassified	unclassified	OTU290			6525	4332	1234	1871	3251	2054	2357	353	4268	1590	1015	2238	2292	3231	3235	1185	2224	678	3371	1391	2566	916	2614	1241	5234	2530	0.0431944	0.027964	0.0393589	0.0214119	0.109765	0.109765	0.0728741	0.0207587	0.0314745	0.0546892	0.0345529	0.0396501	0.00593826	0.0717975	0.0267474
Archaea	Euryarchaeota	Thermoplasmata	Marine Group III	unclassified	unclassified	OTU399			3230	1238	121	352	1247	526	484	43	1409	285	23	211	382	1001	1246	19	195	16	1419	161	878	50	1166	478	2407	1341	0.0123592	0.0148985	0.0134281	0.0121916	0.0543359	0.0543359	0.020826	0.00203549	0.00592144	0.0209774	0.00884852	0.00814198	0.000723358	0.0237026	0.00479435
Archaea	Euryarchaeota	Thermoplasmata	Marine Group III	unclassified	unclassified	OTU287			53	437	203	142	184	248	172	98	206	360	254	452	216	117	138	361	134	32	280	285	400	17	81	138	425	25	0.00391441	0.00202169	0.00314835	0.00244482	0.00760367	0.00089158	0.00735133	0.00341492	0.00238876	0.0030953	0.00417192	0.00289343	0.00164858	0.00346539	0.00605602
Archaea	Euryarchaeota	Thermoplasmata	Marine Group III	unclassified	unclassified	OTU148			98	38	8	7	9	8	18	3	24	11	12	24	16	9	15	8	17	6	3	6	5	11	6	4	6	2	0.00035715	0.000419218	0.000126814	7.51108e-05	0.00164858	0.00164858	0.000639246	0.000134578	0.000117756	0.0001514	0.000134578	0.000302801	5.04668e-05	0.000403735	0.000185045
Archaea	Euryarchaeota	Thermoplasmata	Marine Group III	unclassified	unclassified	OTU495			0	2	0	0	0	0	12	0	10	0	0	0	0	0	0	0	0	0	2	0	1	0	0	0	0	43	3.10565e-05	6.93077e-05	5.9525e-05	0.000199708	0.000723358	0	3.36445e-05	0	0	0	0	0.000201867	0	0.000168223	0
Archaea	Euryarchaeota	Thermoplasmata	Marine Group III	unclassified	unclassified	OTU96			10	25	1	15	8	4	8	2	11	10	0	6	4	15	2	0	1	2	28	6	34	1	0	3	27	5	0.000134578	0.000112847	0.000160459	0.000205527	0.000571957	0.000168223	0.000420557	1.68223e-05	0.000252334	0.000134578	6.72891e-05	0.000134578	3.36445e-05	0.000185045	0.000168223
Archaea	Euryarchaeota	Thermoplasmata	Marine Group III	unclassified	unclassified	OTU92			5	8	2	0	1	2	1	0	6	2	3	1	5	2	1	0	2	1	0	0	5	7	3	1	5	2	4.65848e-05	4.18611e-05	3.75266e-05	3.70815e-05	0.000134578	8.41114e-05	0.000134578	3.36445e-05	0	1.68223e-05	3.36445e-05	1.68223e-05	0	0.000100934	3.36445e-05
Archaea	Euryarchaeota	Thermoplasmata	Marine Group III	unclassified	unclassified	OTU103			6	3	0	5	3	7	2	0	5	4	6	7	4	0	5	2	3	2	1	1	2	3	7	0	3	1	6.72891e-05	3.94517e-05	3.88206e-05	3.32104e-05	0.000117756	0.000100934	5.04668e-05	0	8.41114e-05	5.04668e-05	0.000117756	3.36445e-05	0	8.41114e-05	6.72891e-05
Archaea	Euryarchaeota	Halobacteria	Halobacteriales	Halococcaceae	Halococcus	OTU136			0	1	0	0	0	0	0	0	0	0	0	0	1	0	0	0	0	0	0	0	0	1	96	0	0	0	2.58804e-06	6.31733e-06	0.00012552	0.000447539	0.00161494	0	1.68223e-05	0	0	0	0	0	0	0	0
Archaea	Euryarchaeota	Halobacteria	Halobacteriales	Haloferacaceae	Haloferax	OTU397			0	6	0	4	0	0	0	1	0	10	1	0	0	0	0	0	0	0	0	0	0	1	0	0	0	0	2.84685e-05	5.24757e-05	1.29402e-06	4.66566e-06	0.000168223	0	0.000100934	0	6.72891e-05	0	0	0	1.68223e-05	0	0.000168223
Archaea	Euryarchaeota	Halobacteria	Halobacteriales	Halomicrobiaceae	unclassified	OTU135			0	29	1	22	7	3	1	0	0	2	2	8	1	52	15	5	0	2	67	24	42	0	333	7	90	531	9.83456e-05	0.000154613	0.00151142	0.00268562	0.00893263	0	0.000487846	1.68223e-05	0.00037009	0.000117756	5.04668e-05	1.68223e-05	0	0	3.36445e-05
Archaea	Thaumarchaeota	Nitrososphaeria	Nitrosopumilales	Nitrosopumilaceae	Cenarchaeum	OTU387			0	4	0	0	0	0	0	0	0	20	0	0	0	1	0	0	0	13	2	0	0	0	0	0	0	1	3.10565e-05	9.36237e-05	2.19984e-05	6.00222e-05	0.000336445	0	6.72891e-05	0	0	0	0	0	0	0	0.000336445
Archaea	Thaumarchaeota	Nitrososphaeria	Nitrosopumilales	Nitrosopumilaceae	Nitrosopelagicus	OTU293			7254	6093	4852	16993	13073	4784	5120	4927	8007	13782	121	3197	11200	19394	9320	1475	1012	4410	18637	8082	16433	249	18920	16467	20265	20688	0.12863	0.0806748	0.201029	0.1356	0.348019	0.122029	0.102498	0.0816217	0.285861	0.219918	0.0804778	0.08613	0.0828833	0.134696	0.231845
Archaea	Thaumarchaeota	Nitrososphaeria	Nitrosopumilales	Nitrosopumilaceae	Nitrosopelagicus	OTU390			881	830	798	2830	2195	876	873	853	1301	2835	24	491	2614	2754	1074	147	138	491	2034	1232	2023	42	1731	2464	2150	2778	0.0225173	0.0158838	0.0246615	0.0169879	0.0476911	0.0148204	0.0139625	0.0134242	0.047607	0.0369249	0.0147363	0.0146858	0.0143494	0.0218858	0.0476911
Archaea	Thaumarchaeota	Nitrososphaeria	Nitrosopumilales	Nitrosopumilaceae	Nitrosopelagicus	OTU233			12	120	66	217	43	21	43	101	30	228	1	53	40	241	39	389	1	474	593	1686	943	1	35	425	308	107	0.00126167	0.0012333	0.00678326	0.00796993	0.0283624	0.000201867	0.00201867	0.00111027	0.00365043	0.000723358	0.000353268	0.000723358	0.00169905	0.000504668	0.00383548
Archaea	Thaumarchaeota	Nitrososphaeria	Nitrosopumilales	Nitrosopumilaceae	Nitrosopelagicus	OTU507			286	658	32	189	21	38	150	25	151	151	2	4	19	75	17	2	1	8	42	34	72	1	7	18	42	770	0.00223348	0.00304563	0.00140919	0.00349476	0.0129531	0.00481117	0.0110691	0.000538313	0.00317941	0.000353268	0.000639246	0.00252334	0.000420557	0.00254016	0.00254016
Archaea	Thaumarchaeota	Nitrososphaeria	Nitrosopumilales	Nitrosopumilaceae	Nitrosopelagicus	OTU503			191	610	44	272	58	24	168	42	87	138	2	15	17	114	33	3	0	1	109	41	108	2	7	48	101	764	0.00215843	0.00279617	0.00172234	0.00343143	0.0128522	0.00321305	0.0102616	0.00074018	0.00457566	0.000975692	0.000403735	0.00282614	0.000706535	0.00146354	0.00232147
Archaea	Thaumarchaeota	Nitrososphaeria	Nitrosopumilales	Nitrosopumilaceae	Nitrosopelagicus	OTU500			116	231	9	100	18	2	94	18	65	51	2	10	10	8	0	1	0	2	31	6	57	0	51	9	22	447	0.000939459	0.00111662	0.000820409	0.00203942	0.00751956	0.00195138	0.00388594	0.0001514	0.00168223	0.000302801	3.36445e-05	0.00158129	0.000302801	0.00109345	0.000857936
Archaea	Thaumarchaeota	Nitrososphaeria	Nitrosopumilales	Nitrosopumilaceae	Nitrosopelagicus	OTU193			114	151	155	442	190	112	72	138	155	300	6	118	125	240	124	22	46	61	265	80	239	3	122	196	277	312	0.00268898	0.00181382	0.00257122	0.0017956	0.00743544	0.00191774	0.00254016	0.00260745	0.00743544	0.00319623	0.00188409	0.0012112	0.00232147	0.00260745	0.00504668
Archaea	Thaumarchaeota	Nitrososphaeria	Nitrosopumilales	Nitrosopumilaceae	Nitrosopelagicus	OTU506			91	91	4	47	10	6	35	9	28	22	0	0	3	5	9	0	0	0	6	7	12	0	1	4	13	123	0.000447731	0.000538512	0.000232924	0.000557037	0.00206914	0.00153083	0.00153083	6.72891e-05	0.000790647	0.000168223	0.000100934	0.00058878	0.0001514	0.000471024	0.00037009
Archaea	Thaumarchaeota	Nitrososphaeria	Nitrosopumilales	Nitrosopumilaceae	Nitrosopumilus	OTU504			496	449	212	957	454	206	140	377	565	457	27	357	176	5797	659	6467	131	22818	3263	10985	2949	9	3996	1525	1222	4800	0.00630576	0.00400242	0.0836209	0.103945	0.383851	0.00834385	0.0075532	0.00356632	0.0160989	0.00763731	0.00346539	0.00235512	0.006342	0.00950458	0.00768778
Archaea	Thaumarchaeota	Nitrososphaeria	Nitrosopumilales	Nitrosopumilaceae	Nitrosopumilus	OTU49			31	19	7	33	3	21	1	8	10	40	3	7	24	261	16	3450	23	10477	386	2326	43	0	57	79	45	793	0.000267862	0.000217875	0.0232354	0.049318	0.176247	0.00052149	0.000319623	0.000117756	0.000555135	5.04668e-05	0.000353268	1.68223e-05	0.000134578	0.000168223	0.000672891
Archaea	Thaumarchaeota	Nitrososphaeria	Nitrosopumilales	Nitrosopumilaceae	Nitrosopumilus	OTU52			11	21	2	8	9	36	13	8	3	196	5	1	13	6	0	62	7	138	6	75	14	0	5	1	1	7	0.000421851	0.000877946	0.000416675	0.000702557	0.00329717	0.000185045	0.000353268	3.36445e-05	0.000134578	0.0001514	0.000605602	0.00021869	0.000134578	5.04668e-05	0.00329717
Archaea	Thaumarchaeota	Nitrososphaeria	Nitrosopumilales	Nitrosopumilaceae	Nitrosopumilus	OTU54			0	1	2	0	9	9	5	0	1	58	0	0	1	0	0	0	0	14	0	0	1	0	0	0	0	0	0.000111286	0.000265499	1.94103e-05	6.50967e-05	0.000975692	0	1.68223e-05	3.36445e-05	0	0.0001514	0.0001514	8.41114e-05	0	1.68223e-05	0.000975692
Archaea	Thaumarchaeota	Nitrososphaeria	Nitrosopumilales	Nitrosopumilaceae	Nitrosopumilus	OTU194			0	1	1	0	0	0	0	1	0	0	0	0	0	0	0	4	0	4	5	14	4	0	0	1	2	0	3.88206e-06	7.37705e-06	4.39967e-05	6.60648e-05	0.000235512	0	1.68223e-05	1.68223e-05	0	0	0	0	1.68223e-05	0	0
Archaea	Thaumarchaeota	Nitrososphaeria	Nitrosopumilales	Nitrosopumilaceae	Nitrosopumilus	OTU426			0	1	0	0	0	0	0	0	0	0	1	3	0	0	1	0	0	5	1	1	0	2	1	0	2	1	6.4701e-06	1.46306e-05	1.81163e-05	2.32504e-05	8.41114e-05	0	1.68223e-05	0	0	0	0	0	0	0	0
Archaea	Thaumarchaeota	Nitrososphaeria	Nitrosopumilales	Nitrosopumilaceae	unclassified	OTU333			4	36	25	141	12	8	11	63	7	87	0	33	30	106	9	204	0	183	281	966	462	4	15	175	119	25	0.000591368	0.000680864	0.00329846	0.00449776	0.0162503	6.72891e-05	0.000605602	0.000420557	0.00237194	0.000201867	0.000134578	0.000185045	0.0010598	0.000117756	0.00146354
Archaea	Thaumarchaeota	Nitrososphaeria	Nitrosopumilales	Nitrosopumilaceae	unclassified	OTU509			615	370	14	67	7	10	185	27	100	57	0	9	9	8	59	2	0	0	34	20	49	1	8	26	63	470	0.00190221	0.00307937	0.000957576	0.00212228	0.0103457	0.0103457	0.00622424	0.000235512	0.00112709	0.000117756	0.000168223	0.00311212	0.000454201	0.00168223	0.00095887
Archaea	Thaumarchaeota	Nitrososphaeria	Nitrosopumilales	Nitrosopumilaceae	unclassified	OTU283			0	199	3	11	8	0	31	3	21	20	0	4	4	0	0	0	0	0	0	5	2	1	4	0	0	0	0.000393382	0.000902374	1.55283e-05	2.86979e-05	0.00334763	0	0.00334763	5.04668e-05	0.000185045	0.000134578	0	0.00052149	5.04668e-05	0.000353268	0.000336445
Archaea	Thaumarchaeota	Nitrososphaeria	Nitrosopumilales	Nitrosopumilaceae	unclassified	OTU151			186	128	3	20	2	6	71	6	9	23	0	0	1	8	16	0	0	0	4	6	9	0	1	5	11	141	0.00058878	0.0009856	0.000260098	0.00064008	0.00312894	0.00312894	0.00215325	5.04668e-05	0.000336445	3.36445e-05	0.000100934	0.00119438	0.000100934	0.0001514	0.000386912
Archaea	Thaumarchaeota	Nitrososphaeria	Nitrosopumilales	Nitrosopumilaceae	unclassified	OTU305			47	104	2	9	1	2	39	2	14	7	0	1	0	0	0	0	0	0	1	0	1	0	0	0	1	6	0.000295037	0.000506702	1.16462e-05	2.77989e-05	0.00174952	0.000790647	0.00174952	3.36445e-05	0.0001514	1.68223e-05	3.36445e-05	0.000656069	3.36445e-05	0.000235512	0.000117756
Archaea	Thaumarchaeota	Nitrososphaeria	Nitrosopumilales	Nitrosopumilaceae	unclassified	OTU496			11	37	3	6	0	0	3	0	0	6	0	0	0	0	0	0	0	0	0	0	0	0	0	0	1	8	8.54054e-05	0.000171343	1.16462e-05	3.72279e-05	0.000622424	0.000185045	0.000622424	5.04668e-05	0.000100934	0	0	5.04668e-05	0	0	0.000100934
Archaea	Thaumarchaeota	Nitrososphaeria	Nitrosopumilales	Nitrosopumilaceae	unclassified	OTU53			0	4	0	0	0	13	0	2	0	29	0	0	2	0	0	0	0	16	0	0	1	0	0	0	0	0	6.4701e-05	0.000140887	2.19984e-05	7.44071e-05	0.000487846	0	6.72891e-05	0	0	0	0.00021869	0	3.36445e-05	0	0.000487846
Archaea	Thaumarchaeota	Nitrososphaeria	Nitrosopumilales	Nitrosopumilaceae	unclassified	OTU180			0	27	4	6	0	2	19	1	2	4	0	0	2	0	0	0	0	0	0	0	1	0	0	0	0	0	8.66994e-05	0.000139541	1.29402e-06	4.66566e-06	0.000454201	0	0.000454201	6.72891e-05	0.000100934	0	3.36445e-05	0.000319623	1.68223e-05	3.36445e-05	6.72891e-05
Archaea	Thaumarchaeota	Nitrososphaeria	Nitrosopumilales	Nitrosopumilaceae	unclassified	OTU58			0	1	0	1	2	0	8	1	0	1	1	0	0	0	0	0	0	7	0	1	0	0	0	0	1	0	1.94103e-05	3.62403e-05	1.16462e-05	3.24926e-05	0.000134578	0	1.68223e-05	0	1.68223e-05	3.36445e-05	0	0.000134578	1.68223e-05	0	1.68223e-05
Archaea	Thaumarchaeota	Nitrososphaeria	Nitrosopumilales	Nitrosopumilaceae	unclassified	OTU55			0	0	0	1	0	0	0	0	0	0	0	0	0	0	0	0	0	6	1	0	0	0	0	0	0	0	1.29402e-06	4.66566e-06	9.05815e-06	2.7994e-05	0.000100934	0	0	0	1.68223e-05	0	0	0	0	0	0
Archaea	Thaumarchaeota	Nitrososphaeria	Nitrosopumilales	Nitrosopumilaceae	unclassified	OTU261			0	5	0	1	0	1	0	0	0	1	0	0	0	0	0	0	0	0	0	0	0	0	0	0	0	0	1.03522e-05	2.33283e-05	0	0	8.41114e-05	0	8.41114e-05	0	1.68223e-05	0	1.68223e-05	0	0	0	1.68223e-05
Archaea	Thaumarchaeota	Nitrososphaeria	Nitrososphaerales	Nitrososphaeraceae	Nitrocosmicus	OTU41			1	0	0	0	0	1	1	2	0	0	3	1	0	0	0	0	1	0	0	0	0	0	1	0	1	0	1.16462e-05	1.59363e-05	3.88206e-06	7.37705e-06	5.04668e-05	1.68223e-05	0	0	0	0	1.68223e-05	1.68223e-05	3.36445e-05	0	0
Archaea	Thaumarchaeota	Nitrososphaeria	Nitrososphaerales	Nitrososphaeraceae	Nitrocosmicus	OTU238			0	0	0	2	2	3	0	0	0	2	0	0	1	1	0	0	0	0	0	0	0	0	0	0	1	0	1.29402e-05	1.83687e-05	2.58804e-06	6.31733e-06	5.04668e-05	0	0	0	3.36445e-05	3.36445e-05	5.04668e-05	0	0	0	3.36445e-05
Archaea	Thaumarchaeota	Nitrososphaeria	Nitrososphaerales	Nitrososphaeraceae	unclassified	OTU249			4	1	6	1	5	13	5	2	5	2	5	4	10	6	5	4	3	4	0	4	3	4	4	3	4	3	8.15233e-05	5.78052e-05	6.0819e-05	2.33283e-05	0.00021869	6.72891e-05	1.68223e-05	0.000100934	1.68223e-05	8.41114e-05	0.00021869	8.41114e-05	3.36445e-05	8.41114e-05	3.36445e-05
Archaea	Thaumarchaeota	Nitrososphaeria	Nitrososphaerales	Nitrososphaeraceae	unclassified	OTU384			0	0	0	0	0	3	0	1	2	2	1	0	1	0	0	1	0	0	0	0	0	2	1	2	0	1	1.29402e-05	1.70366e-05	9.05815e-06	1.30583e-05	5.04668e-05	0	0	0	0	0	5.04668e-05	0	1.68223e-05	3.36445e-05	3.36445e-05
Archaea	Thaumarchaeota	Nitrososphaeria	Nitrosotaleales	Nitrosotaleaceae	Nitrosotalea	OTU344			1	0	3	0	0	0	0	1	1	0	0	0	0	0	1	0	0	1	1	0	0	1	1	0	0	0	7.76413e-06	1.47541e-05	6.4701e-06	8.51829e-06	5.04668e-05	1.68223e-05	0	5.04668e-05	0	0	0	0	1.68223e-05	1.68223e-05	0
Archaea	unclassified	unclassified	unclassified	unclassified	unclassified	OTU199			4	127	61	66	112	121	109	97	6	73	1444	15	16	676	550	465	1064	545	174	184	510	1552	118	230	164	3	0.00291284	0.00646785	0.00806822	0.00726981	0.0261082	6.72891e-05	0.00213643	0.00102616	0.00111027	0.00188409	0.00203549	0.00183363	0.00163176	0.000100934	0.00122803
Archaea	Euryarchaeota	Thermoplasmata	unclassified	unclassified	unclassified	OTU302			0	0	0	0	0	0	2	1	0	0	1	0	0	0	0	0	0	0	0	0	1	0	371	0	1	91	5.17608e-06	1.06052e-05	0.000600426	0.00174662	0.00624106	0	0	0	0	0	0	3.36445e-05	1.68223e-05	0	0
Archaea	Thaumarchaeota	Marine Benthic Group A	unclassified	unclassified	unclassified	OTU497			0	3	1	0	16	1	2	1	1	1	0	0	0	0	0	0	2	0	13	1	15	0	177	3	43	162	3.36445e-05	7.23553e-05	0.000538313	0.00104738	0.00297754	0	5.04668e-05	1.68223e-05	0	0.000269156	1.68223e-05	3.36445e-05	1.68223e-05	1.68223e-05	1.68223e-05
Archaea	Euryarchaeota	Thermoplasmata	unclassified	unclassified	unclassified	OTU137			0	0	0	0	0	1	1	0	0	0	0	0	1	0	0	0	0	0	0	0	0	0	138	0	0	0	3.88206e-06	7.37705e-06	0.000178575	0.000643861	0.00232147	0	0	0	0	0	1.68223e-05	1.68223e-05	0	0	0
Archaea	unclassified	unclassified	unclassified	unclassified	unclassified	OTU34			2	13	6	9	6	14	6	14	1	16	134	1	5	56	28	55	95	32	29	22	66	114	12	16	16	0	0.000293743	0.000595336	0.000700065	0.000570741	0.00225418	3.36445e-05	0.00021869	0.000100934	0.0001514	0.000100934	0.000235512	0.000100934	0.000235512	1.68223e-05	0.000269156
Archaea	unclassified	unclassified	unclassified	unclassified	unclassified	OTU445			0	0	0	1	0	0	0	0	0	0	0	0	78	2	0	0	0	0	0	0	0	0	0	0	0	0	0.000102228	0.000363562	2.58804e-06	9.33132e-06	0.00131214	0	0	0	1.68223e-05	0	0	0	0	0	0
Archaea	Euryarchaeota	Thermoplasmata	unclassified	unclassified	unclassified	OTU114			0	1	2	0	1	0	1	1	0	0	2	1	0	0	0	0	0	0	0	0	0	70	1	0	0	0	1.16462e-05	1.26347e-05	9.18755e-05	0.00032624	0.00117756	0	1.68223e-05	3.36445e-05	0	1.68223e-05	0	1.68223e-05	1.68223e-05	0	0
Archaea	unclassified	unclassified	unclassified	unclassified	unclassified	OTU162			0	0	1	0	4	0	0	0	0	0	0	5	0	0	0	0	53	0	1	0	0	2	1	0	1	1	1.29402e-05	2.84439e-05	7.63472e-05	0.000245188	0.00089158	0	0	1.68223e-05	0	6.72891e-05	0	0	0	0	0
Archaea	unclassified	unclassified	unclassified	unclassified	unclassified	OTU149			39	0	0	0	0	0	0	0	0	0	0	0	0	0	0	0	1	0	0	0	1	0	0	0	0	0	5.04668e-05	0.000181961	2.58804e-06	6.31733e-06	0.000656069	0.000656069	0	0	0	0	0	0	0	0	0
Archaea	unclassified	unclassified	unclassified	unclassified	unclassified	OTU241			1	3	0	1	5	32	12	3	7	22	1	26	35	1	0	4	8	0	1	1	1	0	0	0	1	0	0.000191515	0.000215161	2.19984e-05	3.8474e-05	0.00058878	1.68223e-05	5.04668e-05	0	1.68223e-05	8.41114e-05	0.000538313	0.000201867	5.04668e-05	0.000117756	0.00037009
Archaea	unclassified	unclassified	unclassified	unclassified	unclassified	OTU122			0	0	0	0	0	0	0	0	0	0	0	0	0	0	0	0	0	0	0	0	0	35	0	0	0	0	0	0	4.52907e-05	0.000163298	0.00058878	0	0	0	0	0	0	0	0	0	0
Archaea	unclassified	unclassified	unclassified	unclassified	unclassified	OTU134			1	29	29	26	5	26	6	34	20	3	30	25	2	4	22	8	6	18	11	6	30	3	25	1	14	16	0.000305389	0.000211992	0.000212219	0.000153495	0.000571957	1.68223e-05	0.000487846	0.000487846	0.000437379	8.41114e-05	0.000437379	0.000100934	0.000571957	0.000336445	5.04668e-05
Archaea	unclassified	unclassified	unclassified	unclassified	unclassified	OTU441			0	8	4	1	16	30	11	0	3	21	0	8	5	17	3	11	0	1	34	4	17	0	26	9	31	0	0.00013846	0.000154813	0.000197985	0.000205933	0.000571957	0	0.000134578	6.72891e-05	1.68223e-05	0.000269156	0.000504668	0.000185045	0	5.04668e-05	0.000353268
Archaea	unclassified	unclassified	unclassified	unclassified	unclassified	OTU37			0	0	0	1	11	0	0	0	0	0	0	0	0	0	0	0	32	0	0	0	0	0	0	1	0	0	1.55283e-05	5.11452e-05	4.27027e-05	0.000148985	0.000538313	0	0	0	1.68223e-05	0.000185045	0	0	0	0	0
Archaea	unclassified	unclassified	unclassified	unclassified	unclassified	OTU141			26	0	0	0	0	0	0	0	12	0	0	0	10	0	0	0	0	0	0	0	0	0	0	2	0	0	6.2113e-05	0.000132349	2.58804e-06	9.33132e-06	0.000437379	0.000437379	0	0	0	0	0	0	0	0.000201867	0
Archaea	unclassified	unclassified	unclassified	unclassified	unclassified	OTU236			0	0	0	2	22	0	2	0	0	0	0	0	0	0	0	0	10	0	0	0	1	0	0	0	0	0	3.36445e-05	0.000101864	1.42342e-05	4.65008e-05	0.00037009	0	0	0	3.36445e-05	0.00037009	0	3.36445e-05	0	0	0
Archaea	unclassified	unclassified	unclassified	unclassified	unclassified	OTU111			0	0	0	0	0	0	0	0	0	0	0	0	0	0	0	0	0	0	0	0	0	21	0	0	0	0	0	0	2.71744e-05	9.79788e-05	0.000353268	0	0	0	0	0	0	0	0	0	0
Archaea	unclassified	unclassified	unclassified	unclassified	unclassified	OTU143			20	0	0	0	0	0	0	0	0	0	0	0	0	0	0	0	0	0	0	0	0	0	0	0	0	0	2.58804e-05	9.33132e-05	0	0	0.000336445	0.000336445	0	0	0	0	0	0	0	0	0
Archaea	unclassified	unclassified	unclassified	unclassified	unclassified	OTU217			0	0	0	0	0	0	0	0	0	0	0	0	19	0	0	0	0	0	0	0	0	0	0	0	0	0	2.45864e-05	8.86475e-05	0	0	0.000319623	0	0	0	0	0	0	0	0	0	0
Archaea	Crenarchaeota	Bathyarchaeia	unclassified	unclassified	unclassified	OTU57			0	0	0	0	0	0	0	0	0	1	0	0	0	0	0	0	0	18	0	0	0	0	0	0	0	0	1.29402e-06	4.66566e-06	2.32924e-05	8.39819e-05	0.000302801	0	0	0	0	0	0	0	0	0	1.68223e-05
Archaea	unclassified	unclassified	unclassified	unclassified	unclassified	OTU262			0	0	0	0	0	18	0	0	0	0	0	0	0	0	0	0	0	0	0	0	0	0	0	0	0	0	2.32924e-05	8.39819e-05	0	0	0.000302801	0	0	0	0	0	0.000302801	0	0	0	0
Archaea	unclassified	unclassified	unclassified	unclassified	unclassified	OTU352			0	2	1	0	0	0	0	0	3	0	1	16	1	0	0	0	0	0	0	0	0	0	0	0	0	0	3.10565e-05	7.32771e-05	0	0	0.000269156	0	3.36445e-05	1.68223e-05	0	0	0	0	0	5.04668e-05	0
Archaea	unclassified	unclassified	unclassified	unclassified	unclassified	OTU147			16	2	0	0	1	1	0	0	1	0	0	1	1	0	0	0	0	0	0	0	0	0	0	0	0	0	2.97625e-05	7.27304e-05	0	0	0.000269156	0.000269156	3.36445e-05	0	0	1.68223e-05	1.68223e-05	0	0	1.68223e-05	0
Archaea	unclassified	unclassified	unclassified	unclassified	unclassified	OTU376			4	5	1	3	8	2	8	15	9	9	3	14	6	0	4	1	8	6	2	3	7	10	3	3	2	3	0.00011258	7.34502e-05	6.72891e-05	4.90449e-05	0.000252334	6.72891e-05	8.41114e-05	1.68223e-05	5.04668e-05	0.000134578	3.36445e-05	0.000134578	0.000252334	0.0001514	0.0001514
Archaea	unclassified	unclassified	unclassified	unclassified	unclassified	OTU8			0	0	0	0	0	0	0	0	0	0	0	0	15	0	3	0	3	0	0	0	0	0	0	0	0	0	1.94103e-05	6.99849e-05	7.76413e-06	1.8952e-05	0.000252334	0	0	0	0	0	0	0	0	0	0
Archaea	unclassified	unclassified	unclassified	unclassified	unclassified	OTU115			0	0	0	0	0	0	0	0	0	0	0	0	0	0	0	0	0	0	0	0	0	15	0	0	0	0	0	0	1.94103e-05	6.99849e-05	0.000252334	0	0	0	0	0	0	0	0	0	0
Archaea	unclassified	unclassified	unclassified	unclassified	unclassified	OTU120			0	0	0	0	0	0	0	0	0	0	0	0	0	0	0	0	0	0	0	0	0	14	0	0	0	0	0	0	1.81163e-05	6.53192e-05	0.000235512	0	0	0	0	0	0	0	0	0	0
Archaea	unclassified	unclassified	unclassified	unclassified	unclassified	OTU28			0	0	0	0	0	0	0	0	0	0	0	0	0	0	0	0	14	0	0	0	0	0	0	0	0	0	0	0	1.81163e-05	6.53192e-05	0.000235512	0	0	0	0	0	0	0	0	0	0
Archaea	unclassified	unclassified	unclassified	unclassified	unclassified	OTU121			0	0	0	0	0	1	0	0	2	0	0	0	0	0	0	0	1	2	0	0	0	13	0	0	0	0	3.88206e-06	1.0079e-05	2.07043e-05	6.03237e-05	0.00021869	0	0	0	0	0	1.68223e-05	0	0	3.36445e-05	0
Archaea	Euryarchaeota	unclassified	unclassified	unclassified	unclassified	OTU110			0	0	0	0	0	0	0	0	0	0	0	0	0	0	0	0	0	0	0	0	0	12	0	0	0	0	0	0	1.55283e-05	5.59879e-05	0.000201867	0	0	0	0	0	0	0	0	0	0
Archaea	unclassified	unclassified	unclassified	unclassified	unclassified	OTU42			1	0	0	1	0	1	0	1	0	1	1	1	1	0	0	0	0	0	0	0	0	12	1	1	1	0	1.03522e-05	8.51829e-06	1.94103e-05	5.53033e-05	0.000201867	1.68223e-05	0	0	1.68223e-05	0	1.68223e-05	0	1.68223e-05	0	1.68223e-05
Archaea	unclassified	unclassified	unclassified	unclassified	unclassified	OTU48			0	0	0	0	0	0	0	0	0	0	0	0	0	0	0	0	0	12	0	0	0	0	0	0	0	0	0	0	1.55283e-05	5.59879e-05	0.000201867	0	0	0	0	0	0	0	0	0	0
Archaea	unclassified	unclassified	unclassified	unclassified	unclassified	OTU353			0	0	0	0	0	0	0	0	12	0	0	0	0	0	0	0	0	0	0	0	0	0	0	0	0	0	1.55283e-05	5.59879e-05	0	0	0.000201867	0	0	0	0	0	0	0	0	0.000201867	0
Archaea	unclassified	unclassified	unclassified	unclassified	unclassified	OTU349			1	6	7	3	2	0	0	0	4	1	0	3	6	0	2	11	3	0	0	3	0	2	1	2	0	1	4.27027e-05	4.26765e-05	3.23505e-05	4.97427e-05	0.000185045	1.68223e-05	0.000100934	0.000117756	5.04668e-05	3.36445e-05	0	0	0	6.72891e-05	1.68223e-05
Archaea	unclassified	unclassified	unclassified	unclassified	unclassified	OTU142			11	0	0	0	0	0	0	0	0	0	0	0	0	0	0	0	0	0	0	0	0	0	0	0	0	0	1.42342e-05	5.13222e-05	0	0	0.000185045	0.000185045	0	0	0	0	0	0	0	0	0
Archaea	unclassified	unclassified	unclassified	unclassified	unclassified	OTU510			0	0	0	0	0	0	0	0	0	0	0	0	0	0	0	0	0	0	0	0	0	0	0	0	0	11	0	0	1.42342e-05	5.13222e-05	0.000185045	0	0	0	0	0	0	0	0	0	0
Archaea	unclassified	unclassified	unclassified	unclassified	unclassified	OTU35			0	0	0	0	0	0	0	0	0	0	1	1	0	0	0	0	10	2	0	0	0	0	0	0	0	0	2.58804e-06	6.31733e-06	1.55283e-05	4.68119e-05	0.000168223	0	0	0	0	0	0	0	0	0	0
Archaea	Euryarchaeota	Thermoplasmata	unclassified	unclassified	unclassified	OTU253			0	5	9	3	3	2	9	3	3	6	8	7	5	0	0	3	1	2	3	1	2	4	1	0	2	0	8.15233e-05	4.75043e-05	2.45864e-05	2.23757e-05	0.0001514	0	8.41114e-05	0.0001514	5.04668e-05	5.04668e-05	3.36445e-05	0.0001514	5.04668e-05	5.04668e-05	0.000100934
Archaea	unclassified	unclassified	unclassified	unclassified	unclassified	OTU221			0	9	0	0	0	1	0	0	0	2	0	1	1	0	0	0	0	0	0	0	0	0	0	0	0	0	1.81163e-05	4.14693e-05	0	0	0.0001514	0	0.0001514	0	0	0	1.68223e-05	0	0	0	3.36445e-05
Archaea	unclassified	unclassified	unclassified	unclassified	unclassified	OTU123			0	0	0	0	0	0	0	0	0	0	0	0	0	0	0	0	0	0	0	0	0	9	0	0	0	0	0	0	1.16462e-05	4.19909e-05	0.0001514	0	0	0	0	0	0	0	0	0	0
Archaea	unclassified	unclassified	unclassified	unclassified	unclassified	OTU182			0	9	0	0	0	1	0	0	0	0	0	1	0	0	0	0	0	0	0	0	1	1	0	0	0	3	1.42342e-05	4.16874e-05	6.4701e-06	1.46306e-05	0.0001514	0	0.0001514	0	0	0	1.68223e-05	0	0	0	0
Archaea	unclassified	unclassified	unclassified	unclassified	unclassified	OTU400			0	0	0	0	9	0	1	0	0	0	0	0	0	0	0	0	0	0	0	0	0	0	0	0	0	0	1.29402e-05	4.18611e-05	0	0	0.0001514	0	0	0	0	0.0001514	0	1.68223e-05	0	0	0
Archaea	unclassified	unclassified	unclassified	unclassified	unclassified	OTU10			0	0	0	0	0	0	1	0	0	0	0	0	0	0	9	0	0	0	0	0	0	0	0	0	0	0	1.29402e-06	4.66566e-06	1.16462e-05	4.19909e-05	0.0001514	0	0	0	0	0	0	1.68223e-05	0	0	0
Archaea	unclassified	unclassified	unclassified	unclassified	unclassified	OTU354			0	0	0	0	0	0	0	0	9	0	0	0	0	0	0	0	0	0	0	0	0	0	0	0	0	0	1.16462e-05	4.19909e-05	0	0	0.0001514	0	0	0	0	0	0	0	0	0.0001514	0
Archaea	unclassified	unclassified	unclassified	unclassified	unclassified	OTU179			1	8	0	0	0	2	0	1	0	3	0	0	1	0	0	0	0	0	0	0	0	0	0	0	0	0	2.07043e-05	3.77121e-05	0	0	0.000134578	1.68223e-05	0.000134578	0	0	0	3.36445e-05	0	1.68223e-05	0	5.04668e-05
Archaea	Euryarchaeota	Thermoplasmata	unclassified	unclassified	unclassified	OTU258			0	1	0	0	0	8	0	0	0	0	0	0	0	0	0	0	0	0	0	0	0	0	0	0	0	0	1.16462e-05	3.72279e-05	0	0	0.000134578	0	1.68223e-05	0	0	0	0.000134578	0	0	0	0
Archaea	unclassified	unclassified	unclassified	unclassified	unclassified	OTU515			0	4	0	0	0	0	0	0	0	0	0	0	1	8	0	0	0	0	0	0	0	0	0	0	1	0	6.4701e-06	1.8856e-05	1.16462e-05	3.72279e-05	0.000134578	0	6.72891e-05	0	0	0	0	0	0	0	0
Archaea	unclassified	unclassified	unclassified	unclassified	unclassified	OTU215			0	0	0	0	0	0	0	8	0	0	0	1	0	0	0	1	0	0	0	0	0	0	0	0	0	0	1.16462e-05	3.72279e-05	1.29402e-06	4.66566e-06	0.000134578	0	0	0	0	0	0	0	0.000134578	0	0
Archaea	Euryarchaeota	Thermoplasmata	unclassified	unclassified	unclassified	OTU44			2	6	5	3	4	4	4	0	6	1	2	3	4	6	2	3	4	2	3	1	7	4	3	0	3	1	5.69369e-05	3.03567e-05	5.04668e-05	3.29362e-05	0.000117756	3.36445e-05	0.000100934	8.41114e-05	5.04668e-05	6.72891e-05	6.72891e-05	6.72891e-05	0	0.000100934	1.68223e-05
Archaea	unclassified	unclassified	unclassified	unclassified	unclassified	OTU462			6	2	7	2	4	3	3	4	6	3	4	3	7	4	3	1	6	4	0	0	4	2	5	4	1	2	6.98771e-05	2.9814e-05	4.65848e-05	3.23246e-05	0.000117756	0.000100934	3.36445e-05	0.000117756	3.36445e-05	6.72891e-05	5.04668e-05	5.04668e-05	6.72891e-05	0.000100934	5.04668e-05
Archaea	unclassified	unclassified	unclassified	unclassified	unclassified	OTU85			0	0	0	0	0	0	0	0	0	0	0	0	0	0	0	0	0	0	0	0	7	0	0	0	0	0	0	0	9.05815e-06	3.26596e-05	0.000117756	0	0	0	0	0	0	0	0	0	0
Archaea	unclassified	unclassified	unclassified	unclassified	unclassified	OTU358			0	0	0	0	0	0	0	0	7	0	0	0	0	0	0	0	0	0	0	0	0	0	0	0	0	0	9.05815e-06	3.26596e-05	0	0	0.000117756	0	0	0	0	0	0	0	0	0.000117756	0
Archaea	unclassified	unclassified	unclassified	unclassified	unclassified	OTU119			0	0	0	0	0	0	0	0	0	0	0	0	0	0	0	0	0	0	0	0	0	7	0	0	0	0	0	0	9.05815e-06	3.26596e-05	0.000117756	0	0	0	0	0	0	0	0	0	0
Archaea	unclassified	unclassified	unclassified	unclassified	unclassified	OTU178			0	7	0	0	0	0	0	0	0	0	0	0	0	0	0	0	0	0	0	0	0	0	0	0	0	0	9.05815e-06	3.26596e-05	0	0	0.000117756	0	0.000117756	0	0	0	0	0	0	0	0
Archaea	unclassified	unclassified	unclassified	unclassified	unclassified	OTU402			0	0	0	0	0	1	0	0	4	1	6	1	0	0	0	0	0	0	0	0	0	0	0	0	0	0	1.68223e-05	3.14716e-05	0	0	0.000100934	0	0	0	0	0	1.68223e-05	0	0	6.72891e-05	1.68223e-05
Archaea	Crenarchaeota	Bathyarchaeia	unclassified	unclassified	unclassified	OTU257			0	0	1	1	0	5	0	0	0	6	0	0	0	0	0	0	0	0	0	0	0	0	0	0	0	0	1.68223e-05	3.43383e-05	0	0	0.000100934	0	0	1.68223e-05	1.68223e-05	0	8.41114e-05	0	0	0	0.000100934
Archaea	unclassified	unclassified	unclassified	unclassified	unclassified	OTU393			0	6	0	0	0	0	0	0	0	4	0	0	0	0	0	0	0	0	0	0	0	0	0	0	0	0	1.29402e-05	3.23246e-05	0	0	0.000100934	0	0.000100934	0	0	0	0	0	0	0	6.72891e-05
Archaea	unclassified	unclassified	unclassified	unclassified	unclassified	OTU210			2	1	1	1	4	1	6	1	0	3	1	4	2	0	2	1	2	1	0	3	0	5	2	1	1	2	3.49386e-05	2.86979e-05	2.58804e-05	2.34059e-05	0.000100934	3.36445e-05	1.68223e-05	1.68223e-05	1.68223e-05	6.72891e-05	1.68223e-05	0.000100934	1.68223e-05	0	5.04668e-05
Archaea	unclassified	unclassified	unclassified	unclassified	unclassified	OTU131			0	2	1	6	5	0	0	0	3	0	1	6	0	0	0	0	3	1	1	1	0	0	0	0	0	2	3.10565e-05	3.99543e-05	1.03522e-05	1.61623e-05	0.000100934	0	3.36445e-05	1.68223e-05	0.000100934	8.41114e-05	0	0	0	5.04668e-05	0
Archaea	unclassified	unclassified	unclassified	unclassified	unclassified	OTU382			0	4	0	0	0	0	0	0	6	0	0	0	0	0	0	0	0	0	0	0	0	0	0	0	0	0	1.29402e-05	3.23246e-05	0	0	0.000100934	0	6.72891e-05	0	0	0	0	0	0	0.000100934	0
Archaea	unclassified	unclassified	unclassified	unclassified	unclassified	OTU524			2	1	0	1	0	0	1	6	1	2	1	0	1	0	1	0	0	0	0	0	0	1	1	0	0	0	2.07043e-05	2.67344e-05	3.88206e-06	7.37705e-06	0.000100934	3.36445e-05	1.68223e-05	0	1.68223e-05	0	0	1.68223e-05	0.000100934	1.68223e-05	3.36445e-05
Archaea	unclassified	unclassified	unclassified	unclassified	unclassified	OTU237			0	0	0	0	6	0	0	0	0	0	0	0	0	0	0	0	0	0	0	0	0	0	0	0	0	0	7.76413e-06	2.7994e-05	0	0	0.000100934	0	0	0	0	0.000100934	0	0	0	0	0
Archaea	unclassified	unclassified	unclassified	unclassified	unclassified	OTU33			0	0	0	0	0	0	0	0	0	0	0	0	0	0	0	0	6	0	0	0	0	0	0	0	0	0	0	0	7.76413e-06	2.7994e-05	0.000100934	0	0	0	0	0	0	0	0	0	0
Archaea	unclassified	unclassified	unclassified	unclassified	unclassified	OTU31			0	0	0	0	0	0	0	0	0	0	0	0	0	0	0	0	6	0	0	0	0	0	0	0	0	0	0	0	7.76413e-06	2.7994e-05	0.000100934	0	0	0	0	0	0	0	0	0	0
Archaea	unclassified	unclassified	unclassified	unclassified	unclassified	OTU356			0	0	0	0	0	0	0	0	6	0	0	0	0	0	0	0	0	0	0	0	0	0	0	0	0	0	7.76413e-06	2.7994e-05	0	0	0.000100934	0	0	0	0	0	0	0	0	0.000100934	0
Archaea	Crenarchaeota	Bathyarchaeia	unclassified	unclassified	unclassified	OTU364			0	0	0	0	0	1	0	0	0	5	0	1	0	0	0	0	0	0	0	0	1	0	0	0	0	0	9.05815e-06	2.34059e-05	1.29402e-06	4.66566e-06	8.41114e-05	0	0	0	0	0	1.68223e-05	0	0	0	8.41114e-05
Archaea	Euryarchaeota	Thermoplasmata	unclassified	unclassified	unclassified	OTU75			1	0	0	1	0	1	1	0	0	0	1	0	0	0	0	0	0	1	1	5	0	1	0	0	0	5	6.4701e-06	8.51829e-06	1.68223e-05	3.07131e-05	8.41114e-05	1.68223e-05	0	0	1.68223e-05	0	1.68223e-05	1.68223e-05	0	0	0
Archaea	unclassified	unclassified	unclassified	unclassified	unclassified	OTU101			0	0	0	0	0	0	0	0	0	0	0	0	0	0	0	0	0	0	0	0	0	0	0	0	5	0	0	0	6.4701e-06	2.33283e-05	8.41114e-05	0	0	0	0	0	0	0	0	0	0
Archaea	unclassified	unclassified	unclassified	unclassified	unclassified	OTU248			0	0	0	0	0	4	0	0	0	0	0	1	0	4	0	0	5	0	0	0	0	0	0	0	0	0	6.4701e-06	1.8856e-05	1.16462e-05	2.86346e-05	8.41114e-05	0	0	0	0	0	6.72891e-05	0	0	0	0
Archaea	unclassified	unclassified	unclassified	unclassified	unclassified	OTU289			3	3	2	0	2	1	2	4	0	1	0	5	0	1	1	2	1	0	1	1	4	2	0	1	1	0	2.97625e-05	2.76024e-05	1.94103e-05	1.79694e-05	8.41114e-05	5.04668e-05	5.04668e-05	3.36445e-05	0	3.36445e-05	1.68223e-05	3.36445e-05	6.72891e-05	0	1.68223e-05
Archaea	unclassified	unclassified	unclassified	unclassified	unclassified	OTU328			1	0	1	3	2	1	5	0	0	0	0	1	3	0	0	0	0	1	0	0	0	5	0	2	0	0	2.19984e-05	2.6047e-05	1.03522e-05	2.43182e-05	8.41114e-05	1.68223e-05	0	1.68223e-05	5.04668e-05	3.36445e-05	1.68223e-05	8.41114e-05	0	0	0
Archaea	unclassified	unclassified	unclassified	unclassified	unclassified	OTU422			1	3	4	0	1	5	4	1	1	2	1	4	0	2	0	1	2	0	0	0	3	0	2	0	3	1	3.49386e-05	2.86979e-05	1.81163e-05	1.99772e-05	8.41114e-05	1.68223e-05	5.04668e-05	6.72891e-05	0	1.68223e-05	8.41114e-05	6.72891e-05	1.68223e-05	1.68223e-05	3.36445e-05
Archaea	unclassified	unclassified	unclassified	unclassified	unclassified	OTU492			2	0	1	1	0	2	0	2	0	0	0	5	1	0	0	0	0	0	0	0	0	0	0	0	0	1	1.81163e-05	2.42435e-05	1.29402e-06	4.66566e-06	8.41114e-05	3.36445e-05	0	1.68223e-05	1.68223e-05	0	3.36445e-05	0	3.36445e-05	0	0
Archaea	unclassified	unclassified	unclassified	unclassified	unclassified	OTU355			0	0	0	0	0	0	0	0	5	0	0	0	0	0	0	0	0	0	0	0	0	0	0	0	0	0	6.4701e-06	2.33283e-05	0	0	8.41114e-05	0	0	0	0	0	0	0	0	8.41114e-05	0
Archaea	unclassified	unclassified	unclassified	unclassified	unclassified	OTU316			0	0	1	0	3	4	1	0	0	0	0	1	0	1	1	0	1	0	0	0	0	1	0	0	1	0	1.29402e-05	2.18839e-05	6.4701e-06	8.51829e-06	6.72891e-05	0	0	1.68223e-05	0	5.04668e-05	6.72891e-05	1.68223e-05	0	0	0
Archaea	unclassified	unclassified	unclassified	unclassified	unclassified	OTU204			0	0	1	0	1	0	0	0	0	0	0	0	0	0	0	0	1	0	0	0	0	4	0	0	1	0	2.58804e-06	6.31733e-06	7.76413e-06	1.8952e-05	6.72891e-05	0	0	1.68223e-05	0	1.68223e-05	0	0	0	0	0
Archaea	unclassified	unclassified	unclassified	unclassified	unclassified	OTU251			0	0	0	1	0	1	1	4	1	1	2	0	1	0	0	1	0	4	0	2	1	0	2	2	1	1	1.55283e-05	1.87596e-05	1.81163e-05	1.99772e-05	6.72891e-05	0	0	0	1.68223e-05	0	1.68223e-05	1.68223e-05	6.72891e-05	1.68223e-05	1.68223e-05
Archaea	unclassified	unclassified	unclassified	unclassified	unclassified	OTU252			0	0	0	0	0	4	0	0	0	0	0	0	0	0	0	0	0	0	0	0	0	0	0	0	0	0	5.17608e-06	1.86626e-05	0	0	6.72891e-05	0	0	0	0	0	6.72891e-05	0	0	0	0
Archaea	unclassified	unclassified	unclassified	unclassified	unclassified	OTU368			0	1	1	1	3	0	0	2	2	1	1	2	4	1	1	0	0	1	0	0	0	1	2	2	0	2	2.32924e-05	2.00678e-05	1.29402e-05	1.3997e-05	6.72891e-05	0	1.68223e-05	1.68223e-05	1.68223e-05	5.04668e-05	0	0	3.36445e-05	3.36445e-05	1.68223e-05
Archaea	unclassified	unclassified	unclassified	unclassified	unclassified	OTU208			0	0	4	0	0	0	0	1	0	0	0	1	0	0	0	0	0	0	0	0	0	0	0	0	0	0	7.76413e-06	1.8952e-05	0	0	6.72891e-05	0	0	6.72891e-05	0	0	0	0	1.68223e-05	0	0
Archaea	unclassified	unclassified	unclassified	unclassified	unclassified	OTU200			2	2	1	2	1	1	1	1	3	2	0	1	0	1	2	2	0	4	0	0	0	0	1	0	2	0	2.19984e-05	1.43805e-05	1.55283e-05	2.11247e-05	6.72891e-05	3.36445e-05	3.36445e-05	1.68223e-05	3.36445e-05	1.68223e-05	1.68223e-05	1.68223e-05	1.68223e-05	5.04668e-05	3.36445e-05
Archaea	unclassified	unclassified	unclassified	unclassified	unclassified	OTU95			0	0	0	0	0	0	0	0	0	0	0	0	0	0	0	0	0	0	0	0	4	0	0	0	0	0	0	0	5.17608e-06	1.86626e-05	6.72891e-05	0	0	0	0	0	0	0	0	0	0
Archaea	unclassified	unclassified	unclassified	unclassified	unclassified	OTU226			0	0	1	1	0	1	4	1	0	0	0	0	0	0	1	0	0	0	0	0	0	0	0	0	0	1	1.03522e-05	1.8856e-05	2.58804e-06	6.31733e-06	6.72891e-05	0	0	1.68223e-05	1.68223e-05	0	1.68223e-05	6.72891e-05	1.68223e-05	0	0
Archaea	unclassified	unclassified	unclassified	unclassified	unclassified	OTU420			0	0	1	0	0	0	0	0	0	0	0	1	0	0	0	0	0	0	0	0	0	2	0	4	0	0	2.58804e-06	6.31733e-06	7.76413e-06	2.0158e-05	6.72891e-05	0	0	1.68223e-05	0	0	0	0	0	0	0
Archaea	unclassified	unclassified	unclassified	unclassified	unclassified	OTU350			0	2	0	0	0	0	1	0	4	0	0	0	0	0	0	0	0	0	0	0	0	0	0	0	0	0	9.05815e-06	2.0158e-05	0	0	6.72891e-05	0	3.36445e-05	0	0	0	0	1.68223e-05	0	6.72891e-05	0
Archaea	unclassified	unclassified	unclassified	unclassified	unclassified	OTU418			0	0	0	0	0	0	0	0	0	0	0	4	0	0	0	0	0	0	0	0	0	0	0	0	0	0	5.17608e-06	1.86626e-05	0	0	6.72891e-05	0	0	0	0	0	0	0	0	0	0
Archaea	unclassified	unclassified	unclassified	unclassified	unclassified	OTU421			0	3	0	0	1	0	0	2	0	0	0	4	0	3	0	2	0	0	1	0	0	0	0	0	0	0	1.29402e-05	2.29362e-05	7.76413e-06	1.62742e-05	6.72891e-05	0	5.04668e-05	0	0	1.68223e-05	0	0	3.36445e-05	0	0
Archaea	unclassified	unclassified	unclassified	unclassified	unclassified	OTU20			0	0	0	0	4	0	0	1	0	0	0	0	0	1	1	1	0	1	1	0	0	0	0	1	0	2	6.4701e-06	1.8856e-05	1.03522e-05	1.09419e-05	6.72891e-05	0	0	0	0	6.72891e-05	0	0	1.68223e-05	0	0
Archaea	unclassified	unclassified	unclassified	unclassified	unclassified	OTU389			0	0	0	0	0	0	0	0	0	4	0	1	0	0	0	0	0	0	0	0	0	0	0	0	0	0	6.4701e-06	1.8856e-05	0	0	6.72891e-05	0	0	0	0	0	0	0	0	0	6.72891e-05
Archaea	unclassified	unclassified	unclassified	unclassified	unclassified	OTU47			0	0	0	0	0	0	0	0	0	0	0	0	0	0	0	0	3	4	0	0	0	0	0	0	0	0	0	0	9.05815e-06	2.23757e-05	6.72891e-05	0	0	0	0	0	0	0	0	0	0
Archaea	unclassified	unclassified	unclassified	unclassified	unclassified	OTU424			0	0	0	0	0	0	0	0	0	0	0	4	0	0	0	0	0	0	0	1	0	0	0	0	0	0	5.17608e-06	1.86626e-05	1.29402e-06	4.66566e-06	6.72891e-05	0	0	0	0	0	0	0	0	0	0
Archaea	unclassified	unclassified	unclassified	unclassified	unclassified	OTU117			0	0	0	0	0	0	0	0	0	0	0	0	0	0	0	0	0	0	0	0	0	4	0	0	0	0	0	0	5.17608e-06	1.86626e-05	6.72891e-05	0	0	0	0	0	0	0	0	0	0
Archaea	unclassified	unclassified	unclassified	unclassified	unclassified	OTU36			0	0	0	0	0	0	0	0	0	0	0	0	0	0	0	0	4	0	0	0	0	0	0	0	0	0	0	0	5.17608e-06	1.86626e-05	6.72891e-05	0	0	0	0	0	0	0	0	0	0
Archaea	unclassified	unclassified	unclassified	unclassified	unclassified	OTU109			0	0	0	0	0	0	0	0	0	0	0	0	0	0	0	0	0	0	0	0	0	4	0	0	0	0	0	0	5.17608e-06	1.86626e-05	6.72891e-05	0	0	0	0	0	0	0	0	0	0
Archaea	unclassified	unclassified	unclassified	unclassified	unclassified	OTU113			0	0	0	0	0	0	0	0	0	0	0	0	0	0	0	0	0	0	0	0	0	4	0	0	0	0	0	0	5.17608e-06	1.86626e-05	6.72891e-05	0	0	0	0	0	0	0	0	0	0
Archaea	unclassified	unclassified	unclassified	unclassified	unclassified	OTU442			0	0	0	0	0	0	0	0	0	0	0	0	4	0	0	0	0	0	0	0	0	0	0	0	0	0	5.17608e-06	1.86626e-05	0	0	6.72891e-05	0	0	0	0	0	0	0	0	0	0
Archaea	unclassified	unclassified	unclassified	unclassified	unclassified	OTU298			0	0	0	0	0	0	4	0	0	0	0	0	0	0	0	0	0	0	0	0	0	0	0	0	0	0	5.17608e-06	1.86626e-05	0	0	6.72891e-05	0	0	0	0	0	0	6.72891e-05	0	0	0
Archaea	Crenarchaeota	Bathyarchaeia	unclassified	unclassified	unclassified	OTU40			0	0	0	0	0	0	0	0	0	3	0	0	0	0	0	0	0	0	0	0	0	0	0	0	0	0	3.88206e-06	1.3997e-05	0	0	5.04668e-05	0	0	0	0	0	0	0	0	0	5.04668e-05
Archaea	Hydrothermarchaeota	unclassified	unclassified	unclassified	unclassified	OTU395			0	0	0	0	0	0	0	0	0	3	0	0	0	0	0	0	0	0	0	0	0	0	0	0	0	0	3.88206e-06	1.3997e-05	0	0	5.04668e-05	0	0	0	0	0	0	0	0	0	5.04668e-05
Archaea	unclassified	unclassified	unclassified	unclassified	unclassified	OTU175			0	1	0	2	0	2	3	3	0	1	0	1	1	0	0	0	0	0	0	0	2	1	0	0	0	0	1.81163e-05	1.87596e-05	3.88206e-06	1.0079e-05	5.04668e-05	0	1.68223e-05	0	3.36445e-05	0	3.36445e-05	5.04668e-05	5.04668e-05	0	1.68223e-05
Archaea	unclassified	unclassified	unclassified	unclassified	unclassified	OTU467			0	0	0	0	0	0	0	0	0	0	0	0	3	0	0	0	0	0	0	0	0	0	0	0	0	0	3.88206e-06	1.3997e-05	0	0	5.04668e-05	0	0	0	0	0	0	0	0	0	0
Archaea	unclassified	unclassified	unclassified	unclassified	unclassified	OTU216			0	0	0	0	0	0	0	0	0	0	0	0	3	0	0	0	0	0	0	0	0	0	0	0	0	0	3.88206e-06	1.3997e-05	0	0	5.04668e-05	0	0	0	0	0	0	0	0	0	0
Archaea	unclassified	unclassified	unclassified	unclassified	unclassified	OTU516			0	0	0	0	0	0	0	0	0	0	0	0	0	1	0	0	3	0	0	0	0	0	0	0	0	0	0	0	5.17608e-06	1.43805e-05	5.04668e-05	0	0	0	0	0	0	0	0	0	0
Archaea	unclassified	unclassified	unclassified	unclassified	unclassified	OTU164			0	0	0	0	0	0	0	0	0	0	0	0	0	0	0	0	3	0	0	0	0	0	0	0	0	0	0	0	3.88206e-06	1.3997e-05	5.04668e-05	0	0	0	0	0	0	0	0	0	0
Archaea	unclassified	unclassified	unclassified	unclassified	unclassified	OTU17			0	0	0	0	0	0	3	0	0	0	0	0	0	0	0	0	0	0	0	0	0	0	0	0	0	0	3.88206e-06	1.3997e-05	0	0	5.04668e-05	0	0	0	0	0	0	5.04668e-05	0	0	0
Archaea	unclassified	unclassified	unclassified	unclassified	unclassified	OTU523			0	0	0	0	1	0	0	0	0	0	0	0	0	0	0	0	3	0	1	0	0	0	0	0	0	0	1.29402e-06	4.66566e-06	5.17608e-06	1.43805e-05	5.04668e-05	0	0	0	0	1.68223e-05	0	0	0	0	0
Archaea	unclassified	unclassified	unclassified	unclassified	unclassified	OTU383			0	1	0	1	2	1	0	0	1	3	1	1	1	2	1	1	0	1	0	0	0	0	0	0	0	0	1.55283e-05	1.45061e-05	6.4701e-06	1.09419e-05	5.04668e-05	0	1.68223e-05	0	1.68223e-05	3.36445e-05	1.68223e-05	0	0	1.68223e-05	5.04668e-05
Archaea	unclassified	unclassified	unclassified	unclassified	unclassified	OTU431			1	0	0	0	1	3	1	2	0	0	0	0	1	0	0	0	0	0	0	0	2	3	0	1	2	0	1.16462e-05	1.59363e-05	1.03522e-05	1.75609e-05	5.04668e-05	1.68223e-05	0	0	0	1.68223e-05	5.04668e-05	1.68223e-05	3.36445e-05	0	0
Archaea	unclassified	unclassified	unclassified	unclassified	unclassified	OTU118			0	0	0	0	0	0	0	0	0	0	1	0	0	0	0	1	0	1	0	0	1	3	0	0	0	0	1.29402e-06	4.66566e-06	7.76413e-06	1.47541e-05	5.04668e-05	0	0	0	0	0	0	0	0	0	0
Archaea	unclassified	unclassified	unclassified	unclassified	unclassified	OTU25			3	0	2	0	2	0	1	1	2	1	1	1	0	0	0	1	1	1	0	1	0	2	0	0	0	2	1.81163e-05	1.60497e-05	1.03522e-05	1.29186e-05	5.04668e-05	5.04668e-05	0	3.36445e-05	0	3.36445e-05	0	1.68223e-05	1.68223e-05	3.36445e-05	1.68223e-05
Archaea	unclassified	unclassified	unclassified	unclassified	unclassified	OTU280			1	1	1	1	2	0	2	3	1	0	0	1	1	1	0	0	0	0	1	1	1	2	1	0	0	0	1.81163e-05	1.45061e-05	9.05815e-06	1.11065e-05	5.04668e-05	1.68223e-05	1.68223e-05	1.68223e-05	1.68223e-05	3.36445e-05	0	3.36445e-05	5.04668e-05	1.68223e-05	0
Archaea	unclassified	unclassified	unclassified	unclassified	unclassified	OTU74			0	0	0	0	0	1	1	2	0	2	1	0	0	0	0	0	0	0	0	3	0	1	1	0	0	1	9.05815e-06	1.30583e-05	7.76413e-06	1.47541e-05	5.04668e-05	0	0	0	0	0	1.68223e-05	1.68223e-05	3.36445e-05	0	3.36445e-05
Archaea	unclassified	unclassified	unclassified	unclassified	unclassified	OTU222			0	0	0	0	1	0	3	0	3	0	0	1	0	0	1	0	1	0	0	0	1	0	0	0	0	1	1.03522e-05	1.8856e-05	5.17608e-06	8.08116e-06	5.04668e-05	0	0	0	0	1.68223e-05	0	5.04668e-05	0	5.04668e-05	0
Archaea	unclassified	unclassified	unclassified	unclassified	unclassified	OTU167			0	3	0	0	0	0	0	0	0	0	0	0	0	0	0	0	0	0	0	0	0	0	0	0	0	0	3.88206e-06	1.3997e-05	0	0	5.04668e-05	0	5.04668e-05	0	0	0	0	0	0	0	0
Archaea	unclassified	unclassified	unclassified	unclassified	unclassified	OTU334			0	0	0	0	0	1	1	3	0	0	0	0	0	0	1	1	0	0	0	0	0	0	0	0	2	0	6.4701e-06	1.46306e-05	5.17608e-06	1.06052e-05	5.04668e-05	0	0	0	0	0	1.68223e-05	1.68223e-05	5.04668e-05	0	0
Archaea	unclassified	unclassified	unclassified	unclassified	unclassified	OTU116			0	0	0	0	0	0	0	0	0	0	0	0	0	0	0	0	0	0	1	0	0	3	1	0	2	0	0	0	9.05815e-06	1.62742e-05	5.04668e-05	0	0	0	0	0	0	0	0	0	0
Archaea	unclassified	unclassified	unclassified	unclassified	unclassified	OTU318			0	0	0	0	0	0	0	0	0	0	0	0	0	0	0	0	3	0	0	0	0	0	0	0	0	0	0	0	3.88206e-06	1.3997e-05	5.04668e-05	0	0	0	0	0	0	0	0	0	0
Archaea	unclassified	unclassified	unclassified	unclassified	unclassified	OTU456			0	0	0	0	0	0	0	0	0	0	0	0	3	0	0	0	0	0	0	0	0	0	0	0	0	0	3.88206e-06	1.3997e-05	0	0	5.04668e-05	0	0	0	0	0	0	0	0	0	0
Archaea	unclassified	unclassified	unclassified	unclassified	unclassified	OTU203			0	3	1	0	1	2	1	0	0	0	1	0	0	0	0	1	1	0	2	1	1	0	1	0	0	0	1.16462e-05	1.59363e-05	9.05815e-06	1.11065e-05	5.04668e-05	0	5.04668e-05	1.68223e-05	0	1.68223e-05	3.36445e-05	1.68223e-05	0	0	0
Archaea	unclassified	unclassified	unclassified	unclassified	unclassified	OTU106			0	1	0	1	0	0	0	0	0	0	0	0	0	2	0	0	0	0	0	0	3	0	1	0	0	1	2.58804e-06	6.31733e-06	9.05815e-06	1.62742e-05	5.04668e-05	0	1.68223e-05	0	1.68223e-05	0	0	0	0	0	0
Archaea	unclassified	unclassified	unclassified	unclassified	unclassified	OTU359			0	0	0	0	0	0	0	0	3	0	0	0	0	0	0	0	0	0	0	0	0	0	0	1	0	0	3.88206e-06	1.3997e-05	1.29402e-06	4.66566e-06	5.04668e-05	0	0	0	0	0	0	0	0	5.04668e-05	0
Archaea	unclassified	unclassified	unclassified	unclassified	unclassified	OTU436			0	0	0	0	0	0	0	1	0	0	0	0	3	0	0	0	0	0	0	0	0	0	0	0	0	0	5.17608e-06	1.43805e-05	0	0	5.04668e-05	0	0	0	0	0	0	0	1.68223e-05	0	0
Archaea	unclassified	unclassified	unclassified	unclassified	unclassified	OTU201			0	3	0	0	0	0	0	0	0	0	0	0	0	0	0	0	0	0	0	0	0	0	0	0	0	0	3.88206e-06	1.3997e-05	0	0	5.04668e-05	0	5.04668e-05	0	0	0	0	0	0	0	0
Archaea	unclassified	unclassified	unclassified	unclassified	unclassified	OTU292			0	0	0	0	0	1	3	0	0	1	0	0	0	0	0	0	0	0	0	0	0	0	0	0	0	0	6.4701e-06	1.46306e-05	0	0	5.04668e-05	0	0	0	0	0	1.68223e-05	5.04668e-05	0	0	1.68223e-05
Archaea	unclassified	unclassified	unclassified	unclassified	unclassified	OTU145			3	0	0	0	0	0	0	0	0	0	0	0	0	0	0	0	0	0	0	0	0	0	0	0	0	0	3.88206e-06	1.3997e-05	0	0	5.04668e-05	5.04668e-05	0	0	0	0	0	0	0	0	0
Archaea	unclassified	unclassified	unclassified	unclassified	unclassified	OTU340			0	0	0	0	0	0	0	3	0	0	0	0	0	0	0	0	0	0	0	0	0	0	0	0	0	0	3.88206e-06	1.3997e-05	0	0	5.04668e-05	0	0	0	0	0	0	0	5.04668e-05	0	0
Archaea	unclassified	unclassified	unclassified	unclassified	unclassified	OTU14			0	0	0	0	0	0	0	0	0	0	0	0	0	0	3	0	0	0	0	0	0	0	0	0	0	0	0	0	3.88206e-06	1.3997e-05	5.04668e-05	0	0	0	0	0	0	0	0	0	0
Archaea	unclassified	unclassified	unclassified	unclassified	unclassified	OTU491			0	0	0	0	0	0	0	0	0	0	0	0	0	0	0	0	0	0	0	0	0	0	0	0	0	3	0	0	3.88206e-06	1.3997e-05	5.04668e-05	0	0	0	0	0	0	0	0	0	0
Archaea	unclassified	unclassified	unclassified	unclassified	unclassified	OTU187			0	3	0	0	0	0	0	0	0	0	0	0	0	0	0	0	0	0	0	0	0	0	0	0	0	0	3.88206e-06	1.3997e-05	0	0	5.04668e-05	0	5.04668e-05	0	0	0	0	0	0	0	0
[truncated: 16 more columns]
