# Supplementary material for: Oxygen-driven divergence of marine group II archaea reflected by transitions of superoxide dismutases
Source: Microbiol Spectr. 2023 Dec 4;12(1):e02033-23. doi: 10.1128/spectrum.02033-23 (PMC10783094; doi:10.1128/spectrum.02033-23)
Supplement: Table S3 — Results of RDA analysis in Fig. S1. [file spectrum.02033-23-s0004.xlsx]

## Sheet: Table S3
Table S3. Results of RDA analysis in Fig. S1. The values of RDA1, RDA2, R-square, adjusted R-square, and p-values are showed. PAR.M: the monthly average photosynthetically active radiation; PAR.I: in situ PAR; Pycnocline: The depth of pycnocline.
Environmental parameters	RDA1	RDA2	R2	Adjusted R2	p-values
DO	-0.815908	-0.197351	0.09904	0.0615	0.066
PAR.M	-0.7839	-0.109391	0.0878968	0.0498925	0.675
Salinity	-0.75843	-0.0223997	0.0797574	0.0414139	0.004
NH4+	0.569695	0.133581	0.0617334	0.022639	0.551
Tempreture	-0.353905	-0.245518	0.0567047	0.0174007	0.138
N/Si	-0.471076	-0.0922628	0.0523493	0.0128638	0.789
NO2-	-0.482903	-0.16521	0.0500544	0.0104733	0.745
PO43-	0.239289	-0.0846943	0.0498076	0.0102162	0.174
Pycnocline	0.248566	0.4292	0.046278	0.00653957	0.765
SiO44-	0.189027	0.30739	0.039046	-0.000993737	0.311
Chl-a	0.15594	0.141871	0.0379024	-0.00218496	0.682
N/P	-0.00844315	-0.140562	0.0363043	-0.00384964	0.394
NO3-	0.20348	0.0547947	0.0356404	-0.0045413	0.819
pH	0.304008	0.208032	0.0352182	-0.00498107	0.823
DIN	0.0974414	0.0899511	0.0310006	-0.00937439	0.364
PAR.I	0.138193	-0.0190126	0.02942	-0.0110208	0.645
