# Supplementary material for: Oxygen-driven divergence of marine group II archaea reflected by transitions of superoxide dismutases
Source: Microbiol Spectr. 2023 Dec 4;12(1):e02033-23. doi: 10.1128/spectrum.02033-23 (PMC10783094; doi:10.1128/spectrum.02033-23)
Supplement: Table S4 — Partial correlation analysis for the 39 abundant OTUs. [file spectrum.02033-23-s0005.xlsx]

## Sheet: Table S4
Table S4. Partial correlation analysis for the 39 abundant OTUs. ‘df’ in the table is the abbreviation of ‘the degrees of freedom”.
Control variable			DO	OTU504	OTU293	OTU301	OTU306	OTU505	OTU49	OTU405	OTU295	OTU386	OTU169	OTU290	OTU286	OTU499	OTU300	OTU211	OTU281	OTU299	OTU79	OTU399	OTU390	OTU285	OTU332	OTU56	OTU294	OTU377	OTU233	OTU199	OTU406	OTU303	OTU409	OTU297	OTU333	OTU304	OTU435	OTU507	OTU503	OTU19	OTU93	OTU509
Salinity	DO	correlation	1	-0.282211	-0.0799043	-0.156646	-0.34107	-0.284334	-0.169672	0.127046	0.294901	0.206584	0.456302	0.122341	0.0470919	0.0509832	0.208714	-0.188705	0.566848	0.383246	0.396885	0.0209276	0.0969939	0.549005	-0.19268	0.130365	0.0689805	-0.360651	-0.367402	-0.369973	0.189408	0.782208	-0.116896	-0.134031	-0.329087	0.386577	-0.209666	0.230534	0.226674	0.164621	-0.258867	0.176074
		Significance (two-tailed)		0.171692	0.704186	0.454601	0.0952162	0.168353	0.417462	0.545068	0.15241	0.321793	0.0218657	0.560172	0.823124	0.808763	0.316717	0.366326	0.00313118	0.0586164	0.0494878	0.920907	0.644633	0.00448111	0.356128	0.534526	0.743187	0.0765458	0.0708012	0.0687025	0.364513	3.85567e-06	0.57789	0.522992	0.108207	0.0562751	0.314465	0.267571	0.275887	0.431661	0.211481	0.399842
		df	0	23	23	23	23	23	23	23	23	23	23	23	23	23	23	23	23	23	23	23	23	23	23	23	23	23	23	23	23	23	23	23	23	23	23	23	23	23	23	23
	OTU504	correlation	-0.282211	1	-0.129272	-0.244258	-0.196467	0.57883	0.939869	-0.293005	-0.18329	-0.144171	-0.383185	-0.304991	-0.198972	0.152723	-0.333979	-0.265749	-0.47564	-0.230476	-0.186447	-0.26859	-0.145624	-0.274602	-0.245057	0.116217	-0.233465	-0.131863	0.487427	0.0157779	-0.103714	-0.266944	-0.184697	-0.263549	0.446629	-0.232927	-0.27256	-0.127339	-0.14872	-0.105365	-0.0756288	-0.163116
		Significance (two-tailed)	0.171692		0.537985	0.239318	0.34657	0.00243347	3.23597e-12	0.155189	0.380489	0.491731	0.0586598	0.138216	0.340334	0.466115	0.102754	0.199158	0.016255	0.267695	0.372195	0.194217	0.487332	0.184038	0.237737	0.580116	0.261365	0.529798	0.013457	0.94033	0.621761	0.197069	0.376781	0.203044	0.0252111	0.262497	0.187453	0.544131	0.478019	0.616192	0.719371	0.43594
		df	23	0	23	23	23	23	23	23	23	23	23	23	23	23	23	23	23	23	23	23	23	23	23	23	23	23	23	23	23	23	23	23	23	23	23	23	23	23	23	23
	OTU293	correlation	-0.0799043	-0.129272	1	-0.650496	0.631169	-0.455057	-0.31613	-0.578543	-0.599104	-0.403817	0.0956272	0.353863	-0.508001	0.169325	0.46632	-0.659514	0.136811	-0.460616	-0.355992	0.445516	0.919673	-0.0898575	-0.598808	0.270203	-0.54725	-0.38515	0.146706	-0.494695	-0.303997	0.0126719	-0.53435	-0.353486	0.102828	0.103529	-0.626584	0.20035	0.298172	-0.519991	0.405899	0.0883219
		Significance (two-tailed)	0.704186	0.537985		0.000430641	0.000716386	0.0222748	0.123678	0.00244846	0.00155323	0.0452958	0.649324	0.0826719	0.00952598	0.418429	0.0187904	0.000335511	0.514329	0.0204948	0.0807118	0.0256212	8.17783e-11	0.669269	0.00156378	0.191448	0.00463707	0.0572694	0.484067	0.0119389	0.13957	0.952062	0.00593024	0.0830225	0.624757	0.622386	0.000804368	0.336931	0.1477	0.00771308	0.0440927	0.674615
		df	23	23	0	23	23	23	23	23	23	23	23	23	23	23	23	23	23	23	23	23	23	23	23	23	23	23	23	23	23	23	23	23	23	23	23	23	23	23	23	23
	OTU301	correlation	-0.156646	-0.244258	-0.650496	1	-0.461077	0.0280948	-0.118707	0.640653	0.32707	0.0127427	-0.336614	-0.285538	0.776649	-0.547649	-0.399535	0.972314	-0.198424	0.61814	0.513482	-0.284796	-0.633139	-0.146562	0.867475	-0.65344	0.539802	0.651576	-0.309881	0.821224	0.59813	-0.404767	0.781687	0.471896	-0.264123	-0.133382	0.882396	-0.209448	-0.253407	0.482125	-0.384758	-0.0832068
		Significance (two-tailed)	0.454601	0.239318	0.000430641		0.0203525	0.89395	0.571968	0.000560467	0.110517	0.951794	0.0999027	0.166481	5.00146e-06	0.00460129	0.0478511	5.07983e-16	0.341693	0.000990988	0.00865757	0.167633	0.000681239	0.4845	1.98792e-08	0.000397293	0.00535093	0.000418137	0.13169	4.89299e-07	0.00158817	0.0447439	3.95213e-06	0.0172376	0.202025	0.525027	5.43154e-09	0.31498	0.221617	0.014662	0.0575442	0.692532
		df	23	23	23	0	23	23	23	23	23	23	23	23	23	23	23	23	23	23	23	23	23	23	23	23	23	23	23	23	23	23	23	23	23	23	23	23	23	23	23	23
	OTU306	correlation	-0.34107	-0.196467	0.631169	-0.461077	1	-0.333761	-0.349113	-0.512545	-0.478377	-0.330414	0.176583	0.293375	-0.435026	0.195647	0.476351	-0.464135	0.0447044	-0.385071	-0.384085	0.359153	0.418553	-0.0593944	-0.433602	0.244006	-0.463506	-0.229644	0.21332	-0.222756	-0.293198	-0.125776	-0.337335	-0.226445	0.164578	-0.136676	-0.412023	-0.156554	-0.0919562	-0.424395	0.611995	-0.179717
		Significance (two-tailed)	0.0952162	0.34657	0.000716386	0.0203525		0.102993	0.0871746	0.0088012	0.0155664	0.106707	0.398458	0.154644	0.029756	0.348628	0.0160737	0.0194291	0.831963	0.0573249	0.05802	0.0778672	0.0373129	0.777931	0.0303564	0.239818	0.0196161	0.269474	0.305912	0.284495	0.154904	0.549126	0.0991334	0.276385	0.431783	0.514748	0.0406999	0.454869	0.661988	0.0344761	0.00114924	0.390002
		df	23	23	23	23	0	23	23	23	23	23	23	23	23	23	23	23	23	23	23	23	23	23	23	23	23	23	23	23	23	23	23	23	23	23	23	23	23	23	23	23
	OTU505	correlation	-0.284334	0.57883	-0.455057	0.0280948	-0.333761	1	0.636001	0.0761338	-0.0354282	0.239138	-0.466792	-0.517265	0.127865	0.367084	-0.582969	0.0315094	-0.399423	-0.165077	-0.147081	-0.517296	-0.352389	-0.331431	0.146609	0.165026	0.294296	0.259668	0.406925	0.0753409	-0.0983324	-0.252207	0.173541	-0.160627	0.409282	-0.292457	0.101866	-0.245747	-0.274273	0.485347	-0.107392	-0.281093
		Significance (two-tailed)	0.168353	0.00243347	0.0222748	0.89395	0.102993		0.000632812	0.717572	0.866485	0.249619	0.0186545	0.00809763	0.542456	0.0710639	0.00222556	0.881145	0.0479193	0.430369	0.482938	0.00809313	0.0840499	0.105569	0.484358	0.430513	0.153292	0.210021	0.0435093	0.720397	0.640051	0.223887	0.406764	0.443069	0.0421921	0.155998	0.628018	0.236375	0.184585	0.0139197	0.609384	0.173469
		df	23	23	23	23	23	0	23	23	23	23	23	23	23	23	23	23	23	23	23	23	23	23	23	23	23	23	23	23	23	23	23	23	23	23	23	23	23	23	23	23
	OTU49	correlation	-0.169672	0.939869	-0.31613	-0.118707	-0.349113	0.636001	1	-0.141341	-0.0559356	-0.0411883	-0.353143	-0.336885	-0.0952999	0.0505031	-0.351805	-0.137673	-0.415974	-0.142414	-0.113899	-0.310645	-0.29712	-0.193116	-0.121374	0.0145387	-0.0918412	-0.0752497	0.284813	0.072404	-0.0584298	-0.191009	-0.0844014	-0.197201	0.239787	-0.174226	-0.138123	-0.147158	-0.182928	0.0329052	-0.157842	-0.152894
		Significance (two-tailed)	0.417462	3.23597e-12	0.123678	0.571968	0.0871746	0.000632812		0.500363	0.790572	0.845017	0.0833429	0.0996136	0.650449	0.810531	0.084601	0.511658	0.0386228	0.49708	0.587743	0.130691	0.149204	0.355021	0.563303	0.945009	0.662386	0.720723	0.167606	0.730893	0.781451	0.360397	0.688332	0.344735	0.248297	0.404884	0.510264	0.482707	0.381448	0.875919	0.451119	0.46561
		df	23	23	23	23	23	23	0	23	23	23	23	23	23	23	23	23	23	23	23	23	23	23	23	23	23	23	23	23	23	23	23	23	23	23	23	23	23	23	23	23
	OTU405	correlation	0.127046	-0.293005	-0.578543	0.640653	-0.512545	0.0761338	-0.141341	1	0.316114	0.107602	-0.129088	-0.312422	0.553204	-0.42676	-0.329698	0.726955	-0.0286206	0.409593	0.115626	-0.350964	-0.488316	0.241896	0.810671	-0.49922	0.90554	0.521831	-0.413196	0.350714	0.0971072	0.09283	0.544856	0.469704	-0.350757	0.0502726	0.841994	-0.0353652	-0.0423524	0.377516	-0.444869	-0.0181128
		Significance (two-tailed)	0.545068	0.155189	0.00244846	0.000560467	0.0088012	0.717572	0.500363		0.123698	0.608682	0.538569	0.128388	0.00412585	0.0333775	0.107515	3.85376e-05	0.891976	0.0420205	0.582057	0.0853986	0.0132631	0.244035	8.95382e-07	0.0110673	4.91188e-10	0.00746221	0.0400742	0.0856369	0.644245	0.658965	0.00485719	0.0178349	0.0855956	0.811381	1.3174e-07	0.866721	0.84069	0.0628193	0.0258621	0.931519
		df	23	23	23	23	23	23	23	0	23	23	23	23	23	23	23	23	23	23	23	23	23	23	23	23	23	23	23	23	23	23	23	23	23	23	23	23	23	23	23	23
	OTU295	correlation	0.294901	-0.18329	-0.599104	0.32707	-0.478377	-0.0354282	-0.0559356	0.316114	1	0.640323	0.361297	0.252958	0.00355878	-0.172689	-0.179639	0.35721	0.119364	0.152506	0.217597	0.0109698	-0.558471	0.266662	0.1519	-0.140592	0.206416	-0.141085	-0.286626	0.212897	0.0073574	0.326581	-0.0435015	0.583314	-0.241256	0.263764	0.259703	0.111354	0.025186	0.0607833	-0.276861	0.206118
		Significance (two-tailed)	0.15241	0.380489	0.00155323	0.110517	0.0155664	0.866485	0.790572	0.123698		0.000565346	0.0759805	0.222465	0.98653	0.409105	0.390212	0.079606	0.56983	0.466756	0.296084	0.958495	0.00371415	0.19756	0.46855	0.502659	0.322197	0.501146	0.164801	0.306894	0.972156	0.111081	0.836424	0.00220893	0.245323	0.202661	0.209958	0.596168	0.904878	0.772869	0.180311	0.322911
		df	23	23	23	23	23	23	23	23	0	23	23	23	23	23	23	23	23	23	23	23	23	23	23	23	23	23	23	23	23	23	23	23	23	23	23	23	23	23	23	23
	OTU386	correlation	0.206584	-0.144171	-0.403817	0.0127427	-0.330414	0.239138	-0.0411883	0.107602	0.640323	1	0.380857	-0.140842	-0.0936753	0.266354	-0.344008	0.0887217	0.373064	-0.066948	0.10501	-0.304205	-0.302516	0.0381092	0.0170024	0.219918	0.220866	-0.0151748	-0.0690802	0.00159153	-0.173895	0.304485	-0.106851	0.319213	-0.0406292	-0.0996997	0.0821906	-0.0747446	-0.104971	0.186563	-0.00711655	-0.130269
		Significance (two-tailed)	0.321793	0.491731	0.0452958	0.951794	0.106707	0.249619	0.845017	0.608682	0.000565346		0.0603415	0.501892	0.656046	0.198099	0.092217	0.673221	0.0662428	0.750516	0.617388	0.139287	0.141606	0.856481	0.935708	0.290833	0.288706	0.942607	0.742828	0.993976	0.405791	0.138904	0.611199	0.11986	0.847096	0.635385	0.696111	0.722524	0.617521	0.371892	0.973067	0.534829
		df	23	23	23	23	23	23	23	23	23	0	23	23	23	23	23	23	23	23	23	23	23	23	23	23	23	23	23	23	23	23	23	23	23	23	23	23	23	23	23	23
	OTU169	correlation	0.456302	-0.383185	0.0956272	-0.336614	0.176583	-0.466792	-0.353143	-0.129088	0.361297	0.380857	1	0.316592	-0.411623	0.0240532	0.422027	-0.303599	0.713305	-0.178461	-0.062052	0.205117	0.138534	0.536755	-0.359828	0.243763	-0.234623	-0.416905	-0.371758	-0.385863	-0.298694	0.709186	-0.393424	0.273821	-0.345819	0.479503	-0.276634	0.0347871	0.0123209	-0.342971	0.0677819	0.0763819
		Significance (two-tailed)	0.0218657	0.0586598	0.649324	0.0999027	0.398458	0.0186545	0.0833429	0.538569	0.0759805	0.0603415		0.1231	0.0409151	0.909139	0.0356043	0.140116	6.26644e-05	0.393381	0.768254	0.325318	0.508996	0.0056685	0.077269	0.240301	0.258938	0.0381458	0.0672735	0.0567706	0.146957	7.2179e-05	0.051691	0.185339	0.0904034	0.0152898	0.180683	0.868881	0.953388	0.0932671	0.747506	0.716689
		df	23	23	23	23	23	23	23	23	23	23	0	23	23	23	23	23	23	23	23	23	23	23	23	23	23	23	23	23	23	23	23	23	23	23	23	23	23	23	23	23
	OTU290	correlation	0.122341	-0.304991	0.353863	-0.285538	0.293375	-0.517265	-0.336885	-0.312422	0.252958	-0.140842	0.316592	1	-0.469107	-0.104602	0.698134	-0.288877	-0.13478	-0.275655	-0.239439	0.947173	0.209877	0.381747	-0.40993	0.0941901	-0.494511	-0.454466	-0.174867	-0.337659	-0.248186	0.227167	-0.420276	-0.00839256	-0.188911	0.526831	-0.366933	0.36042	0.31798	-0.547374	0.0841261	0.603133
		Significance (two-tailed)	0.560172	0.138216	0.0826719	0.166481	0.154644	0.00809763	0.0996136	0.128388	0.222465	0.501892	0.1231		0.0180006	0.618765	0.000104277	0.161362	0.520653	0.182294	0.249005	7.56787e-13	0.313966	0.0596942	0.0418356	0.65427	0.0119755	0.0224713	0.403132	0.0987885	0.231607	0.274816	0.0364578	0.968241	0.365796	0.00681487	0.0711894	0.076748	0.121376	0.00462596	0.689299	0.00141558
		df	23	23	23	23	23	23	23	23	23	23	23	0	23	23	23	23	23	23	23	23	23	23	23	23	23	23	23	23	23	23	23	23	23	23	23	23	23	23	23	23
	OTU286	correlation	0.0470919	-0.198972	-0.508001	0.776649	-0.435026	0.127865	-0.0952999	0.553204	0.00355878	-0.0936753	-0.411623	-0.469107	1	-0.389128	-0.478214	0.740594	-0.0728546	0.789693	0.675576	-0.410172	-0.475093	-0.314979	0.811899	-0.545686	0.611045	0.693505	-0.248888	0.533657	0.770483	-0.331575	0.938374	0.0525774	-0.204708	-0.348402	0.686344	-0.193146	-0.198684	0.771273	-0.336852	-0.179728
		Significance (two-tailed)	0.823124	0.340334	0.00952598	5.00146e-06	0.029756	0.542456	0.650449	0.00412585	0.98653	0.656046	0.0409151	0.0180006		0.0545315	0.0156066	2.30258e-05	0.72928	2.68349e-06	0.000210655	0.0417029	0.0163957	0.125127	8.36187e-07	0.00477993	0.00117556	0.000121073	0.230247	0.00600753	6.61892e-06	0.105408	4.26052e-12	0.802896	0.326304	0.0878638	0.000151742	0.354946	0.341048	6.38864e-06	0.0996483	0.389973
		df	23	23	23	23	23	23	23	23	23	23	23	23	0	23	23	23	23	23	23	23	23	23	23	23	23	23	23	23	23	23	23	23	23	23	23	23	23	23	23	23
	OTU499	correlation	0.0509832	0.152723	0.169325	-0.547649	0.195647	0.367084	0.0505031	-0.42676	-0.172689	0.266354	0.0240532	-0.104602	-0.389128	1	-0.0314181	-0.536359	0.168979	-0.382047	-0.279803	-0.145824	0.305355	-0.0735246	-0.474323	0.925249	-0.199145	-0.340657	0.597714	-0.480528	-0.350171	0.164558	-0.426823	-0.326095	0.591776	-0.0867482	-0.495663	-0.045485	-0.0461676	-0.00586832	0.218597	-0.15906
		Significance (two-tailed)	0.808763	0.466115	0.418429	0.00460129	0.348628	0.0710639	0.810531	0.0333775	0.409105	0.198099	0.909139	0.618765	0.0545315		0.881487	0.00571089	0.419395	0.0594777	0.175535	0.486727	0.137723	0.726882	0.0165952	3.6762e-11	0.339904	0.0956436	0.00160329	0.0150419	0.0861556	0.43184	0.0333487	0.111646	0.00183307	0.680109	0.0117479	0.829071	0.826544	0.97779	0.293813	0.447591
		df	23	23	23	23	23	23	23	23	23	23	23	23	23	0	23	23	23	23	23	23	23	23	23	23	23	23	23	23	23	23	23	23	23	23	23	23	23	23	23	23
	OTU300	correlation	0.208714	-0.333979	0.46632	-0.399535	0.476351	-0.582969	-0.351805	-0.329698	-0.179639	-0.344008	0.422027	0.698134	-0.478214	-0.0314181	1	-0.418341	0.108571	-0.231972	-0.265904	0.779514	0.365747	0.573389	-0.458577	0.191429	-0.528929	-0.407579	-0.217221	-0.475178	-0.247983	0.348604	-0.39399	-0.226264	-0.244539	0.484735	-0.417417	0.412728	0.398904	-0.550633	0.159995	0.530294
		Significance (two-tailed)	0.316717	0.102754	0.0187904	0.0478511	0.0160737	0.00222556	0.084601	0.107515	0.390212	0.092217	0.0356043	0.000104277	0.0156066	0.881487		0.0374194	0.605438	0.264514	0.198886	4.37788e-06	0.0721781	0.00273183	0.021134	0.359322	0.0065576	0.0431409	0.296938	0.0163738	0.232002	0.0876678	0.0513255	0.276779	0.238762	0.0140583	0.0378854	0.040323	0.0482369	0.00434047	0.444892	0.00639457
		df	23	23	23	23	23	23	23	23	23	23	23	23	23	23	0	23	23	23	23	23	23	23	23	23	23	23	23	23	23	23	23	23	23	23	23	23	23	23	23	23
	OTU211	correlation	-0.188705	-0.265749	-0.659514	0.972314	-0.464135	0.0315094	-0.137673	0.726955	0.35721	0.0887217	-0.303599	-0.288877	0.740594	-0.536359	-0.418341	1	-0.182995	0.530229	0.388752	-0.285167	-0.647918	-0.142217	0.930776	-0.635446	0.649544	0.691521	-0.329942	0.78416	0.449063	-0.397866	0.760175	0.536441	-0.281798	-0.170422	0.952344	-0.192572	-0.2334	0.413785	-0.388326	-0.0659075
		Significance (two-tailed)	0.366326	0.199158	0.000335511	5.07983e-16	0.0194291	0.881145	0.511658	3.85376e-05	0.079606	0.673221	0.140116	0.161362	2.30258e-05	0.00571089	0.0374194		0.38127	0.00640223	0.0547859	0.167056	0.000461823	0.497683	1.56229e-11	0.000641966	0.000441942	0.000128968	0.107239	3.51266e-06	0.0243326	0.0488768	1.03798e-05	0.0057021	0.172347	0.415376	2.37445e-13	0.356403	0.2615	0.0397631	0.055075	0.754276
		df	23	23	23	23	23	23	23	23	23	23	23	23	23	23	23	0	23	23	23	23	23	23	23	23	23	23	23	23	23	23	23	23	23	23	23	23	23	23	23	23
	OTU281	correlation	0.566848	-0.47564	0.136811	-0.198424	0.0447044	-0.399423	-0.415974	-0.0286206	0.119364	0.373064	0.713305	-0.13478	-0.0728546	0.168979	0.108571	-0.182995	1	0.12194	0.188488	-0.194815	0.290513	0.257224	-0.178889	0.23626	0.00517721	-0.271583	-0.33111	-0.31146	-0.0364405	0.585981	-0.189101	0.167127	-0.315019	0.153756	-0.155002	-0.0137764	0.00448797	0.0528829	0.152065	-0.136929
		Significance (two-tailed)	0.00313118	0.016255	0.514329	0.341693	0.831963	0.0479193	0.0386228	0.891976	0.56983	0.0662428	6.26644e-05	0.520653	0.72928	0.419395	0.605438	0.38127		0.561471	0.366889	0.350721	0.158895	0.214498	0.392226	0.255533	0.980405	0.189102	0.105927	0.129632	0.862705	0.00208396	0.365304	0.424583	0.125076	0.46307	0.459407	0.947889	0.983013	0.801773	0.468063	0.513965
		df	23	23	23	23	23	23	23	23	23	23	23	23	23	23	23	23	0	23	23	23	23	23	23	23	23	23	23	23	23	23	23	23	23	23	23	23	23	23	23	23
	OTU299	correlation	0.383246	-0.230476	-0.460616	0.61814	-0.385071	-0.165077	-0.142414	0.409593	0.152506	-0.066948	-0.178461	-0.275655	0.789693	-0.382047	-0.231972	0.530229	0.12194	1	0.858709	-0.27463	-0.443449	0.00903198	0.479809	-0.487132	0.338686	0.313826	-0.286124	0.416954	0.867259	-0.0102974	0.686143	-0.00898909	-0.25871	-0.25303	0.406815	-0.0233003	-0.0366964	0.60322	-0.231165	-0.00996169
		Significance (two-tailed)	0.0586164	0.267695	0.0204948	0.000990988	0.0573249	0.430369	0.49708	0.0420205	0.466756	0.750516	0.393381	0.182294	2.68349e-06	0.0594777	0.264514	0.00640223	0.561471		3.96972e-08	0.183991	0.026397	0.965822	0.0152156	0.0135218	0.0977023	0.12659	0.165573	0.0381211	2.02323e-08	0.961037	0.000152691	0.965984	0.211769	0.222328	0.0435717	0.911972	0.86175	0.00141275	0.266226	0.962306
		df	23	23	23	23	23	23	23	23	23	23	23	23	23	23	23	23	23	0	23	23	23	23	23	23	23	23	23	23	23	23	23	23	23	23	23	23	23	23	23	23
	OTU79	correlation	0.396885	-0.186447	-0.355992	0.513482	-0.384085	-0.147081	-0.113899	0.115626	0.217597	0.10501	-0.062052	-0.239439	0.675576	-0.279803	-0.265904	0.388752	0.188488	0.858709	1	-0.285827	-0.309137	-0.158473	0.270132	-0.344366	0.110428	0.234597	-0.227265	0.45224	0.932347	0.0121074	0.551725	-0.119961	-0.200924	-0.225286	0.209318	-0.0301022	-0.03738	0.544723	-0.201774	-0.112121
		Significance (two-tailed)	0.0494878	0.372195	0.0807118	0.00865757	0.05802	0.482938	0.587743	0.582057	0.296084	0.617388	0.768254	0.249005	0.000210655	0.175535	0.198886	0.0547859	0.366889	3.96972e-08		0.166032	0.132669	0.449289	0.19157	0.0918565	0.599248	0.258994	0.274604	0.0232237	1.20924e-11	0.954195	0.00424822	0.567886	0.335519	0.278916	0.315288	0.886418	0.8592	0.00486974	0.333436	0.593624
		df	23	23	23	23	23	23	23	23	23	23	23	23	23	23	23	23	23	23	0	23	23	23	23	23	23	23	23	23	23	23	23	23	23	23	23	23	23	23	23	23
	OTU399	correlation	0.0209276	-0.26859	0.445516	-0.284796	0.359153	-0.517296	-0.310645	-0.350964	0.0109698	-0.304205	0.205117	0.947173	-0.410172	-0.145824	0.779514	-0.285167	-0.194815	-0.27463	-0.285827	1	0.267339	0.319834	-0.356548	0.0492994	-0.530823	-0.344715	-0.160824	-0.367644	-0.224249	0.0742851	-0.324854	-0.12567	-0.184389	0.438756	-0.345403	0.353809	0.315572	-0.555015	0.0997135	0.647447
		Significance (two-tailed)	0.920907	0.194217	0.0256212	0.167633	0.0778672	0.00809313	0.130691	0.0853986	0.958495	0.139287	0.325318	7.56787e-13	0.0417029	0.486727	4.37788e-06	0.167056	0.350721	0.183991	0.166032		0.196383	0.1191	0.0802056	0.81497	0.00633235	0.0915059	0.442503	0.0706018	0.281195	0.724165	0.113095	0.549466	0.377591	0.0282285	0.0908177	0.0827219	0.124378	0.00398015	0.635338	0.000467728
		df	23	23	23	23	23	23	23	23	23	23	23	23	23	23	23	23	23	23	23	0	23	23	23	23	23	23	23	23	23	23	23	23	23	23	23	23	23	23	23	23
	OTU390	correlation	0.0969939	-0.145624	0.919673	-0.633139	0.418553	-0.352389	-0.29712	-0.488316	-0.558471	-0.302516	0.138534	0.209877	-0.475093	0.305355	0.365747	-0.647918	0.290513	-0.443449	-0.309137	0.267339	1	-0.00837035	-0.573509	0.40232	-0.429517	-0.391059	0.120331	-0.511852	-0.307431	0.172765	-0.544361	-0.335464	0.090107	0.251468	-0.596328	0.219187	0.311092	-0.410112	0.309066	0.0582535
		Significance (two-tailed)	0.644633	0.487332	8.17783e-11	0.000681239	0.0373129	0.0840499	0.149204	0.0132631	0.00371415	0.141606	0.508996	0.313966	0.0163957	0.137723	0.0721781	0.000461823	0.158895	0.026397	0.132669	0.196383		0.968325	0.00272492	0.0461766	0.0321325	0.0532402	0.566684	0.00890864	0.134931	0.408895	0.00490382	0.10114	0.668402	0.225293	0.00165457	0.292481	0.130108	0.041736	0.132762	0.782095
		df	23	23	23	23	23	23	23	23	23	23	23	23	23	23	23	23	23	23	23	23	0	23	23	23	23	23	23	23	23	23	23	23	23	23	23	23	23	23	23	23
	OTU285	correlation	0.549005	-0.274602	-0.0898575	-0.146562	-0.0593944	-0.331431	-0.193116	0.241896	0.266662	0.0381092	0.536755	0.381747	-0.314979	-0.0735246	0.573389	-0.142217	0.257224	0.00903198	-0.158473	0.319834	-0.00837035	1	-0.176342	0.132406	-0.0416865	-0.372643	-0.390566	-0.327409	-0.257745	0.770616	-0.304263	0.116258	-0.365547	0.719639	-0.0713624	0.145334	0.0861648	-0.254397	-0.207015	0.28633
		Significance (two-tailed)	0.00448111	0.184038	0.669269	0.4845	0.777931	0.105569	0.355021	0.244035	0.19756	0.856481	0.0056685	0.0596942	0.125127	0.726882	0.00273183	0.497683	0.214498	0.965822	0.449289	0.1191	0.968325		0.399113	0.528091	0.843165	0.0665734	0.0535681	0.110125	0.213538	6.57981e-06	0.139207	0.57998	0.0723452	5.01809e-05	0.734627	0.488208	0.68215	0.219756	0.320763	0.165255
		df	23	23	23	23	23	23	23	23	23	23	23	23	23	23	23	23	23	23	23	23	23	0	23	23	23	23	23	23	23	23	23	23	23	23	23	23	23	23	23	23
	OTU332	correlation	-0.19268	-0.245057	-0.598808	0.867475	-0.433602	0.146609	-0.121374	0.810671	0.1519	0.0170024	-0.359828	-0.40993	0.811899	-0.474323	-0.458577	0.930776	-0.178889	0.479809	0.270132	-0.356548	-0.573509	-0.176342	1	-0.591789	0.806953	0.808031	-0.316666	0.628392	0.355291	-0.384128	0.843047	0.410419	-0.263837	-0.234896	0.967348	-0.220014	-0.24074	0.502544	-0.389974	-0.127842
		Significance (two-tailed)	0.356128	0.237737	0.00156378	1.98792e-08	0.0303564	0.484358	0.563303	8.95382e-07	0.46855	0.935708	0.077269	0.0418356	8.36187e-07	0.0165952	0.021134	1.56229e-11	0.392226	0.0152156	0.19157	0.0802056	0.00272492	0.399113		0.00183254	1.09809e-06	1.03546e-06	0.123008	0.000768627	0.0813534	0.0579894	1.22662e-07	0.0415681	0.202532	0.258369	3.30506e-15	0.290617	0.246365	0.0104612	0.0539627	0.54253
		df	23	23	23	23	23	23	23	23	23	23	23	23	23	23	23	23	23	23	23	23	23	23	0	23	23	23	23	23	23	23	23	23	23	23	23	23	23	23	23	23
	OTU56	correlation	0.130365	0.116217	0.270203	-0.65344	0.244006	0.165026	0.0145387	-0.49922	-0.140592	0.219918	0.243763	0.0941901	-0.545686	0.925249	0.191429	-0.635446	0.23626	-0.487132	-0.344366	0.0492994	0.40232	0.132406	-0.591789	1	-0.348752	-0.449652	0.399307	-0.574549	-0.447035	0.342729	-0.559639	-0.30457	0.389468	0.149922	-0.592976	0.0216711	-0.00219044	-0.260731	0.104168	-0.0629796
		Significance (two-tailed)	0.534526	0.580116	0.191448	0.000397293	0.239818	0.430513	0.945009	0.0110673	0.502659	0.290833	0.240301	0.65427	0.00477993	3.6762e-11	0.359322	0.000641966	0.255533	0.0135218	0.0918565	0.81497	0.0461766	0.528091	0.00183254		0.0875237	0.024124	0.0479897	0.00266573	0.0250626	0.0935138	0.00362775	0.138789	0.0543027	0.47443	0.00178449	0.918106	0.991709	0.208095	0.620229	0.764884
		df	23	23	23	23	23	23	23	23	23	23	23	23	23	23	23	23	23	23	23	23	23	23	23	0	23	23	23	23	23	23	23	23	23	23	23	23	23	23	23	23
	OTU294	correlation	0.0689805	-0.233465	-0.54725	0.539802	-0.463506	0.294296	-0.0918412	0.90554	0.206416	0.220866	-0.234623	-0.494511	0.611045	-0.199145	-0.528929	0.649544	0.00517721	0.338686	0.110428	-0.530823	-0.429517	-0.0416865	0.806953	-0.348752	1	0.59058	-0.270598	0.31917	0.0737471	-0.0178889	0.577733	0.324862	-0.215321	-0.20683	0.790014	-0.099127	-0.0814523	0.529279	-0.337943	-0.19206
		Significance (two-tailed)	0.743187	0.261365	0.00463707	0.00535093	0.0196161	0.153292	0.662386	4.91188e-10	0.322197	0.288706	0.258938	0.0119755	0.00117556	0.339904	0.0065576	0.000441942	0.980405	0.0977023	0.599248	0.00633235	0.0321325	0.843165	1.09809e-06	0.0875237		0.00188261	0.190776	0.119912	0.726087	0.932363	0.00249129	0.113086	0.301288	0.321205	2.64127e-06	0.637338	0.698715	0.00651543	0.0984877	0.357709
		df	23	23	23	23	23	23	23	23	23	23	23	23	23	23	23	23	23	23	23	23	23	23	23	23	0	23	23	23	23	23	23	23	23	23	23	23	23	23	23	23
	OTU377	correlation	-0.360651	-0.131863	-0.38515	0.651576	-0.229644	0.259668	-0.0752497	0.521831	-0.141085	-0.0151748	-0.416905	-0.454466	0.693505	-0.340657	-0.407579	0.691521	-0.271583	0.313826	0.234597	-0.344715	-0.391059	-0.372643	0.808031	-0.449652	0.59058	1	-0.175681	0.547697	0.326267	-0.480566	0.852593	0.10345	-0.139484	-0.403331	0.740313	-0.162329	-0.156638	0.406721	-0.249478	-0.172711
		Significance (two-tailed)	0.0765458	0.529798	0.0572694	0.000418137	0.269474	0.210021	0.720723	0.00746221	0.501146	0.942607	0.0381458	0.0224713	0.000121073	0.0956436	0.0431409	0.000128968	0.189102	0.12659	0.258994	0.0915059	0.0532402	0.0665734	1.03546e-06	0.024124	0.00188261		0.40091	0.00459694	0.111446	0.0150328	6.2622e-08	0.622654	0.506065	0.0455801	2.32788e-05	0.438189	0.454626	0.0436249	0.229108	0.409044
		df	23	23	23	23	23	23	23	23	23	23	23	23	23	23	23	23	23	23	23	23	23	23	23	23	23	0	23	23	23	23	23	23	23	23	23	23	23	23	23	23
	OTU233	correlation	-0.367402	0.487427	0.146706	-0.309881	0.21332	0.406925	0.284813	-0.413196	-0.286626	-0.0690802	-0.371758	-0.174867	-0.248888	0.597714	-0.217221	-0.329942	-0.33111	-0.286124	-0.227265	-0.160824	0.120331	-0.390566	-0.316666	0.399307	-0.270598	-0.175681	1	-0.0928901	-0.139699	-0.35168	-0.262876	-0.346693	0.9916	-0.338981	-0.328276	-0.15736	-0.121208	-0.0243635	0.463245	-0.192912
		Significance (two-tailed)	0.0708012	0.013457	0.484067	0.13169	0.305912	0.0435093	0.167606	0.0400742	0.164801	0.742828	0.0672735	0.403132	0.230247	0.00160329	0.296938	0.107239	0.105927	0.165573	0.274604	0.442503	0.566684	0.0535681	0.123008	0.0479897	0.190776	0.40091		0.658757	0.505402	0.0847189	0.204241	0.0895386	6.16166e-22	0.0973928	0.109131	0.452521	0.563841	0.907971	0.0196942	0.35554
		df	23	23	23	23	23	23	23	23	23	23	23	23	23	23	23	23	23	23	23	23	23	23	23	23	23	23	0	23	23	23	23	23	23	23	23	23	23	23	23	23
	OTU199	correlation	-0.369973	0.0157779	-0.494695	0.821224	-0.222756	0.0753409	0.072404	0.350714	0.212897	0.00159153	-0.385863	-0.337659	0.533657	-0.480528	-0.475178	0.78416	-0.31146	0.416954	0.45224	-0.367644	-0.511852	-0.327409	0.628392	-0.574549	0.31917	0.547697	-0.0928901	1	0.523757	-0.534847	0.553975	0.316908	-0.0861962	-0.313877	0.691726	-0.331629	-0.344035	0.243719	-0.117562	-0.334502
		Significance (two-tailed)	0.0687025	0.94033	0.0119389	4.89299e-07	0.284495	0.720397	0.730893	0.0856369	0.306894	0.993976	0.0567706	0.0987885	0.00600753	0.0150419	0.0163738	3.51266e-06	0.129632	0.0381211	0.0232237	0.0706018	0.00890864	0.110125	0.000768627	0.00266573	0.119912	0.00459694	0.658757		0.00720703	0.00587532	0.00406327	0.122706	0.68204	0.126525	0.000128134	0.105347	0.0921895	0.24039	0.575709	0.102184
		df	23	23	23	23	23	23	23	23	23	23	23	23	23	23	23	23	23	23	23	23	23	23	23	23	23	23	23	0	23	23	23	23	23	23	23	23	23	23	23	23
	OTU406	correlation	0.189408	-0.103714	-0.303997	0.59813	-0.293198	-0.0983324	-0.0584298	0.0971072	0.0073574	-0.173895	-0.298694	-0.248186	0.770483	-0.350171	-0.247983	0.449063	-0.0364405	0.867259	0.932347	-0.224249	-0.307431	-0.257745	0.355291	-0.447035	0.0737471	0.326267	-0.139699	0.523757	1	-0.236207	0.669935	-0.175267	-0.12265	-0.266849	0.26214	-0.100861	-0.107283	0.584707	-0.189443	-0.112812
		Significance (two-tailed)	0.364513	0.621761	0.13957	0.00158817	0.154904	0.640051	0.781451	0.644245	0.972156	0.405791	0.146957	0.231607	6.61892e-06	0.0861556	0.232002	0.0243326	0.862705	2.02323e-08	1.20924e-11	0.281195	0.134931	0.213538	0.0813534	0.0250626	0.726087	0.111446	0.505402	0.00720703		0.255645	0.000248848	0.40204	0.559176	0.197236	0.205559	0.63143	0.609749	0.00214285	0.364422	0.591335
		df	23	23	23	23	23	23	23	23	23	23	23	23	23	23	23	23	23	23	23	23	23	23	23	23	23	23	23	23	0	23	23	23	23	23	23	23	23	23	23	23
	OTU303	correlation	0.782208	-0.266944	0.0126719	-0.404767	-0.125776	-0.252207	-0.191009	0.09283	0.326581	0.304485	0.709186	0.227167	-0.331575	0.164558	0.348604	-0.397866	0.585981	-0.0102974	0.0121074	0.0742851	0.172765	0.770616	-0.384128	0.342729	-0.0178889	-0.480566	-0.35168	-0.534847	-0.236207	1	-0.413269	-0.0279491	-0.324215	0.593041	-0.3253	0.226482	0.207336	-0.114391	-0.134418	0.128173
		Significance (two-tailed)	3.85567e-06	0.197069	0.952062	0.0447439	0.549126	0.223887	0.360397	0.658965	0.111081	0.138904	7.2179e-05	0.274816	0.105408	0.43184	0.0876678	0.0488768	0.00208396	0.961037	0.954195	0.724165	0.408895	6.57981e-06	0.0579894	0.0935138	0.932363	0.0150328	0.0847189	0.00587532	0.255645		0.0400358	0.894497	0.113847	0.0017819	0.112573	0.276304	0.319996	0.58612	0.521783	0.541475
		df	23	23	23	23	23	23	23	23	23	23	23	23	23	23	23	23	23	23	23	23	23	23	23	23	23	23	23	23	23	0	23	23	23	23	23	23	23	23	23	23
	OTU409	correlation	-0.116896	-0.184697	-0.53435	0.781687	-0.337335	0.173541	-0.0844014	0.544856	-0.0435015	-0.106851	-0.393424	-0.420276	0.938374	-0.426823	-0.39399	0.760175	-0.189101	0.686143	0.551725	-0.324854	-0.544361	-0.304263	0.843047	-0.559639	0.577733	0.852593	-0.262876	0.553975	0.669935	-0.413269	1	0.0745097	-0.221543	-0.365205	0.728174	-0.197966	-0.214306	0.664044	-0.322855	-0.120245
		Significance (two-tailed)	0.57789	0.376781	0.00593024	3.95213e-06	0.0991334	0.406764	0.688332	0.00485719	0.836424	0.611199	0.051691	0.0364578	4.26052e-12	0.0333487	0.0513255	1.03798e-05	0.365304	0.000152691	0.00424822	0.113095	0.00490382	0.139207	1.22662e-07	0.00362775	0.00249129	6.2622e-08	0.204241	0.00406327	0.000248848	0.0400358		0.723363	0.287193	0.0726332	3.68493e-05	0.342829	0.303627	0.000295051	0.115459	0.566965
		df	23	23	23	23	23	23	23	23	23	23	23	23	23	23	23	23	23	23	23	23	23	23	23	23	23	23	23	23	23	23	0	23	23	23	23	23	23	23	23	23
	OTU297	correlation	-0.134031	-0.263549	-0.353486	0.471896	-0.226445	-0.160627	-0.197201	0.469704	0.583314	0.319213	0.273821	-0.00839256	0.0525774	-0.326095	-0.226264	0.536441	0.167127	-0.00898909	-0.119961	-0.12567	-0.335464	0.116258	0.410419	-0.30457	0.324862	0.10345	-0.346693	0.316908	-0.175267	-0.0279491	0.0745097	1	-0.303023	0.210514	0.51233	-0.173423	-0.201546	-0.0609797	-0.272508	-0.040116
		Significance (two-tailed)	0.522992	0.203044	0.0830225	0.0172376	0.276385	0.443069	0.344735	0.0178349	0.00220893	0.11986	0.185339	0.968241	0.802896	0.111646	0.276779	0.0057021	0.424583	0.965984	0.567886	0.549466	0.10114	0.57998	0.0415681	0.138789	0.113086	0.622654	0.0895386	0.122706	0.40204	0.894497	0.723363		0.140907	0.312466	0.00883435	0.407086	0.333993	0.772154	0.187541	0.849006
		df	23	23	23	23	23	23	23	23	23	23	23	23	23	23	23	23	23	23	23	23	23	23	23	23	23	23	23	23	23	23	23	0	23	23	23	23	23	23	23	23
	OTU333	correlation	-0.329087	0.446629	0.102828	-0.264123	0.164578	0.409282	0.239787	-0.350757	-0.241256	-0.0406292	-0.345819	-0.188911	-0.204708	0.591776	-0.244539	-0.281798	-0.315019	-0.25871	-0.200924	-0.184389	0.090107	-0.365547	-0.263837	0.389468	-0.215321	-0.139484	0.9916	-0.0861962	-0.12265	-0.324215	-0.221543	-0.303023	1	-0.306658	-0.276208	-0.170888	-0.137971	0.0117603	0.399573	-0.197702
		Significance (two-tailed)	0.108207	0.0252111	0.624757	0.202025	0.431783	0.0421921	0.248297	0.0855956	0.245323	0.847096	0.0904034	0.365796	0.326304	0.00183307	0.238762	0.172347	0.125076	0.211769	0.335519	0.377591	0.668402	0.0723452	0.202532	0.0543027	0.301288	0.506065	6.16166e-22	0.68204	0.559176	0.113847	0.287193	0.140907		0.135966	0.181383	0.414082	0.510735	0.955507	0.0478279	0.343487
		df	23	23	23	23	23	23	23	23	23	23	23	23	23	23	23	23	23	23	23	23	23	23	23	23	23	23	23	23	23	23	23	23	0	23	23	23	23	23	23	23
	OTU304	correlation	0.386577	-0.232927	0.103529	-0.133382	-0.136676	-0.292457	-0.174226	0.0502726	0.263764	-0.0996997	0.479503	0.526831	-0.348402	-0.0867482	0.484735	-0.170422	0.153756	-0.25303	-0.225286	0.438756	0.251468	0.719639	-0.234896	0.149922	-0.20683	-0.403331	-0.338981	-0.313877	-0.266849	0.593041	-0.365205	0.210514	-0.306658	1	-0.156011	0.151259	0.0937093	-0.293032	-0.278526	0.337027
		Significance (two-tailed)	0.0562751	0.262497	0.622386	0.525027	0.514748	0.155998	0.404884	0.811381	0.202661	0.635385	0.0152898	0.00681487	0.0878638	0.680109	0.0140583	0.415376	0.46307	0.222328	0.278916	0.0282285	0.225293	5.01809e-05	0.258369	0.47443	0.321205	0.0455801	0.0973928	0.126525	0.197236	0.0017819	0.0726332	0.312466	0.135966		0.456454	0.470453	0.655929	0.155149	0.177598	0.0994611
		df	23	23	23	23	23	23	23	23	23	23	23	23	23	23	23	23	23	23	23	23	23	23	23	23	23	23	23	23	23	23	23	23	23	0	23	23	23	23	23	23
	OTU435	correlation	-0.209666	-0.27256	-0.626584	0.882396	-0.412023	0.101866	-0.138123	0.841994	0.259703	0.0821906	-0.276634	-0.366933	0.686344	-0.495663	-0.417417	0.952344	-0.155002	0.406815	0.209318	-0.345403	-0.596328	-0.0713624	0.967348	-0.592976	0.790014	0.740313	-0.328276	0.691726	0.26214	-0.3253	0.728174	0.51233	-0.276208	-0.156011	1	-0.230321	-0.257227	0.386855	-0.355879	-0.13152
		Significance (two-tailed)	0.314465	0.187453	0.000804368	5.43154e-09	0.0406999	0.628018	0.510264	1.3174e-07	0.209958	0.696111	0.180683	0.0711894	0.000151742	0.0117479	0.0378854	2.37445e-13	0.459407	0.0435717	0.315288	0.0908177	0.00165457	0.734627	3.30506e-15	0.00178449	2.64127e-06	2.32788e-05	0.109131	0.000128134	0.205559	0.112573	3.68493e-05	0.00883435	0.181383	0.456454		0.268026	0.214492	0.0560834	0.0808146	0.530878
		df	23	23	23	23	23	23	23	23	23	23	23	23	23	23	23	23	23	23	23	23	23	23	23	23	23	23	23	23	23	23	23	23	23	23	0	23	23	23	23	23
	OTU507	correlation	0.230534	-0.127339	0.20035	-0.209448	-0.156554	-0.245747	-0.147158	-0.0353652	0.111354	-0.0747446	0.0347871	0.36042	-0.193146	-0.045485	0.412728	-0.192572	-0.0137764	-0.0233003	-0.0301022	0.353809	0.219187	0.145334	-0.220014	0.0216711	-0.099127	-0.162329	-0.15736	-0.331629	-0.100861	0.226482	-0.197966	-0.173423	-0.170888	0.151259	-0.230321	1	0.981872	-0.252041	-0.0406607	0.818795
		Significance (two-tailed)	0.267571	0.544131	0.336931	0.31498	0.454869	0.236375	0.482707	0.866721	0.596168	0.722524	0.868881	0.076748	0.354946	0.829071	0.040323	0.356403	0.947889	0.911972	0.886418	0.0827219	0.292481	0.488208	0.290617	0.918106	0.637338	0.438189	0.452521	0.105347	0.63143	0.276304	0.342829	0.407086	0.414082	0.470453	0.268026		4.08438e-18	0.224203	0.846979	5.64233e-07
		df	23	23	23	23	23	23	23	23	23	23	23	23	23	23	23	23	23	23	23	23	23	23	23	23	23	23	23	23	23	23	23	23	23	23	23	0	23	23	23	23
	OTU503	correlation	0.226674	-0.14872	0.298172	-0.253407	-0.0919562	-0.274273	-0.182928	-0.0423524	0.025186	-0.104971	0.0123209	0.31798	-0.198684	-0.0461676	0.398904	-0.2334	0.00448797	-0.0366964	-0.03738	0.315572	0.311092	0.0861648	-0.24074	-0.00219044	-0.0814523	-0.156638	-0.121208	-0.344035	-0.107283	0.207336	-0.214306	-0.201546	-0.137971	0.0937093	-0.257227	0.981872	1	-0.252137	0.0293951	0.748791
		Significance (two-tailed)	0.275887	0.478019	0.1477	0.221617	0.661988	0.184585	0.381448	0.84069	0.904878	0.617521	0.953388	0.121376	0.341048	0.826544	0.0482369	0.2615	0.983013	0.86175	0.8592	0.124378	0.130108	0.68215	0.246365	0.991709	0.698715	0.454626	0.563841	0.0921895	0.609749	0.319996	0.303627	0.333993	0.510735	0.655929	0.214492	4.08438e-18		0.224021	0.88907	1.66392e-05
		df	23	23	23	23	23	23	23	23	23	23	23	23	23	23	23	23	23	23	23	23	23	23	23	23	23	23	23	23	23	23	23	23	23	23	23	23	0	23	23	23
	OTU19	correlation	0.164621	-0.105365	-0.519991	0.482125	-0.424395	0.485347	0.0329052	0.377516	0.0607833	0.186563	-0.342971	-0.547374	0.771273	-0.00586832	-0.550633	0.413785	0.0528829	0.60322	0.544723	-0.555015	-0.410112	-0.254397	0.502544	-0.260731	0.529279	0.406721	-0.0243635	0.243719	0.584707	-0.114391	0.664044	-0.0609797	0.0117603	-0.293032	0.386855	-0.252041	-0.252137	1	-0.12045	-0.28956
		Significance (two-tailed)	0.431661	0.616192	0.00771308	0.014662	0.0344761	0.0139197	0.875919	0.0628193	0.772869	0.371892	0.0932671	0.00462596	6.38864e-06	0.97779	0.00434047	0.0397631	0.801773	0.00141275	0.00486974	0.00398015	0.041736	0.219756	0.0104612	0.208095	0.00651543	0.0436249	0.907971	0.24039	0.00214285	0.58612	0.000295051	0.772154	0.955507	0.155149	0.0560834	0.224203	0.224021		0.566297	0.160329
		df	23	23	23	23	23	23	23	23	23	23	23	23	23	23	23	23	23	23	23	23	23	23	23	23	23	23	23	23	23	23	23	23	23	23	23	23	23	0	23	23
	OTU93	correlation	-0.258867	-0.0756288	0.405899	-0.384758	0.611995	-0.107392	-0.157842	-0.444869	-0.276861	-0.00711655	0.0677819	0.0841261	-0.336852	0.218597	0.159995	-0.388326	0.152065	-0.231165	-0.201774	0.0997135	0.309066	-0.207015	-0.389974	0.104168	-0.337943	-0.249478	0.463245	-0.117562	-0.189443	-0.134418	-0.322855	-0.272508	0.399573	-0.278526	-0.355879	-0.0406607	0.0293951	-0.12045	1	-0.0994177
		Significance (two-tailed)	0.211481	0.719371	0.0440927	0.0575442	0.00114924	0.609384	0.451119	0.0258621	0.180311	0.973067	0.747506	0.689299	0.0996483	0.293813	0.444892	0.055075	0.468063	0.266226	0.333436	0.635338	0.132762	0.320763	0.0539627	0.620229	0.0984877	0.229108	0.0196942	0.575709	0.364422	0.521783	0.115459	0.187541	0.0478279	0.177598	0.0808146	0.846979	0.88907	0.566297		0.636346
		df	23	23	23	23	23	23	23	23	23	23	23	23	23	23	23	23	23	23	23	23	23	23	23	23	23	23	23	23	23	23	23	23	23	23	23	23	23	23	0	23
	OTU509	correlation	0.176074	-0.163116	0.0883219	-0.0832068	-0.179717	-0.281093	-0.152894	-0.0181128	0.206118	-0.130269	0.0763819	0.603133	-0.179728	-0.15906	0.530294	-0.0659075	-0.136929	-0.00996169	-0.112121	0.647447	0.0582535	0.28633	-0.127842	-0.0629796	-0.19206	-0.172711	-0.192912	-0.334502	-0.112812	0.128173	-0.120245	-0.040116	-0.197702	0.337027	-0.13152	0.818795	0.748791	-0.28956	-0.0994177	1
		Significance (two-tailed)	0.399842	0.43594	0.674615	0.692532	0.390002	0.173469	0.46561	0.931519	0.322911	0.534829	0.716689	0.00141558	0.389973	0.447591	0.00639457	0.754276	0.513965	0.962306	0.593624	0.000467728	0.782095	0.165255	0.54253	0.764884	0.357709	0.409044	0.35554	0.102184	0.591335	0.541475	0.566965	0.849006	0.343487	0.0994611	0.530878	5.64233e-07	1.66392e-05	0.160329	0.636346
		df	23	23	23	23	23	23	23	23	23	23	23	23	23	23	23	23	23	23	23	23	23	23	23	23	23	23	23	23	23	23	23	23	23	23	23	23	23	23	23	0
PAR.M	DO	correlation	1	-0.202801	-0.122889	-0.0829675	-0.23524	-0.268501	-0.114808	-0.165545	0.464597	0.341294	0.375321	0.258663	-0.131033	0.166679	0.157807	-0.15324	0.462191	0.330987	0.441317	0.103388	-0.0101083	0.340381	-0.352958	0.142378	-0.234274	-0.494814	-0.0264441	-0.145904	0.239766	0.614976	-0.264998	-0.0211561	-0.0198311	0.226896	-0.296341	0.219314	0.207911	0.0577434	0.118224	0.240943
		Significance (two-tailed)		0.330928	0.558403	0.693374	0.257653	0.194369	0.584747	0.429044	0.0192924	0.0949843	0.0644901	0.211855	0.532414	0.425844	0.451222	0.464591	0.0200122	0.106064	0.0272168	0.622862	0.961752	0.0959295	0.0835158	0.497191	0.259669	0.0119152	0.900149	0.486485	0.248341	0.00106997	0.200478	0.920046	0.925039	0.275404	0.150323	0.292193	0.318626	0.783958	0.573545	0.245955
		df	0	23	23	23	23	23	23	23	23	23	23	23	23	23	23	23	23	23	23	23	23	23	23	23	23	23	23	23	23	23	23	23	23	23	23	23	23	23	23	23
	OTU504	correlation	-0.202801	1	-0.0733487	-0.309185	-0.251443	0.582926	0.940034	-0.270894	-0.248224	-0.16794	-0.339018	-0.33406	-0.17827	0.127062	-0.265949	-0.322396	-0.434166	-0.223359	-0.194588	-0.275789	-0.0759803	-0.232675	-0.25166	0.141944	-0.194673	-0.157722	0.407236	-0.100576	-0.119044	-0.210634	-0.185754	-0.340122	0.363249	-0.20317	-0.299044	-0.0797588	-0.0925435	-0.0613054	-0.25886	-0.154105
		Significance (two-tailed)	0.330928		0.727512	0.132604	0.225342	0.00222764	3.13809e-12	0.190272	0.231534	0.422302	0.0973535	0.102665	0.393896	0.545015	0.198808	0.116007	0.0301176	0.283158	0.351294	0.182074	0.718119	0.263028	0.224928	0.498517	0.35108	0.451469	0.0433338	0.632402	0.570872	0.312186	0.374007	0.0961993	0.0742941	0.330031	0.146462	0.704701	0.659956	0.770969	0.211494	0.462043
		df	23	0	23	23	23	23	23	23	23	23	23	23	23	23	23	23	23	23	23	23	23	23	23	23	23	23	23	23	23	23	23	23	23	23	23	23	23	23	23	23
	OTU293	correlation	-0.122889	-0.0733487	1	-0.681262	0.640613	-0.369406	-0.271495	-0.655399	-0.639792	-0.402022	0.0972508	0.331942	-0.530162	0.153301	0.503898	-0.687071	0.136046	-0.504534	-0.391428	0.44887	0.931114	-0.163731	-0.620433	0.28986	-0.595445	-0.418342	0.108117	-0.556017	-0.323342	-0.0549317	-0.555263	-0.416444	0.0610021	0.0445344	-0.650194	0.23839	0.340762	-0.490747	0.259265	0.103598
		Significance (two-tailed)	0.558403	0.727512		0.000177448	0.000561063	0.069161	0.189251	0.000376362	0.000573291	0.0463537	0.643753	0.105	0.0064102	0.46441	0.0102222	0.000148345	0.516706	0.0101117	0.0529962	0.0244014	1.47907e-11	0.434191	0.000936952	0.159876	0.00168798	0.0374188	0.606956	0.00390142	0.11488	0.794252	0.00396057	0.0383816	0.772073	0.832594	0.000434205	0.251147	0.0955345	0.0127449	0.210756	0.622152
		df	23	23	0	23	23	23	23	23	23	23	23	23	23	23	23	23	23	23	23	23	23	23	23	23	23	23	23	23	23	23	23	23	23	23	23	23	23	23	23	23
	OTU301	correlation	-0.0829675	-0.309185	-0.681262	1	-0.509448	-0.0427988	-0.159525	0.764973	0.380377	0.019177	-0.308844	-0.283205	0.825897	-0.538618	-0.427189	0.974353	-0.15724	0.683958	0.555472	-0.307341	-0.648875	-0.0352109	0.896143	-0.657657	0.635798	0.675968	-0.364422	0.850072	0.611359	-0.340318	0.813008	0.505809	-0.300401	-0.0408526	0.899612	-0.235087	-0.286037	0.484281	-0.315535	-0.0988689
		Significance (two-tailed)	0.693374	0.132604	0.000177448		0.00928987	0.839033	0.446247	8.44207e-06	0.0606926	0.927505	0.133055	0.170123	3.69741e-07	0.00547247	0.0331813	2.12829e-16	0.452872	0.000163372	0.00394412	0.135051	0.000450031	0.867297	1.39425e-09	0.000353446	0.000636149	0.000208199	0.0732944	7.51224e-08	0.00116681	0.0959957	7.85761e-07	0.00989289	0.14455	0.846265	9.60048e-10	0.257971	0.165708	0.0141618	0.124425	0.638219
		df	23	23	23	0	23	23	23	23	23	23	23	23	23	23	23	23	23	23	23	23	23	23	23	23	23	23	23	23	23	23	23	23	23	23	23	23	23	23	23	23
	OTU306	correlation	-0.23524	-0.251443	0.640613	-0.509448	1	-0.366078	-0.39196	-0.4605	-0.505135	-0.361765	0.269323	0.276665	-0.404661	0.173553	0.526423	-0.503035	0.156041	-0.351363	-0.373187	0.35257	0.474928	0.0669311	-0.423014	0.264767	-0.414727	-0.235913	0.0862489	-0.36647	-0.301124	0.0383574	-0.321797	-0.281703	0.0433766	-0.0613105	-0.418163	-0.127578	-0.0580649	-0.39417	0.484889	-0.183757
		Significance (two-tailed)	0.257653	0.225342	0.000561063	0.00928987		0.0719006	0.052646	0.0205308	0.0100081	0.0755738	0.192956	0.180632	0.0448052	0.406729	0.0068659	0.010374	0.456366	0.0850195	0.0661464	0.0838798	0.0164382	0.750577	0.0351305	0.200886	0.0392689	0.256253	0.681856	0.071574	0.143539	0.855555	0.116726	0.172498	0.836888	0.77095	0.0375086	0.54337	0.782784	0.05121	0.0140233	0.379256
		df	23	23	23	23	0	23	23	23	23	23	23	23	23	23	23	23	23	23	23	23	23	23	23	23	23	23	23	23	23	23	23	23	23	23	23	23	23	23	23	23
	OTU505	correlation	-0.268501	0.582926	-0.369406	-0.0427988	-0.366078	1	0.634272	0.0762523	-0.112579	0.216716	-0.439015	-0.532462	0.13357	0.34367	-0.502096	-0.0344223	-0.373464	-0.17765	-0.166902	-0.507698	-0.276986	-0.338127	0.121615	0.18919	0.329429	0.215991	0.343114	-0.0130806	-0.117422	-0.253115	0.155565	-0.236808	0.345239	-0.293422	0.0567579	-0.19426	-0.211503	0.521326	-0.26782	-0.264649
		Significance (two-tailed)	0.194369	0.00222764	0.069161	0.839033	0.0719006		0.000661702	0.71715	0.592108	0.298091	0.0281248	0.00614279	0.524436	0.0925585	0.0105412	0.870244	0.065929	0.395568	0.425218	0.00957602	0.180105	0.0982929	0.562521	0.365074	0.107819	0.29975	0.0931215	0.950517	0.576167	0.222169	0.45776	0.254401	0.0909809	0.154575	0.787562	0.352122	0.310146	0.00753042	0.195548	0.201094
		df	23	23	23	23	23	0	23	23	23	23	23	23	23	23	23	23	23	23	23	23	23	23	23	23	23	23	23	23	23	23	23	23	23	23	23	23	23	23	23	23
	OTU49	correlation	-0.114808	0.940034	-0.271495	-0.159525	-0.39196	0.634272	1	-0.123916	-0.0990486	-0.0555776	-0.329118	-0.355579	-0.0807168	0.0335459	-0.306081	-0.173127	-0.397462	-0.136747	-0.118156	-0.31529	-0.250373	-0.16749	-0.124719	0.0304468	-0.0628003	-0.0909603	0.229454	0.00340972	-0.0676183	-0.159558	-0.0842432	-0.24325	0.181181	-0.155505	-0.15444	-0.116613	-0.146149	0.0628276	-0.274484	-0.146984
		Significance (two-tailed)	0.584747	3.13809e-12	0.189251	0.446247	0.052646	0.000661702		0.555095	0.637605	0.791884	0.108172	0.0810891	0.701313	0.873522	0.136741	0.407901	0.0491276	0.514527	0.573769	0.124734	0.227386	0.423564	0.552516	0.885127	0.765535	0.665439	0.269882	0.987094	0.748096	0.446151	0.688888	0.241324	0.38609	0.457935	0.461057	0.578818	0.485745	0.765436	0.184234	0.483229
		df	23	23	23	23	23	23	0	23	23	23	23	23	23	23	23	23	23	23	23	23	23	23	23	23	23	23	23	23	23	23	23	23	23	23	23	23	23	23	23	23
	OTU405	correlation	-0.165545	-0.270894	-0.655399	0.764973	-0.4605	0.0762523	-0.123916	1	0.430852	0.151529	-0.257598	-0.280111	0.530891	-0.396284	-0.443463	0.837319	-0.185422	0.39814	0.12572	-0.351841	-0.615067	0.125517	0.838753	-0.558066	0.887693	0.573654	-0.213494	0.599965	0.122681	-0.130771	0.556853	0.612054	-0.159743	-0.0345367	0.900668	-0.115885	-0.134407	0.314257	-0.152871	-0.0336951
		Significance (two-tailed)	0.429044	0.190272	0.000376362	8.44207e-06	0.0205308	0.71715	0.555095		0.0315432	0.469652	0.213809	0.17504	0.00632434	0.049865	0.0263914	1.7982e-07	0.374876	0.0487068	0.549304	0.0845668	0.00106762	0.549955	1.63619e-07	0.00374456	3.28399e-09	0.00271659	0.305507	0.00152289	0.559074	0.533243	0.00383673	0.00114763	0.445616	0.869817	8.54625e-10	0.581205	0.521819	0.126041	0.46568	0.872964
		df	23	23	23	23	23	23	23	0	23	23	23	23	23	23	23	23	23	23	23	23	23	23	23	23	23	23	23	23	23	23	23	23	23	23	23	23	23	23	23	23
	OTU295	correlation	0.464597	-0.248224	-0.639792	0.380377	-0.505135	-0.112579	-0.0990486	0.430852	1	0.618251	0.373734	0.241834	0.0610997	-0.160306	-0.235282	0.408018	0.155087	0.233414	0.274404	-0.0219367	-0.585408	0.399079	0.212189	-0.168072	0.281071	-0.0627069	-0.289802	0.24432	0.0486992	0.526508	0.0221581	0.624471	-0.232928	0.353989	0.317989	0.0537699	-0.0406261	0.055055	-0.144535	0.171179
		Significance (two-tailed)	0.0192924	0.231534	0.000573291	0.0606926	0.0100081	0.592108	0.637605	0.0315432		0.000988319	0.0657188	0.244159	0.771718	0.443993	0.257565	0.0428947	0.45916	0.261471	0.184368	0.917105	0.00211028	0.0481292	0.308543	0.421932	0.173504	0.765874	0.159963	0.239195	0.817185	0.00685515	0.916272	0.00084796	0.262495	0.0825553	0.121365	0.798515	0.847108	0.7938	0.490629	0.413276
		df	23	23	23	23	23	23	23	23	0	23	23	23	23	23	23	23	23	23	23	23	23	23	23	23	23	23	23	23	23	23	23	23	23	23	23	23	23	23	23	23
	OTU386	correlation	0.341294	-0.16794	-0.402022	0.019177	-0.361765	0.216716	-0.0555776	0.151529	0.618251	1	0.415108	-0.146305	-0.0746768	0.262981	-0.342505	0.0945942	0.427784	-0.0414258	0.120993	-0.314258	-0.301293	0.0898983	0.0339955	0.214423	0.264967	-0.00254285	-0.105732	-0.0148066	-0.164896	0.447332	-0.0898046	0.314571	-0.0680823	-0.0705659	0.0946501	-0.0775526	-0.108799	0.198294	-0.0131137	-0.134097
		Significance (two-tailed)	0.0949843	0.422302	0.0463537	0.927505	0.0755738	0.298091	0.791884	0.469652	0.000988319		0.0390709	0.485275	0.722767	0.204054	0.0937417	0.652878	0.0329107	0.844134	0.564535	0.126041	0.143304	0.669127	0.87184	0.303357	0.200533	0.990375	0.614959	0.943998	0.430881	0.0249547	0.669453	0.125643	0.746423	0.737486	0.652686	0.712525	0.604676	0.342015	0.950392	0.522787
		df	23	23	23	23	23	23	23	23	23	0	23	23	23	23	23	23	23	23	23	23	23	23	23	23	23	23	23	23	23	23	23	23	23	23	23	23	23	23	23	23
	OTU169	correlation	0.375321	-0.339018	0.0972508	-0.308844	0.269323	-0.439015	-0.329118	-0.257598	0.373734	0.415108	1	0.360045	-0.502224	0.0553606	0.399287	-0.283769	0.683175	-0.252504	-0.0980288	0.240016	0.103758	0.462471	-0.406448	0.245011	-0.369038	-0.436605	-0.274027	-0.309678	-0.317298	0.694365	-0.44684	0.314388	-0.252462	0.414173	-0.293493	0.0118022	-0.0115687	-0.415326	0.21008	0.0821693
		Significance (two-tailed)	0.0644901	0.0973535	0.643753	0.133055	0.192956	0.0281248	0.108172	0.213809	0.0657188	0.0390709		0.0770777	0.0105184	0.792679	0.0480021	0.169238	0.000167355	0.223324	0.641089	0.247833	0.621612	0.0199274	0.0437798	0.237827	0.0694598	0.0291016	0.184996	0.131956	0.122221	0.000117785	0.0251338	0.125875	0.223404	0.0395591	0.15447	0.955348	0.956231	0.0389575	0.313488	0.696186
		df	23	23	23	23	23	23	23	23	23	23	0	23	23	23	23	23	23	23	23	23	23	23	23	23	23	23	23	23	23	23	23	23	23	23	23	23	23	23	23	23
	OTU290	correlation	0.258663	-0.33406	0.331942	-0.283205	0.276665	-0.532462	-0.355579	-0.280111	0.241834	-0.146305	0.360045	1	-0.453965	-0.114954	0.692565	-0.282977	-0.105991	-0.249478	-0.221719	0.941555	0.214575	0.490137	-0.391254	0.0937922	-0.484825	-0.439815	-0.252737	-0.397904	-0.241993	0.373188	-0.403368	-0.0139758	-0.255839	0.59434	-0.349604	0.362371	0.316774	-0.541588	0.050157	0.601997
		Significance (two-tailed)	0.211855	0.102665	0.105	0.170123	0.180632	0.00614279	0.0810891	0.17504	0.244159	0.485275	0.0770777		0.0226388	0.584266	0.000124759	0.170482	0.614087	0.229108	0.286801	2.35286e-12	0.303006	0.0128735	0.0531114	0.655642	0.0140377	0.0278067	0.222883	0.0488535	0.24384	0.0661456	0.0455583	0.947135	0.217063	0.00173062	0.086701	0.0750494	0.122873	0.00517183	0.811807	0.0014533
		df	23	23	23	23	23	23	23	23	23	23	23	0	23	23	23	23	23	23	23	23	23	23	23	23	23	23	23	23	23	23	23	23	23	23	23	23	23	23	23	23
	OTU286	correlation	-0.131033	-0.17827	-0.530162	0.825897	-0.404661	0.13357	-0.0807168	0.530891	0.0610997	-0.0746768	-0.502224	-0.453965	1	-0.370621	-0.530284	0.781347	-0.166568	0.781396	0.677474	-0.407572	-0.533343	-0.453526	0.814144	-0.571836	0.591918	0.709405	-0.138318	0.692527	0.787358	-0.574266	0.941173	0.12225	-0.0979975	-0.426542	0.700079	-0.234149	-0.243519	0.750167	-0.182978	-0.188789
		Significance (two-tailed)	0.532414	0.393896	0.0064102	3.69741e-07	0.0448052	0.524436	0.701313	0.00632434	0.771718	0.722767	0.0105184	0.0226388		0.0681807	0.00639576	4.01612e-06	0.426157	4.0069e-06	0.000199009	0.0431449	0.00604278	0.0227865	7.3696e-07	0.00282245	0.00182725	7.1645e-05	0.509664	0.00012491	3.00932e-06	0.00268171	2.53121e-12	0.560467	0.641197	0.0334776	9.78548e-05	0.25993	0.240787	1.57373e-05	0.381316	0.366109
		df	23	23	23	23	23	23	23	23	23	23	23	23	0	23	23	23	23	23	23	23	23	23	23	23	23	23	23	23	23	23	23	23	23	23	23	23	23	23	23	23
	OTU499	correlation	0.166679	0.127062	0.153301	-0.538618	0.173553	0.34367	0.0335459	-0.396284	-0.160306	0.262981	0.0553606	-0.114954	-0.370621	1	-0.0264058	-0.523472	0.224714	-0.354327	-0.26037	-0.15818	0.308544	-0.017903	-0.453923	0.923504	-0.168357	-0.326595	0.631239	-0.552524	-0.343149	0.299418	-0.408596	-0.319872	0.611989	-0.0469114	-0.474507	-0.0416166	-0.0431101	0.0112481	0.186854	-0.16241
		Significance (two-tailed)	0.425844	0.545015	0.46441	0.00547247	0.406729	0.0925585	0.873522	0.049865	0.443993	0.204054	0.792679	0.584266	0.0681807		0.900293	0.00724435	0.280171	0.0822419	0.208747	0.450139	0.133452	0.93231	0.0226531	4.75221e-11	0.421134	0.111066	0.000715123	0.00418177	0.0930861	0.145933	0.0425723	0.119054	0.00114943	0.823792	0.0165474	0.843424	0.837877	0.957443	0.371133	0.437956
		df	23	23	23	23	23	23	23	23	23	23	23	23	23	0	23	23	23	23	23	23	23	23	23	23	23	23	23	23	23	23	23	23	23	23	23	23	23	23	23	23
	OTU300	correlation	0.157807	-0.265949	0.503898	-0.427189	0.526423	-0.502096	-0.306081	-0.443463	-0.235282	-0.342505	0.399287	0.692565	-0.530284	-0.0264058	1	-0.446779	0.0654584	-0.302403	-0.31318	0.792316	0.38886	0.513852	-0.50001	0.209048	-0.623704	-0.439881	-0.217614	-0.490103	-0.271264	0.284661	-0.435427	-0.267932	-0.245456	0.409401	-0.454629	0.428602	0.421368	-0.557724	0.109989	0.534661
		Significance (two-tailed)	0.451222	0.198808	0.0102222	0.0331813	0.0068659	0.0105412	0.136741	0.0263914	0.257565	0.0937417	0.0480021	0.000124759	0.00639576	0.900293		0.0251562	0.7559	0.141762	0.127415	2.35547e-06	0.0547127	0.00860141	0.0109206	0.315926	0.00086428	0.0277805	0.296043	0.0128806	0.189643	0.167843	0.0295889	0.195354	0.236949	0.0421267	0.0224172	0.0325417	0.0359238	0.00377039	0.600707	0.00589578
		df	23	23	23	23	23	23	23	23	23	23	23	23	23	23	0	23	23	23	23	23	23	23	23	23	23	23	23	23	23	23	23	23	23	23	23	23	23	23	23	23
	OTU211	correlation	-0.15324	-0.322396	-0.687071	0.974353	-0.503035	-0.0344223	-0.173127	0.837319	0.408018	0.0945942	-0.283769	-0.282977	0.781347	-0.523472	-0.446779	1	-0.153069	0.589563	0.430536	-0.304098	-0.664896	-0.0482705	0.950827	-0.639377	0.735136	0.710919	-0.368923	0.821864	0.465234	-0.356707	0.786016	0.568121	-0.303986	-0.090256	0.961897	-0.220373	-0.268239	0.410665	-0.305428	-0.0814185
		Significance (two-tailed)	0.464591	0.116007	0.000148345	2.12829e-16	0.010374	0.870244	0.407901	1.7982e-07	0.0428947	0.652878	0.169238	0.170482	4.01612e-06	0.00724435	0.0251562		0.465094	0.00192563	0.0316818	0.139432	0.00028794	0.818769	3.37916e-13	0.000579559	2.83999e-05	6.80319e-05	0.069554	4.71116e-07	0.0191054	0.0800617	3.21215e-06	0.00304979	0.139585	0.667884	1.89931e-14	0.28981	0.194823	0.0414341	0.137624	0.698835
		df	23	23	23	23	23	23	23	23	23	23	23	23	23	23	23	0	23	23	23	23	23	23	23	23	23	23	23	23	23	23	23	23	23	23	23	23	23	23	23	23
	OTU281	correlation	0.462191	-0.434166	0.136046	-0.15724	0.156041	-0.373464	-0.397462	-0.185422	0.155087	0.427784	0.683175	-0.105991	-0.166568	0.224714	0.0654584	-0.153069	1	0.0465016	0.158925	-0.176299	0.249729	0.0928087	-0.234049	0.239776	-0.140867	-0.295974	-0.173317	-0.190701	-0.047055	0.478339	-0.251354	0.235668	-0.171523	0.0309741	-0.173927	-0.0517126	-0.0334664	-0.0150257	0.366151	-0.145021
		Significance (two-tailed)	0.0200122	0.0301176	0.516706	0.452872	0.456366	0.065929	0.0491276	0.374876	0.45916	0.0329107	0.000167355	0.614087	0.426157	0.280171	0.7559	0.465094		0.825308	0.447981	0.399229	0.228624	0.659039	0.260138	0.248319	0.501816	0.150854	0.407378	0.361185	0.823261	0.0155757	0.225511	0.256762	0.412324	0.88315	0.405704	0.806077	0.873819	0.94317	0.0718401	0.489155
		df	23	23	23	23	23	23	23	23	23	23	23	23	23	23	23	23	0	23	23	23	23	23	23	23	23	23	23	23	23	23	23	23	23	23	23	23	23	23	23	23
	OTU299	correlation	0.330987	-0.223359	-0.504534	0.683958	-0.351363	-0.17765	-0.136747	0.39814	0.233414	-0.0414258	-0.252504	-0.249478	0.781396	-0.354327	-0.302403	0.589563	0.0465016	1	0.865649	-0.272504	-0.515852	-0.0625785	0.489476	-0.515416	0.306929	0.343737	-0.160254	0.574687	0.882386	-0.139035	0.689864	0.0914226	-0.139437	-0.301734	0.437758	-0.078324	-0.10048	0.562593	-0.0280588	-0.0225404
		Significance (two-tailed)	0.106064	0.283158	0.0101117	0.000163372	0.0850195	0.395568	0.514527	0.0487068	0.261471	0.844134	0.223324	0.229108	4.0069e-06	0.0822419	0.141762	0.00192563	0.825308		2.30518e-08	0.187547	0.00830318	0.766341	0.0130137	0.00836746	0.135602	0.09249	0.444144	0.00265796	5.43633e-09	0.50745	0.000135907	0.663836	0.506209	0.142689	0.0286308	0.709786	0.632729	0.00341676	0.894085	0.914832
		df	23	23	23	23	23	23	23	23	23	23	23	23	23	23	23	23	23	0	23	23	23	23	23	23	23	23	23	23	23	23	23	23	23	23	23	23	23	23	23	23
	OTU79	correlation	0.441317	-0.194588	-0.391428	0.555472	-0.373187	-0.166902	-0.118156	0.12572	0.274404	0.120993	-0.0980288	-0.221719	0.677474	-0.26037	-0.31318	0.430536	0.158925	0.865649	1	-0.287466	-0.358258	-0.194408	0.285664	-0.362708	0.100416	0.260589	-0.158476	0.55611	0.934945	-0.030167	0.558471	-0.0391412	-0.132895	-0.235994	0.23984	-0.0702688	-0.0849028	0.517583	-0.0624337	-0.122083
		Significance (two-tailed)	0.0272168	0.351294	0.0529962	0.00394412	0.0661464	0.425218	0.573769	0.549304	0.184368	0.564535	0.641089	0.286801	0.000199009	0.208747	0.127415	0.0316818	0.447981	2.30518e-08		0.163511	0.0786648	0.351748	0.166285	0.0747586	0.632947	0.208351	0.449283	0.00389417	7.80719e-12	0.886176	0.0037142	0.852635	0.526554	0.256086	0.248191	0.738553	0.686573	0.00805198	0.766867	0.561009
		df	23	23	23	23	23	23	23	23	23	23	23	23	23	23	23	23	23	23	0	23	23	23	23	23	23	23	23	23	23	23	23	23	23	23	23	23	23	23	23	23
	OTU399	correlation	0.103388	-0.275789	0.44887	-0.307341	0.35257	-0.507698	-0.31529	-0.351841	-0.0219367	-0.314258	0.240016	0.941555	-0.407572	-0.15818	0.792316	-0.304098	-0.176299	-0.272504	-0.287466	1	0.292428	0.389086	-0.357212	0.0601898	-0.540415	-0.350894	-0.247887	-0.442154	-0.229849	0.145459	-0.324727	-0.157578	-0.261377	0.475283	-0.351145	0.370835	0.333807	-0.544448	0.0237164	0.650998
		Significance (two-tailed)	0.622862	0.182074	0.0244014	0.135051	0.0838798	0.00957602	0.124734	0.0845668	0.917105	0.126041	0.247833	2.35286e-12	0.0431449	0.450139	2.35547e-06	0.139432	0.399229	0.187547	0.163511		0.156041	0.0545602	0.0796048	0.775031	0.00528885	0.0854648	0.232189	0.0268925	0.269034	0.48783	0.113244	0.451887	0.20693	0.0163468	0.085226	0.0680097	0.102943	0.00489556	0.910406	0.000424794
		df	23	23	23	23	23	23	23	23	23	23	23	23	23	23	23	23	23	23	23	0	23	23	23	23	23	23	23	23	23	23	23	23	23	23	23	23	23	23	23	23
	OTU390	correlation	-0.0101083	-0.0759803	0.931114	-0.648875	0.474928	-0.276986	-0.250373	-0.615067	-0.585408	-0.301293	0.103758	0.214575	-0.533343	0.308544	0.38886	-0.664896	0.249729	-0.515852	-0.358258	0.292428	1	-0.136606	-0.615597	0.415024	-0.529963	-0.425615	0.173264	-0.520975	-0.330498	0.0507984	-0.586449	-0.368303	0.129701	0.163456	-0.627954	0.239423	0.335635	-0.423109	0.269895	0.0731926
		Significance (two-tailed)	0.961752	0.718119	1.47907e-11	0.000450031	0.0164382	0.180105	0.227386	0.00106762	0.00211028	0.143304	0.621612	0.303006	0.00604278	0.133452	0.0547127	0.00028794	0.228624	0.00830318	0.0786648	0.156041		0.514967	0.00105404	0.0391143	0.00643384	0.0339057	0.407523	0.00757812	0.106613	0.809443	0.00206263	0.07006	0.536626	0.434973	0.000777146	0.249037	0.100955	0.0350855	0.191975	0.72807
		df	23	23	23	23	23	23	23	23	23	23	23	23	23	23	23	23	23	23	23	23	0	23	23	23	23	23	23	23	23	23	23	23	23	23	23	23	23	23	23	23
	OTU285	correlation	0.340381	-0.232675	-0.163731	-0.0352109	0.0669311	-0.338127	-0.16749	0.125517	0.399079	0.0898983	0.462471	0.490137	-0.453526	-0.017903	0.513852	-0.0482705	0.0928087	-0.0625785	-0.194408	0.389086	-0.136606	1	-0.217686	0.105834	-0.223413	-0.381719	-0.138139	-0.122911	-0.27336	0.697522	-0.373723	0.277241	-0.135968	0.686699	-0.0466443	0.0751061	-0.0013262	-0.400055	0.138065	0.309104
		Significance (two-tailed)	0.0959295	0.263028	0.434191	0.867297	0.750577	0.0982929	0.423564	0.549955	0.0481292	0.669127	0.0199274	0.0128735	0.0227865	0.93231	0.00860141	0.818769	0.659039	0.766341	0.351748	0.0545602	0.514967		0.29588	0.614614	0.283039	0.0597147	0.510215	0.558334	0.186109	0.000106374	0.065727	0.179689	0.516949	0.000150076	0.82478	0.721235	0.99498	0.0475349	0.510445	0.132712
		df	23	23	23	23	23	23	23	23	23	23	23	23	23	23	23	23	23	23	23	23	23	0	23	23	23	23	23	23	23	23	23	23	23	23	23	23	23	23	23	23
	OTU332	correlation	-0.352958	-0.25166	-0.620433	0.896143	-0.423014	0.121615	-0.124719	0.838753	0.212189	0.0339955	-0.406448	-0.391254	0.814144	-0.453923	-0.50001	0.950827	-0.234049	0.489476	0.285664	-0.357212	-0.615597	-0.217686	1	-0.606253	0.827854	0.817069	-0.258158	0.74381	0.36809	-0.528815	0.845083	0.464471	-0.2008	-0.248571	0.970584	-0.256059	-0.282181	0.475339	-0.251282	-0.137446
		Significance (two-tailed)	0.0835158	0.224928	0.000936952	1.39425e-09	0.0351305	0.562521	0.552516	1.63619e-07	0.308543	0.87184	0.0437798	0.0531114	7.3696e-07	0.0226531	0.0109206	3.37916e-13	0.260138	0.0130137	0.166285	0.0796048	0.00105404	0.29588		0.00131635	3.28005e-07	6.23584e-07	0.212779	2.02992e-05	0.0702347	0.00657134	1.06677e-07	0.0193295	0.335824	0.230862	1.01098e-15	0.216655	0.17174	0.0163323	0.225649	0.51236
		df	23	23	23	23	23	23	23	23	23	23	23	23	23	23	23	23	23	23	23	23	23	23	0	23	23	23	23	23	23	23	23	23	23	23	23	23	23	23	23	23
	OTU56	correlation	0.142378	0.141944	0.28986	-0.657657	0.264767	0.18919	0.0304468	-0.558066	-0.168072	0.214423	0.245011	0.0937922	-0.571836	0.923504	0.209048	-0.639377	0.239776	-0.515416	-0.362708	0.0601898	0.415024	0.105834	-0.606253	1	-0.393383	-0.461428	0.449341	-0.617674	-0.455421	0.379781	-0.575393	-0.322088	0.424969	0.122866	-0.60115	0.037668	0.0187766	-0.262827	0.0670406	-0.0548101
		Significance (two-tailed)	0.497191	0.498517	0.159876	0.000353446	0.200886	0.365074	0.885127	0.00374456	0.421932	0.303357	0.237827	0.655642	0.00282245	4.75221e-11	0.315926	0.000579559	0.248319	0.00836746	0.0747586	0.775031	0.0391143	0.614614	0.00131635		0.0517176	0.0202448	0.0242341	0.0010023	0.0221547	0.0611313	0.00261848	0.116375	0.034207	0.558479	0.00148197	0.858126	0.929015	0.20433	0.750181	0.794698
		df	23	23	23	23	23	23	23	23	23	23	23	23	23	23	23	23	23	23	23	23	23	23	23	0	23	23	23	23	23	23	23	23	23	23	23	23	23	23	23	23
	OTU294	correlation	-0.234274	-0.194673	-0.595445	0.635798	-0.414727	0.329429	-0.0628003	0.887693	0.281071	0.264967	-0.369038	-0.484825	0.591918	-0.168357	-0.623704	0.735136	-0.140867	0.306929	0.100416	-0.540415	-0.529963	-0.223413	0.827854	-0.393383	1	0.62956	-0.0853457	0.539286	0.0850365	-0.289855	0.583246	0.429035	-0.0401244	-0.336005	0.833132	-0.159767	-0.146931	0.494126	-0.116148	-0.209241
		Significance (two-tailed)	0.259669	0.35108	0.00168798	0.000636149	0.0392689	0.107819	0.765535	3.28399e-09	0.173504	0.200533	0.0694598	0.0140377	0.00182725	0.421134	0.00086428	2.83999e-05	0.501816	0.135602	0.632947	0.00528885	0.00643384	0.283039	3.28005e-07	0.0517176		0.000746272	0.685019	0.00540366	0.686104	0.159884	0.00221218	0.0323474	0.848974	0.100556	2.35661e-07	0.445547	0.48339	0.0120524	0.580342	0.315469
		df	23	23	23	23	23	23	23	23	23	23	23	23	23	23	23	23	23	23	23	23	23	23	23	23	0	23	23	23	23	23	23	23	23	23	23	23	23	23	23	23
	OTU377	correlation	-0.494814	-0.157722	-0.418342	0.675968	-0.235913	0.215991	-0.0909603	0.573654	-0.0627069	-0.00254285	-0.436605	-0.439815	0.709405	-0.326595	-0.439881	0.710919	-0.295974	0.343737	0.260589	-0.350894	-0.425615	-0.381719	0.817069	-0.461428	0.62956	1	-0.144755	0.620212	0.34025	-0.572479	0.86005	0.162709	-0.104564	-0.385829	0.751032	-0.192629	-0.193897	0.390504	-0.144686	-0.181706
		Significance (two-tailed)	0.0119152	0.451469	0.0374188	0.000208199	0.256253	0.29975	0.665439	0.00271659	0.765874	0.990375	0.0291016	0.0278067	7.1645e-05	0.111066	0.0277805	6.80319e-05	0.150854	0.09249	0.208351	0.0854648	0.0339057	0.0597147	6.23584e-07	0.0202448	0.000746272		0.489962	0.000942046	0.096066	0.00278465	3.5821e-08	0.437104	0.618893	0.0567943	1.51928e-05	0.35626	0.353041	0.0536094	0.49017	0.384691
		df	23	23	23	23	23	23	23	23	23	23	23	23	23	23	23	23	23	23	23	23	23	23	23	23	23	0	23	23	23	23	23	23	23	23	23	23	23	23	23	23
	OTU233	correlation	-0.0264441	0.407236	0.108117	-0.364422	0.0862489	0.343114	0.229454	-0.213494	-0.289802	-0.105732	-0.274027	-0.252737	-0.138318	0.631239	-0.217614	-0.368923	-0.173317	-0.160254	-0.158476	-0.247887	0.173264	-0.138139	-0.258158	0.449341	-0.0853457	-0.144755	1	-0.320364	-0.122966	0.00106205	-0.196263	-0.408495	0.99136	-0.158286	-0.303745	-0.157498	-0.12208	0.0678246	0.336739	-0.235959
		Significance (two-tailed)	0.900149	0.0433338	0.606956	0.0732944	0.681856	0.0931215	0.269882	0.305507	0.159963	0.614959	0.184996	0.222883	0.509664	0.000715123	0.296043	0.069554	0.407378	0.444144	0.449283	0.232189	0.407523	0.510215	0.212779	0.0242341	0.685019	0.489962		0.118455	0.558155	0.99598	0.347083	0.0426286	8.50609e-22	0.449831	0.139916	0.452121	0.561016	0.747353	0.0997691	0.256158
		df	23	23	23	23	23	23	23	23	23	23	23	23	23	23	23	23	23	23	23	23	23	23	23	23	23	23	0	23	23	23	23	23	23	23	23	23	23	23	23	23
	OTU199	correlation	-0.145904	-0.100576	-0.556017	0.850072	-0.36647	-0.0130806	0.00340972	0.599965	0.24432	-0.0148066	-0.309678	-0.397904	0.692527	-0.552524	-0.490103	0.821864	-0.190701	0.574687	0.55611	-0.442154	-0.520975	-0.122911	0.74381	-0.617674	0.539286	0.620212	-0.320364	1	0.586236	-0.346669	0.669365	0.32002	-0.281743	-0.165054	0.774577	-0.343962	-0.36087	0.330168	-0.246603	-0.371006
		Significance (two-tailed)	0.486485	0.632402	0.00390142	7.51224e-08	0.071574	0.950517	0.987094	0.00152289	0.239195	0.943998	0.131956	0.0488535	0.00012491	0.00418177	0.0128806	4.71116e-07	0.361185	0.00265796	0.00389417	0.0268925	0.00757812	0.558334	2.02992e-05	0.0010023	0.00540366	0.000942046	0.118455		0.00207231	0.0895623	0.000253019	0.118873	0.172434	0.430435	5.50065e-06	0.0922634	0.0763535	0.106985	0.234696	0.0678731
		df	23	23	23	23	23	23	23	23	23	23	23	23	23	23	23	23	23	23	23	23	23	23	23	23	23	23	23	0	23	23	23	23	23	23	23	23	23	23	23	23
	OTU406	correlation	0.239766	-0.119044	-0.323342	0.611359	-0.301124	-0.117422	-0.0676183	0.122681	0.0486992	-0.164896	-0.317298	-0.241993	0.787358	-0.343149	-0.271264	0.465234	-0.047055	0.882386	0.934945	-0.229849	-0.330498	-0.27336	0.36809	-0.455421	0.0850365	0.34025	-0.122966	0.586236	1	-0.287572	0.678096	-0.126681	-0.103059	-0.262427	0.279584	-0.120982	-0.131341	0.579445	-0.124597	-0.119411
		Significance (two-tailed)	0.248341	0.570872	0.11488	0.00116681	0.143539	0.576167	0.748096	0.559074	0.817185	0.430881	0.122221	0.24384	3.00932e-06	0.0930861	0.189643	0.0191054	0.823261	5.43633e-09	7.80719e-12	0.269034	0.106613	0.186109	0.0702347	0.0221547	0.686104	0.096066	0.558155	0.00207231		0.163349	0.000195323	0.546231	0.623975	0.205043	0.175887	0.564573	0.531443	0.00240158	0.552905	0.569676
		df	23	23	23	23	23	23	23	23	23	23	23	23	23	23	23	23	23	23	23	23	23	23	23	23	23	23	23	23	0	23	23	23	23	23	23	23	23	23	23	23
	OTU303	correlation	0.614976	-0.210634	-0.0549317	-0.340318	0.0383574	-0.253115	-0.159558	-0.130771	0.526508	0.447332	0.694365	0.373188	-0.574266	0.299418	0.284661	-0.356707	0.478339	-0.139035	-0.030167	0.145459	0.0507984	0.697522	-0.528815	0.379781	-0.289855	-0.572479	0.00106205	-0.346669	-0.287572	1	-0.583704	0.15728	-0.00745334	0.536604	-0.375715	0.173566	0.13688	-0.302746	0.326108	0.151734
		Significance (two-tailed)	0.00106997	0.312186	0.794252	0.0959957	0.855555	0.222169	0.446151	0.533243	0.00685515	0.0249547	0.000117785	0.0661456	0.00268171	0.145933	0.167843	0.0800617	0.0155757	0.50745	0.886176	0.48783	0.809443	0.000106374	0.00657134	0.0611313	0.159884	0.00278465	0.99598	0.0895623	0.163349		0.00219026	0.452756	0.971793	0.00568465	0.0641874	0.406693	0.514116	0.141288	0.111631	0.469044
		df	23	23	23	23	23	23	23	23	23	23	23	23	23	23	23	23	23	23	23	23	23	23	23	23	23	23	23	23	23	0	23	23	23	23	23	23	23	23	23	23
	OTU409	correlation	-0.264998	-0.185754	-0.555263	0.813008	-0.321797	0.155565	-0.0842432	0.556853	0.0221581	-0.0898046	-0.44684	-0.403368	0.941173	-0.408596	-0.435427	0.786016	-0.251354	0.689864	0.558471	-0.324727	-0.586449	-0.373723	0.845083	-0.575393	0.583246	0.86005	-0.196263	0.669365	0.678096	-0.583704	1	0.139634	-0.153519	-0.394831	0.737885	-0.232614	-0.253753	0.640363	-0.190885	-0.128938
		Significance (two-tailed)	0.200478	0.374007	0.00396057	7.85761e-07	0.116726	0.45776	0.688888	0.00383673	0.916272	0.669453	0.0251338	0.0455583	2.53121e-12	0.0425723	0.0295889	3.21215e-06	0.225511	0.000135907	0.0037142	0.113244	0.00206263	0.065727	1.06677e-07	0.00261848	0.00221218	3.5821e-08	0.347083	0.000253019	0.000195323	0.00219026		0.505603	0.463769	0.0507862	2.55687e-05	0.263157	0.220965	0.000564765	0.360715	0.539046
		df	23	23	23	23	23	23	23	23	23	23	23	23	23	23	23	23	23	23	23	23	23	23	23	23	23	23	23	23	23	23	0	23	23	23	23	23	23	23	23	23
	OTU297	correlation	-0.0211561	-0.340122	-0.416444	0.505809	-0.281703	-0.236808	-0.24325	0.612054	0.624471	0.314571	0.314388	-0.0139758	0.12225	-0.319872	-0.267932	0.568121	0.235668	0.0914226	-0.0391412	-0.157578	-0.368303	0.277241	0.464471	-0.322088	0.429035	0.162709	-0.408495	0.32002	-0.126681	0.15728	0.139634	1	-0.344822	0.326878	0.555884	-0.204504	-0.242356	-0.0481089	-0.192571	-0.0602212
		Significance (two-tailed)	0.920046	0.0961993	0.0383816	0.00989289	0.172498	0.254401	0.241324	0.00114763	0.00084796	0.125643	0.125875	0.947135	0.560467	0.119054	0.195354	0.00304979	0.256762	0.663836	0.852635	0.451887	0.07006	0.179689	0.0193295	0.116375	0.0323474	0.437104	0.0426286	0.118873	0.546231	0.452756	0.505603		0.0913983	0.110738	0.00391184	0.326797	0.243111	0.819365	0.356406	0.774916
		df	23	23	23	23	23	23	23	23	23	23	23	23	23	23	23	23	23	23	23	23	23	23	23	23	23	23	23	23	23	23	23	0	23	23	23	23	23	23	23	23
	OTU333	correlation	-0.0198311	0.363249	0.0610021	-0.300401	0.0433766	0.345239	0.181181	-0.159743	-0.232928	-0.0680823	-0.252462	-0.255839	-0.0979975	0.611989	-0.245456	-0.303986	-0.171523	-0.139437	-0.132895	-0.261377	0.129701	-0.135968	-0.2008	0.424969	-0.0401244	-0.104564	0.99136	-0.281743	-0.103059	-0.00745334	-0.153519	-0.344822	1	-0.138304	-0.242738	-0.171199	-0.139933	0.0968548	0.278651	-0.233473
		Significance (two-tailed)	0.925039	0.0742941	0.772073	0.14455	0.836888	0.0909809	0.38609	0.445616	0.262495	0.746423	0.223404	0.217063	0.641197	0.00114943	0.236949	0.139585	0.412324	0.506209	0.526554	0.20693	0.536626	0.516949	0.335824	0.034207	0.848974	0.618893	8.50609e-22	0.172434	0.623975	0.971793	0.463769	0.0913983		0.509704	0.242347	0.413222	0.504684	0.64511	0.177395	0.261348
		df	23	23	23	23	23	23	23	23	23	23	23	23	23	23	23	23	23	23	23	23	23	23	23	23	23	23	23	23	23	23	23	23	0	23	23	23	23	23	23	23
	OTU304	correlation	0.226896	-0.20317	0.0445344	-0.0408526	-0.0613105	-0.293422	-0.155505	-0.0345367	0.353989	-0.0705659	0.414173	0.59434	-0.426542	-0.0469114	0.409401	-0.090256	0.0309741	-0.301734	-0.235994	0.475283	0.163456	0.686699	-0.248571	0.122866	-0.336005	-0.385829	-0.158286	-0.165054	-0.262427	0.536604	-0.394831	0.326878	-0.138304	1	-0.127256	0.0917324	0.0227833	-0.386109	-0.0271994	0.341103
		Significance (two-tailed)	0.275404	0.330031	0.832594	0.846265	0.77095	0.154575	0.457935	0.869817	0.0825553	0.737486	0.0395591	0.00173062	0.0334776	0.823792	0.0421267	0.667884	0.88315	0.142689	0.256086	0.0163468	0.434973	0.000150076	0.230862	0.558479	0.100556	0.0567943	0.449831	0.430435	0.205043	0.00568465	0.0507862	0.110738	0.509704		0.544396	0.662763	0.913918	0.0565997	0.897312	0.0951815
		df	23	23	23	23	23	23	23	23	23	23	23	23	23	23	23	23	23	23	23	23	23	23	23	23	23	23	23	23	23	23	23	23	23	0	23	23	23	23	23	23
	OTU435	correlation	-0.296341	-0.299044	-0.650194	0.899612	-0.418163	0.0567579	-0.15444	0.900668	0.317989	0.0946501	-0.293493	-0.349604	0.700079	-0.474507	-0.454629	0.961897	-0.173927	0.437758	0.23984	-0.351145	-0.627954	-0.0466443	0.970584	-0.60115	0.833132	0.751032	-0.303745	0.774577	0.279584	-0.375715	0.737885	0.555884	-0.242738	-0.127256	1	-0.263014	-0.296329	0.365436	-0.230468	-0.142532
		Significance (two-tailed)	0.150323	0.146462	0.000434205	9.60048e-10	0.0375086	0.787562	0.461057	8.54625e-10	0.121365	0.652686	0.15447	0.086701	9.78548e-05	0.0165474	0.0224172	1.89931e-14	0.405704	0.0286308	0.248191	0.085226	0.000777146	0.82478	1.01098e-15	0.00148197	2.35661e-07	1.51928e-05	0.139916	5.50065e-06	0.175887	0.0641874	2.55687e-05	0.00391184	0.242347	0.544396		0.203996	0.15034	0.0724388	0.267711	0.496722
		df	23	23	23	23	23	23	23	23	23	23	23	23	23	23	23	23	23	23	23	23	23	23	23	23	23	23	23	23	23	23	23	23	23	23	0	23	23	23	23	23
	OTU507	correlation	0.219314	-0.0797588	0.23839	-0.235087	-0.127578	-0.19426	-0.116613	-0.115885	0.0537699	-0.0775526	0.0118022	0.362371	-0.234149	-0.0416166	0.428602	-0.220373	-0.0517126	-0.078324	-0.0702688	0.370835	0.239423	0.0751061	-0.256059	0.037668	-0.159767	-0.192629	-0.157498	-0.343962	-0.120982	0.173566	-0.232614	-0.204504	-0.171199	0.0917324	-0.263014	1	0.981514	-0.260921	-0.0750001	0.820362
		Significance (two-tailed)	0.292193	0.704701	0.251147	0.257971	0.54337	0.352122	0.578818	0.581205	0.798515	0.712525	0.955348	0.0750494	0.25993	0.843424	0.0325417	0.28981	0.806077	0.709786	0.738553	0.0680097	0.249037	0.721235	0.216655	0.858126	0.445547	0.35626	0.452121	0.0922634	0.564573	0.406693	0.263157	0.326797	0.413222	0.662763	0.203996		5.10415e-18	0.207751	0.721613	5.14805e-07
		df	23	23	23	23	23	23	23	23	23	23	23	23	23	23	23	23	23	23	23	23	23	23	23	23	23	23	23	23	23	23	23	23	23	23	23	0	23	23	23	23
	OTU503	correlation	0.207911	-0.0925435	0.340762	-0.286037	-0.0580649	-0.211503	-0.146149	-0.134407	-0.0406261	-0.108799	-0.0115687	0.316774	-0.243519	-0.0431101	0.421368	-0.268239	-0.0334664	-0.10048	-0.0849028	0.333807	0.335635	-0.0013262	-0.282181	0.0187766	-0.146931	-0.193897	-0.12208	-0.36087	-0.131341	0.13688	-0.253753	-0.242356	-0.139933	0.0227833	-0.296329	0.981514	1	-0.257372	-0.0229812	0.748229
		Significance (two-tailed)	0.318626	0.659956	0.0955345	0.165708	0.782784	0.310146	0.485745	0.521819	0.847108	0.604676	0.956231	0.122873	0.240787	0.837877	0.0359238	0.194823	0.873819	0.632729	0.686573	0.102943	0.100955	0.99498	0.17174	0.929015	0.48339	0.353041	0.561016	0.0763535	0.531443	0.514116	0.220965	0.243111	0.504684	0.913918	0.15034	5.10415e-18		0.214225	0.913173	1.70211e-05
		df	23	23	23	23	23	23	23	23	23	23	23	23	23	23	23	23	23	23	23	23	23	23	23	23	23	23	23	23	23	23	23	23	23	23	23	23	0	23	23	23
	OTU19	correlation	0.0577434	-0.0613054	-0.490747	0.484281	-0.39417	0.521326	0.0628276	0.314257	0.055055	0.198294	-0.415326	-0.541588	0.750167	0.0112481	-0.557724	0.410665	-0.0150257	0.562593	0.517583	-0.544448	-0.423109	-0.400055	0.475339	-0.262827	0.494126	0.390504	0.0678246	0.330168	0.579445	-0.302746	0.640363	-0.0481089	0.0968548	-0.386109	0.365436	-0.260921	-0.257372	1	-0.0580416	-0.288761
		Significance (two-tailed)	0.783958	0.770969	0.0127449	0.0141618	0.05121	0.00753042	0.765436	0.126041	0.7938	0.342015	0.0389575	0.00517183	1.57373e-05	0.957443	0.00377039	0.0414341	0.94317	0.00341676	0.00805198	0.00489556	0.0350855	0.0475349	0.0163323	0.20433	0.0120524	0.0536094	0.747353	0.106985	0.00240158	0.141288	0.000564765	0.819365	0.64511	0.0565997	0.0724388	0.207751	0.214225		0.782869	0.161538
		df	23	23	23	23	23	23	23	23	23	23	23	23	23	23	23	23	23	23	23	23	23	23	23	23	23	23	23	23	23	23	23	23	23	23	23	23	23	0	23	23
	OTU93	correlation	0.118224	-0.25886	0.259265	-0.315535	0.484889	-0.26782	-0.274484	-0.152871	-0.144535	-0.0131137	0.21008	0.050157	-0.182978	0.186854	0.109989	-0.305428	0.366151	-0.0280588	-0.0624337	0.0237164	0.269895	0.138065	-0.251282	0.0670406	-0.116148	-0.144686	0.336739	-0.246603	-0.124597	0.326108	-0.190885	-0.192571	0.278651	-0.0271994	-0.230468	-0.0750001	-0.0229812	-0.0580416	1	-0.134354
		Significance (two-tailed)	0.573545	0.211494	0.210756	0.124425	0.0140233	0.195548	0.184234	0.46568	0.490629	0.950392	0.313488	0.811807	0.381316	0.371133	0.600707	0.137624	0.0718401	0.894085	0.766867	0.910406	0.191975	0.510445	0.225649	0.750181	0.580342	0.49017	0.0997691	0.234696	0.552905	0.111631	0.360715	0.356406	0.177395	0.897312	0.267711	0.721613	0.913173	0.782869		0.521985
		df	23	23	23	23	23	23	23	23	23	23	23	23	23	23	23	23	23	23	23	23	23	23	23	23	23	23	23	23	23	23	23	23	23	23	23	23	23	23	0	23
	OTU509	correlation	0.240943	-0.154105	0.103598	-0.0988689	-0.183757	-0.264649	-0.146984	-0.0336951	0.171179	-0.134097	0.0821693	0.601997	-0.188789	-0.16241	0.534661	-0.0814185	-0.145021	-0.0225404	-0.122083	0.650998	0.0731926	0.309104	-0.137446	-0.0548101	-0.209241	-0.181706	-0.235959	-0.371006	-0.119411	0.151734	-0.128938	-0.0602212	-0.233473	0.341103	-0.142532	0.820362	0.748229	-0.288761	-0.134354	1
		Significance (two-tailed)	0.245955	0.462043	0.622152	0.638219	0.379256	0.201094	0.483229	0.872964	0.413276	0.522787	0.696186	0.0014533	0.366109	0.437956	0.00589578	0.698835	0.489155	0.914832	0.561009	0.000424794	0.72807	0.132712	0.51236	0.794698	0.315469	0.384691	0.256158	0.0678731	0.569676	0.469044	0.539046	0.774916	0.261348	0.0951815	0.496722	5.14805e-07	1.70211e-05	0.161538	0.521985
		df	23	23	23	23	23	23	23	23	23	23	23	23	23	23	23	23	23	23	23	23	23	23	23	23	23	23	23	23	23	23	23	23	23	23	23	23	23	23	23	0
CNH4+	DO	correlation	1	-0.280268	-0.167041	-0.128988	-0.383512	-0.28833	-0.125905	0.269684	0.380593	0.148415	0.351082	0.155087	0.0591506	0.134932	0.099103	-0.15054	0.501572	0.39971	0.378611	0.0116745	0.0317602	0.613445	-0.138307	0.097351	0.183371	-0.31701	-0.218415	-0.43507	0.149742	0.809661	-0.114648	-0.0587294	-0.17008	0.476985	-0.147867	0.157492	0.157987	0.151621	-0.0692418	0.137912
		Significance (two-tailed)		0.174789	0.424825	0.538886	0.0584266	0.162193	0.548714	0.192336	0.0605347	0.478934	0.0852866	0.459158	0.77882	0.520177	0.63742	0.472589	0.0106354	0.0477442	0.0619986	0.955831	0.880206	0.00111007	0.509696	0.643409	0.380276	0.122579	0.294226	0.0297376	0.474965	9.46807e-07	0.585274	0.780357	0.416326	0.0159136	0.480576	0.452139	0.450698	0.469378	0.742247	0.510919
		df	0	23	23	23	23	23	23	23	23	23	23	23	23	23	23	23	23	23	23	23	23	23	23	23	23	23	23	23	23	23	23	23	23	23	23	23	23	23	23	23
	OTU504	correlation	-0.280268	1	-0.102539	-0.226468	-0.18106	0.553995	0.927156	-0.330769	-0.228731	-0.096968	-0.25964	-0.367161	-0.159821	0.0652602	-0.279597	-0.252754	-0.371694	-0.187406	-0.12348	-0.302898	-0.122815	-0.29274	-0.233878	0.123043	-0.272507	-0.10918	0.355652	0.0875528	-0.0415118	-0.270118	-0.134504	-0.280318	0.303679	-0.276039	-0.267933	-0.097714	-0.134045	-0.0891745	-0.220609	-0.156798
		Significance (two-tailed)	0.174789		0.625738	0.276336	0.386413	0.00406169	2.75721e-11	0.106308	0.271436	0.644722	0.210073	0.0710001	0.445392	0.756617	0.175867	0.22285	0.0673245	0.369697	0.5565	0.141078	0.558644	0.15558	0.260498	0.557908	0.187543	0.603405	0.0810226	0.677298	0.843814	0.191595	0.521515	0.174708	0.140006	0.181661	0.195352	0.642166	0.52295	0.671645	0.289282	0.454159
		df	23	0	23	23	23	23	23	23	23	23	23	23	23	23	23	23	23	23	23	23	23	23	23	23	23	23	23	23	23	23	23	23	23	23	23	23	23	23	23	23
	OTU293	correlation	-0.167041	-0.102539	1	-0.653514	0.649141	-0.417811	-0.326811	-0.621167	-0.634621	-0.365556	0.169284	0.324238	-0.52414	0.121904	0.504181	-0.665788	0.217656	-0.495662	-0.370203	0.444555	0.917458	-0.193691	-0.615882	0.280463	-0.588742	-0.401582	0.0723198	-0.419931	-0.29148	-0.110019	-0.544976	-0.387081	0.0180448	-0.0151556	-0.64292	0.231908	0.32496	-0.504003	0.278827	0.105593
		Significance (two-tailed)	0.424825	0.625738		0.000396489	0.000446794	0.0376863	0.110816	0.000920189	0.000655772	0.0723379	0.418544	0.113819	0.00715716	0.561587	0.010173	0.000280656	0.295949	0.0117479	0.0685172	0.0259793	1.10572e-10	0.353563	0.00104681	0.174476	0.001961	0.0466159	0.731195	0.0366276	0.157449	0.600607	0.00484592	0.0559274	0.931775	0.94268	0.000527886	0.26465	0.112971	0.0102039	0.17711	0.615427
		df	23	23	0	23	23	23	23	23	23	23	23	23	23	23	23	23	23	23	23	23	23	23	23	23	23	23	23	23	23	23	23	23	23	23	23	23	23	23	23	23
	OTU301	correlation	-0.128988	-0.226468	-0.653514	1	-0.471899	0.0499343	-0.0820675	0.623699	0.349612	-0.0157336	-0.48424	-0.263803	0.77526	-0.512616	-0.43172	0.972027	-0.351298	0.614852	0.503896	-0.279003	-0.647628	-0.0966888	0.865653	-0.659278	0.547189	0.649121	-0.245378	0.78	0.583625	-0.333879	0.780669	0.480153	-0.187299	-0.079812	0.880658	-0.230592	-0.267228	0.476682	-0.298818	-0.0923378
		Significance (two-tailed)	0.538886	0.276336	0.000396489		0.0172367	0.812628	0.696545	0.000864381	0.0866929	0.940497	0.0141712	0.202591	5.33134e-06	0.00879021	0.0311645	5.71003e-16	0.0850809	0.00107315	0.0102227	0.176824	0.000465453	0.645679	2.30434e-08	0.000337745	0.00464256	0.000447038	0.237104	4.27921e-06	0.00219401	0.102864	4.14664e-06	0.0151324	0.369976	0.704513	6.37283e-09	0.267446	0.196576	0.0159899	0.146782	0.660667
		df	23	23	23	0	23	23	23	23	23	23	23	23	23	23	23	23	23	23	23	23	23	23	23	23	23	23	23	23	23	23	23	23	23	23	23	23	23	23	23	23
	OTU306	correlation	-0.383512	-0.18106	0.649141	-0.471899	1	-0.31362	-0.365048	-0.538268	-0.508469	-0.307565	0.245028	0.276131	-0.452961	0.163809	0.504533	-0.477501	0.0964026	-0.416029	-0.401201	0.363665	0.436849	-0.135822	-0.453618	0.253865	-0.494978	-0.247225	0.182626	-0.178221	-0.288382	-0.198008	-0.351656	-0.256328	0.119599	-0.200734	-0.433072	-0.122461	-0.0592249	-0.418891	0.516005	-0.160624
		Significance (two-tailed)	0.0584266	0.386413	0.000446794	0.0172367		0.126853	0.0727651	0.0055089	0.00944903	0.134752	0.237793	0.18151	0.022978	0.433968	0.0101119	0.015784	0.646661	0.0385947	0.0468439	0.0739383	0.0290013	0.517404	0.0227557	0.220754	0.0118827	0.233479	0.382247	0.394027	0.162114	0.342725	0.0847414	0.216155	0.569064	0.335986	0.0305823	0.559787	0.778549	0.0371441	0.00828068	0.443078
		df	23	23	23	23	0	23	23	23	23	23	23	23	23	23	23	23	23	23	23	23	23	23	23	23	23	23	23	23	23	23	23	23	23	23	23	23	23	23	23	23
	OTU505	correlation	-0.28833	0.553995	-0.417811	0.0499343	-0.31362	1	0.601571	0.00500125	-0.0852211	0.295577	-0.372182	-0.578113	0.173061	0.297363	-0.527339	0.0485295	-0.295182	-0.128722	-0.0913351	-0.550668	-0.329439	-0.349748	0.160836	0.173311	0.235067	0.287584	0.273195	0.144051	-0.0431222	-0.263262	0.233768	-0.177734	0.275495	-0.33345	0.108672	-0.216688	-0.257665	0.515525	-0.243533	-0.27483
		Significance (two-tailed)	0.162193	0.00406169	0.0376863	0.812628	0.126853		0.00146766	0.981071	0.685456	0.151427	0.0669379	0.0024711	0.408081	0.148855	0.00675177	0.817812	0.152002	0.539732	0.66414	0.00433743	0.107808	0.0865616	0.442469	0.407395	0.258013	0.163331	0.186387	0.492099	0.837832	0.203553	0.260728	0.39534	0.182559	0.103334	0.605102	0.298155	0.213686	0.0083513	0.240759	0.183659
		df	23	23	23	23	23	0	23	23	23	23	23	23	23	23	23	23	23	23	23	23	23	23	23	23	23	23	23	23	23	23	23	23	23	23	23	23	23	23	23	23
	OTU49	correlation	-0.125905	0.927156	-0.326811	-0.0820675	-0.365048	0.601571	1	-0.136441	-0.0657307	0.00250819	-0.241626	-0.399979	-0.03335	-0.0299634	-0.327819	-0.104054	-0.310027	-0.0686893	-0.0321185	-0.359871	-0.300302	-0.164714	-0.0848026	0.00797769	-0.093759	-0.0336882	0.126304	0.126999	0.0084748	-0.143682	-0.0141346	-0.189993	0.0757075	-0.174291	-0.107798	-0.136816	-0.189951	0.0580477	-0.267586	-0.157257
		Significance (two-tailed)	0.548714	2.75721e-11	0.110816	0.696545	0.0727651	0.00146766		0.515477	0.754915	0.990506	0.244577	0.0475808	0.874255	0.886939	0.109655	0.620612	0.131498	0.744236	0.878864	0.0772317	0.144689	0.431396	0.686924	0.96981	0.655757	0.87299	0.547435	0.545217	0.96793	0.493219	0.946535	0.363005	0.71909	0.404707	0.608026	0.514314	0.363112	0.782847	0.195954	0.452822
		df	23	23	23	23	23	23	0	23	23	23	23	23	23	23	23	23	23	23	23	23	23	23	23	23	23	23	23	23	23	23	23	23	23	23	23	23	23	23	23	23
	OTU405	correlation	0.269684	-0.330769	-0.621167	0.623699	-0.538268	0.00500125	-0.136441	1	0.409177	0.0629506	-0.203575	-0.258228	0.559585	-0.332297	-0.387943	0.707724	-0.0871045	0.460927	0.147728	-0.344291	-0.500688	0.388364	0.797958	-0.48059	0.913179	0.524767	-0.331351	0.23231	0.0882416	0.279661	0.542104	0.501428	-0.251673	0.215704	0.826332	-0.0955213	-0.105463	0.346359	-0.235563	-0.0499124
		Significance (two-tailed)	0.192336	0.106308	0.000920189	0.000864381	0.0055089	0.981071	0.515477		0.0422501	0.764989	0.329046	0.212652	0.00363171	0.104605	0.0553364	7.58519e-05	0.678864	0.0203989	0.480995	0.0919312	0.010796	0.0550495	1.76802e-06	0.0150269	1.93551e-10	0.00707614	0.105658	0.263798	0.674895	0.175763	0.00512107	0.0106616	0.224902	0.300409	3.60068e-07	0.649688	0.615862	0.0898684	0.256979	0.812709
		df	23	23	23	23	23	23	23	0	23	23	23	23	23	23	23	23	23	23	23	23	23	23	23	23	23	23	23	23	23	23	23	23	23	23	23	23	23	23	23	23
	OTU295	correlation	0.380593	-0.228731	-0.634621	0.349612	-0.508469	-0.0852211	-0.0657307	0.409177	1	0.592839	0.355236	0.255107	0.0485672	-0.133734	-0.234022	0.383217	0.113701	0.215326	0.249675	-0.0127458	-0.572429	0.365059	0.20107	-0.15897	0.290471	-0.0910549	-0.267321	0.149936	0.0118922	0.42453	-0.00677081	0.607242	-0.205161	0.351891	0.303955	0.0613224	-0.0237272	0.0655332	-0.158429	0.171961
		Significance (two-tailed)	0.0605347	0.271436	0.000655772	0.0866929	0.00944903	0.685456	0.754915	0.0422501		0.00178996	0.0814035	0.218428	0.817673	0.523922	0.260195	0.0586373	0.588397	0.301277	0.228728	0.951782	0.00278757	0.0727557	0.335161	0.447851	0.158958	0.665111	0.196414	0.474387	0.955008	0.0344127	0.974375	0.00128616	0.325211	0.0845196	0.139628	0.770907	0.910365	0.755629	0.449418	0.411114
		df	23	23	23	23	23	23	23	23	0	23	23	23	23	23	23	23	23	23	23	23	23	23	23	23	23	23	23	23	23	23	23	23	23	23	23	23	23	23	23	23
	OTU386	correlation	0.148415	-0.096968	-0.365556	-0.0157336	-0.307565	0.295577	0.00250819	0.0629506	0.592839	1	0.367015	-0.126674	-0.137749	0.304339	-0.338026	0.0604198	0.363613	-0.122907	0.0601665	-0.286957	-0.292202	-0.00779327	-0.0161123	0.230704	0.18403	-0.046564	0.00464874	-0.00822498	-0.212721	0.223167	-0.153638	0.293762	0.0338395	-0.120583	0.0511117	-0.0707269	-0.0923376	0.176091	0.0133431	-0.126096
		Significance (two-tailed)	0.478934	0.644722	0.0723379	0.940497	0.134752	0.151427	0.990506	0.764989	0.00178996		0.0711211	0.546253	0.511421	0.139103	0.0983999	0.774193	0.0739834	0.558347	0.775116	0.164291	0.156376	0.970507	0.939068	0.267208	0.378536	0.825077	0.982405	0.968874	0.307303	0.283584	0.463418	0.154075	0.872423	0.565866	0.80829	0.736908	0.660668	0.399794	0.949525	0.548102
		df	23	23	23	23	23	23	23	23	23	0	23	23	23	23	23	23	23	23	23	23	23	23	23	23	23	23	23	23	23	23	23	23	23	23	23	23	23	23	23	23
	OTU169	correlation	0.351082	-0.25964	0.169284	-0.48424	0.245028	-0.372182	-0.241626	-0.203575	0.355236	0.367015	1	0.436905	-0.626006	0.160342	0.449967	-0.444037	0.608015	-0.395376	-0.258769	0.308155	0.170584	0.4461	-0.516258	0.305192	-0.306199	-0.583854	-0.127112	-0.502774	-0.480945	0.581673	-0.619028	0.24813	-0.106937	0.44775	-0.410633	0.0352535	0.0416014	-0.439442	0.205899	0.0957481
		Significance (two-tailed)	0.0852866	0.210073	0.418544	0.0141712	0.237793	0.0669379	0.244577	0.329046	0.0814035	0.0711211		0.0289787	0.000816093	0.44389	0.0240129	0.0261741	0.00126299	0.0504393	0.21166	0.133967	0.414926	0.0254051	0.00824367	0.137943	0.136582	0.00218312	0.544856	0.0104202	0.014942	0.00228895	0.000969749	0.231717	0.61091	0.0248034	0.0414512	0.867138	0.843481	0.0279546	0.323435	0.648908
		df	23	23	23	23	23	23	23	23	23	23	0	23	23	23	23	23	23	23	23	23	23	23	23	23	23	23	23	23	23	23	23	23	23	23	23	23	23	23	23	23
	OTU290	correlation	0.155087	-0.367161	0.324238	-0.263803	0.276131	-0.578113	-0.399979	-0.258228	0.255107	-0.126674	0.436905	1	-0.443231	-0.138822	0.693241	-0.266238	-0.0741966	-0.234752	-0.20488	0.940139	0.203772	0.381272	-0.382879	0.0870363	-0.451992	-0.432298	-0.308827	-0.326255	-0.224902	0.247602	-0.395227	0.00838901	-0.313691	0.50866	-0.340619	0.359429	0.308432	-0.541921	0.056875	0.603486
		Significance (two-tailed)	0.459158	0.0710001	0.113819	0.202591	0.18151	0.0024711	0.0475808	0.212652	0.218428	0.546253	0.0289787		0.0264799	0.508107	0.000122098	0.198301	0.724481	0.258669	0.325888	3.07739e-12	0.32857	0.0600392	0.0588789	0.679102	0.0233087	0.0309147	0.133077	0.11146	0.279758	0.232743	0.0505337	0.968254	0.126762	0.00941781	0.095683	0.0776222	0.133599	0.00513906	0.787134	0.00140404
		df	23	23	23	23	23	23	23	23	23	23	23	0	23	23	23	23	23	23	23	23	23	23	23	23	23	23	23	23	23	23	23	23	23	23	23	23	23	23	23	23
	OTU286	correlation	0.0591506	-0.159821	-0.52414	0.77526	-0.452961	0.173061	-0.03335	0.559585	0.0485672	-0.137749	-0.626006	-0.443231	1	-0.330234	-0.527221	0.740125	-0.258726	0.781399	0.659123	-0.402791	-0.501056	-0.252083	0.812076	-0.55762	0.627726	0.690144	-0.107204	0.482741	0.75232	-0.274095	0.935523	0.0676984	-0.0558795	-0.275448	0.687741	-0.223136	-0.217569	0.771554	-0.222846	-0.192993
		Significance (two-tailed)	0.77882	0.445392	0.00715716	5.33134e-06	0.022978	0.408081	0.874255	0.00363171	0.817673	0.511421	0.000816093	0.0264799		0.10691	0.00676635	2.3449e-05	0.211739	4.00635e-06	0.000339216	0.0458982	0.0107289	0.224123	8.27955e-07	0.00377826	0.00078163	0.000134712	0.610015	0.0145178	1.44134e-05	0.184882	7.06664e-12	0.747807	0.790778	0.182635	0.000145272	0.283652	0.296147	6.3084e-06	0.284295	0.355333
		df	23	23	23	23	23	23	23	23	23	23	23	23	0	23	23	23	23	23	23	23	23	23	23	23	23	23	23	23	23	23	23	23	23	23	23	23	23	23	23	23
	OTU499	correlation	0.134932	0.0652602	0.121904	-0.512616	0.163809	0.297363	-0.0299634	-0.332297	-0.133734	0.304339	0.160342	-0.138822	-0.330234	1	-0.0334886	-0.498541	0.376979	-0.300951	-0.207833	-0.187746	0.294378	0.00656393	-0.424716	0.92976	-0.148301	-0.294408	0.585631	-0.472496	-0.3082	0.245969	-0.371001	-0.289934	0.573251	-0.0337794	-0.448645	-0.0523806	-0.0681639	0.0165806	0.182204	-0.171088
		Significance (two-tailed)	0.520177	0.756617	0.561587	0.00879021	0.433968	0.148855	0.886939	0.104605	0.523922	0.139103	0.44389	0.508107	0.10691		0.873736	0.0111946	0.0632254	0.14378	0.31881	0.368813	0.153174	0.975158	0.0343251	1.83784e-11	0.479274	0.153129	0.00209999	0.0170769	0.133908	0.23594	0.0678763	0.159764	0.00273974	0.872648	0.0244819	0.80362	0.746129	0.9373	0.383367	0.413529
		df	23	23	23	23	23	23	23	23	23	23	23	23	23	0	23	23	23	23	23	23	23	23	23	23	23	23	23	23	23	23	23	23	23	23	23	23	23	23	23	23
	OTU300	correlation	0.099103	-0.279597	0.504181	-0.43172	0.504533	-0.527339	-0.327819	-0.387943	-0.234022	-0.338026	0.449967	0.693241	-0.527221	-0.0334886	1	-0.452436	0.0865752	-0.30236	-0.320728	0.792773	0.386749	0.408756	-0.499505	0.207499	-0.562648	-0.444075	-0.243891	-0.441659	-0.272115	0.194371	-0.442494	-0.266416	-0.27537	0.353992	-0.457531	0.427724	0.420594	-0.553217	0.110797	0.534506
		Significance (two-tailed)	0.63742	0.175867	0.010173	0.0311645	0.0101119	0.00675177	0.109655	0.0553364	0.260195	0.0983999	0.0240129	0.000122098	0.00676635	0.873736		0.0231567	0.680714	0.141822	0.118014	2.30208e-06	0.0561566	0.0424834	0.0110143	0.319608	0.00341296	0.0261601	0.240047	0.0270839	0.188203	0.351843	0.0267615	0.197991	0.182765	0.0825522	0.0214679	0.032938	0.0363014	0.00412482	0.598019	0.00591297
		df	23	23	23	23	23	23	23	23	23	23	23	23	23	23	0	23	23	23	23	23	23	23	23	23	23	23	23	23	23	23	23	23	23	23	23	23	23	23	23	23
	OTU211	correlation	-0.15054	-0.252754	-0.665788	0.972027	-0.477501	0.0485295	-0.104054	0.707724	0.383217	0.0604198	-0.444037	-0.266238	0.740125	-0.498541	-0.452436	1	-0.329107	0.529188	0.376409	-0.280531	-0.663044	-0.0833062	0.930176	-0.640902	0.655453	0.690628	-0.269112	0.737953	0.430276	-0.316458	0.759631	0.54622	-0.207353	-0.105985	0.951491	-0.215624	-0.249624	0.407436	-0.296566	-0.0762378
		Significance (two-tailed)	0.472589	0.22285	0.000280656	5.71003e-16	0.015784	0.817812	0.620612	7.58519e-05	0.0586373	0.774193	0.0261741	0.198301	2.3449e-05	0.0111946	0.0231567		0.108185	0.00652637	0.0636578	0.174367	0.000303597	0.692182	1.71998e-11	0.000556809	0.000375805	0.000132669	0.193318	2.55019e-05	0.0317964	0.123268	1.06228e-05	0.00473078	0.319956	0.614108	2.89947e-13	0.300592	0.228828	0.0432214	0.15	0.717202
		df	23	23	23	23	23	23	23	23	23	23	23	23	23	23	23	0	23	23	23	23	23	23	23	23	23	23	23	23	23	23	23	23	23	23	23	23	23	23	23	23
	OTU281	correlation	0.501572	-0.371694	0.217656	-0.351298	0.0964026	-0.295182	-0.310027	-0.0871045	0.113701	0.363613	0.608015	-0.0741966	-0.258726	0.376979	0.0865752	-0.329107	1	-0.0625028	0.0205579	-0.153148	0.353593	0.178239	-0.332403	0.312383	-0.0363073	-0.448135	-0.000120309	-0.463112	-0.202482	0.490716	-0.417688	0.141039	0.00182811	0.128241	-0.290585	-0.0309737	0.0285065	0.00941741	0.360537	-0.15955
		Significance (two-tailed)	0.0106354	0.0673245	0.295949	0.0850809	0.646661	0.152002	0.131498	0.678864	0.588397	0.0739834	0.00126299	0.724481	0.211739	0.0632254	0.680714	0.108185		0.766616	0.9223	0.46486	0.0829228	0.393977	0.104488	0.128439	0.863202	0.0246646	0.999545	0.0197342	0.331706	0.0127513	0.0377481	0.501288	0.99308	0.541261	0.158787	0.883152	0.892404	0.964365	0.076645	0.446175
		df	23	23	23	23	23	23	23	23	23	23	23	23	23	23	23	23	0	23	23	23	23	23	23	23	23	23	23	23	23	23	23	23	23	23	23	23	23	23	23	23
	OTU299	correlation	0.39971	-0.187406	-0.495662	0.614852	-0.416029	-0.128722	-0.0686893	0.460927	0.215326	-0.122907	-0.395376	-0.234752	0.781399	-0.300951	-0.30236	0.529188	-0.0625028	1	0.844876	-0.263981	-0.481438	0.0725542	0.482033	-0.503118	0.391049	0.304837	-0.0973789	0.344738	0.842656	0.0447264	0.667519	0.0178135	-0.0673473	-0.159212	0.413358	-0.0643066	-0.0649903	0.59848	-0.0763825	-0.0264113
		Significance (two-tailed)	0.0477442	0.369697	0.0117479	0.00107315	0.0385947	0.539732	0.744236	0.0203989	0.301277	0.558347	0.0504393	0.258669	4.00635e-06	0.14378	0.141822	0.00652637	0.766616		1.08211e-07	0.202276	0.0148245	0.730355	0.0146837	0.0103594	0.0532472	0.138426	0.643314	0.0914824	1.25965e-07	0.831882	0.000266967	0.932648	0.749074	0.447151	0.0399886	0.760071	0.757594	0.00157554	0.716686	0.900272
		df	23	23	23	23	23	23	23	23	23	23	23	23	23	23	23	23	23	0	23	23	23	23	23	23	23	23	23	23	23	23	23	23	23	23	23	23	23	23	23	23
	OTU79	correlation	0.378611	-0.12348	-0.370203	0.503896	-0.401201	-0.0913351	-0.0321185	0.147728	0.249675	0.0601665	-0.258769	-0.20488	0.659123	-0.207833	-0.320728	0.376409	0.0205579	0.844876	1	-0.271866	-0.336852	-0.132959	0.253606	-0.356503	0.138381	0.211677	-0.0399868	0.40547	0.926	0.013327	0.523126	-0.11819	-0.0138613	-0.179119	0.196341	-0.0576579	-0.0500912	0.546845	-0.0807494	-0.12459
		Significance (two-tailed)	0.0619986	0.5565	0.0685172	0.0102227	0.0468439	0.66414	0.878864	0.480995	0.228728	0.775116	0.21166	0.325888	0.000339216	0.31881	0.118014	0.0636578	0.9223	1.08211e-07		0.188624	0.0996486	0.526352	0.221243	0.0802463	0.509466	0.30974	0.849486	0.0443385	3.28546e-11	0.949586	0.00728981	0.573656	0.947568	0.391609	0.346886	0.784271	0.81205	0.00467374	0.701198	0.552929
		df	23	23	23	23	23	23	23	23	23	23	23	23	23	23	23	23	23	23	0	23	23	23	23	23	23	23	23	23	23	23	23	23	23	23	23	23	23	23	23	23
	OTU399	correlation	0.0116745	-0.302898	0.444555	-0.279003	0.363665	-0.550668	-0.359871	-0.344291	-0.0127458	-0.286957	0.308155	0.940139	-0.402791	-0.187746	0.792773	-0.280531	-0.153148	-0.263981	-0.271866	1	0.277408	0.27095	-0.352362	0.0519049	-0.52376	-0.339285	-0.298298	-0.338899	-0.205994	0.0511498	-0.313902	-0.131927	-0.31696	0.379758	-0.342498	0.366396	0.32244	-0.551585	0.0410232	0.653592
		Significance (two-tailed)	0.955831	0.141078	0.0259793	0.176824	0.0739383	0.00433743	0.0772317	0.0919312	0.951782	0.164291	0.133967	3.07739e-12	0.0458982	0.368813	2.30208e-06	0.174367	0.46486	0.202276	0.188624		0.179416	0.190177	0.0840753	0.80537	0.0072067	0.0970733	0.147521	0.0974784	0.323207	0.808149	0.126493	0.529595	0.122642	0.0611481	0.0937496	0.0716351	0.115954	0.00425996	0.845631	0.000395636
		df	23	23	23	23	23	23	23	23	23	23	23	23	23	23	23	23	23	23	23	0	23	23	23	23	23	23	23	23	23	23	23	23	23	23	23	23	23	23	23	23
	OTU390	correlation	0.0317602	-0.122815	0.917458	-0.647628	0.436849	-0.329439	-0.300302	-0.500688	-0.572429	-0.292202	0.170584	0.203772	-0.501056	0.294378	0.386749	-0.663044	0.353593	-0.481438	-0.336852	0.277408	1	-0.0751583	-0.593084	0.409329	-0.451919	-0.410126	0.118115	-0.479665	-0.315529	0.0806094	-0.571215	-0.357054	0.0772719	0.169242	-0.614057	0.235866	0.327424	-0.41062	0.254065	0.0689332
		Significance (two-tailed)	0.880206	0.558644	1.10572e-10	0.000465453	0.0290013	0.107808	0.144689	0.010796	0.00278757	0.156376	0.414926	0.32857	0.0107289	0.153174	0.0561566	0.000303597	0.0829228	0.0148245	0.0996486	0.179416		0.721049	0.00178016	0.0421662	0.0233338	0.041728	0.573901	0.0152504	0.124433	0.701693	0.00285943	0.0797474	0.713523	0.418662	0.00109388	0.256352	0.110109	0.0414586	0.220379	0.743358
		df	23	23	23	23	23	23	23	23	23	23	23	23	23	23	23	23	23	23	23	23	0	23	23	23	23	23	23	23	23	23	23	23	23	23	23	23	23	23	23	23
	OTU285	correlation	0.613445	-0.29274	-0.193691	-0.0966888	-0.135822	-0.349748	-0.164714	0.388364	0.365059	-0.00779327	0.4461	0.381272	-0.252083	0.00656393	0.408756	-0.0833062	0.178239	0.0725542	-0.132959	0.27095	-0.0751583	1	-0.0951065	0.087282	0.108897	-0.295531	-0.264474	-0.38334	-0.257245	0.813862	-0.260521	0.185412	-0.228344	0.767703	0.00461389	0.0664652	0.0133256	-0.228952	-0.0132232	0.226699
		Significance (two-tailed)	0.00111007	0.15558	0.353563	0.645679	0.517404	0.0865616	0.431396	0.0550495	0.0727557	0.970507	0.0254051	0.0600392	0.224123	0.975158	0.0424834	0.692182	0.393977	0.730355	0.526352	0.190177	0.721049		0.651115	0.678244	0.60435	0.151495	0.201403	0.0585493	0.214459	7.48842e-07	0.208473	0.374902	0.272269	7.48976e-06	0.982537	0.75226	0.949592	0.270958	0.949979	0.275833
		df	23	23	23	23	23	23	23	23	23	23	23	23	23	23	23	23	23	23	23	23	23	0	23	23	23	23	23	23	23	23	23	23	23	23	23	23	23	23	23	23
	OTU332	correlation	-0.138307	-0.233878	-0.615882	0.865653	-0.453618	0.160836	-0.0848026	0.797958	0.20107	-0.0161123	-0.516258	-0.382879	0.812076	-0.424716	-0.499505	0.930176	-0.332403	0.482033	0.253606	-0.352362	-0.593084	-0.0951065	1	-0.597272	0.813978	0.807483	-0.234311	0.570242	0.330512	-0.282938	0.842334	0.428678	-0.167848	-0.14725	0.967983	-0.248055	-0.262055	0.493889	-0.278733	-0.140584
		Significance (two-tailed)	0.509696	0.260498	0.00104681	2.30434e-08	0.0227557	0.442469	0.686924	1.76802e-06	0.335161	0.939068	0.00824367	0.0588789	8.27955e-07	0.0343251	0.0110143	1.71998e-11	0.104488	0.0146837	0.221243	0.0840753	0.00178016	0.651115		0.00161951	7.43938e-07	1.06689e-06	0.259591	0.00291817	0.106598	0.170543	1.28747e-07	0.0325077	0.422559	0.48243	2.64513e-15	0.231863	0.205711	0.0120999	0.177261	0.502683
		df	23	23	23	23	23	23	23	23	23	23	23	23	23	23	23	23	23	23	23	23	23	23	0	23	23	23	23	23	23	23	23	23	23	23	23	23	23	23	23	23
	OTU56	correlation	0.097351	0.123043	0.280463	-0.659278	0.253865	0.173311	0.00797769	-0.48059	-0.15897	0.230704	0.305192	0.0870363	-0.55762	0.92976	0.207499	-0.640902	0.312383	-0.503118	-0.356503	0.0519049	0.409329	0.087282	-0.597272	1	-0.354474	-0.456152	0.447419	-0.55285	-0.45124	0.274321	-0.573822	-0.312804	0.424683	0.106549	-0.597259	0.0340803	0.00984469	-0.260253	0.0664874	-0.056441
		Significance (two-tailed)	0.643409	0.557908	0.174476	0.000337745	0.220754	0.407395	0.96981	0.0150269	0.447851	0.267208	0.137943	0.679102	0.00377826	1.83784e-11	0.319608	0.000556809	0.128439	0.0103594	0.0802463	0.80537	0.0421662	0.678244	0.00161951		0.0821056	0.0219148	0.0249231	0.00415485	0.0235681	0.184506	0.00270699	0.127897	0.0343409	0.612213	0.00161996	0.871523	0.962749	0.208959	0.752179	0.788722
		df	23	23	23	23	23	23	23	23	23	23	23	23	23	23	23	23	23	23	23	23	23	23	23	0	23	23	23	23	23	23	23	23	23	23	23	23	23	23	23	23
	OTU294	correlation	0.183371	-0.272507	-0.588742	0.547189	-0.494978	0.235067	-0.093759	0.913179	0.290471	0.18403	-0.306199	-0.451992	0.627726	-0.148301	-0.562648	0.655453	-0.0363073	0.391049	0.138381	-0.52376	-0.451919	0.108897	0.813978	-0.354474	1	0.600626	-0.221499	0.239547	0.0706897	0.138801	0.590137	0.367566	-0.150162	-0.0486386	0.797857	-0.14065	-0.126883	0.505753	-0.196582	-0.205577
		Significance (two-tailed)	0.380276	0.187543	0.001961	0.00464256	0.0118827	0.258013	0.655757	1.93551e-10	0.158958	0.378536	0.136582	0.0233087	0.00078163	0.479274	0.00341296	0.000375805	0.863202	0.0532472	0.509466	0.0072067	0.0233338	0.60435	7.43938e-07	0.0821056		0.00149994	0.287291	0.248786	0.737042	0.508171	0.00190126	0.0706655	0.473714	0.817409	1.77726e-06	0.502482	0.545587	0.00990232	0.346283	0.32421
		df	23	23	23	23	23	23	23	23	23	23	23	23	23	23	23	23	23	23	23	23	23	23	23	23	0	23	23	23	23	23	23	23	23	23	23	23	23	23	23	23
	OTU377	correlation	-0.31701	-0.10918	-0.401582	0.649121	-0.247225	0.287584	-0.0336882	0.524767	-0.0910549	-0.046564	-0.583854	-0.432298	0.690144	-0.294408	-0.444075	0.690628	-0.448135	0.304837	0.211677	-0.339285	-0.410126	-0.295531	0.807483	-0.456152	0.600626	1	-0.0684724	0.501325	0.301401	-0.395254	0.852454	0.12039	-0.0262733	-0.32262	0.740918	-0.186506	-0.173667	0.400125	-0.155132	-0.18315
		Significance (two-tailed)	0.122579	0.603405	0.0466159	0.000447038	0.233479	0.163331	0.87299	0.00707614	0.665111	0.825077	0.00218312	0.0309147	0.000134712	0.153129	0.0261601	0.000132669	0.0246646	0.138426	0.30974	0.0970733	0.041728	0.151495	1.06689e-06	0.0219148	0.00149994		0.745017	0.0106802	0.143152	0.0505168	6.32589e-08	0.566494	0.900791	0.115739	2.27372e-05	0.372041	0.406418	0.0474921	0.459028	0.380859
		df	23	23	23	23	23	23	23	23	23	23	23	23	23	23	23	23	23	23	23	23	23	23	23	23	23	0	23	23	23	23	23	23	23	23	23	23	23	23	23	23
	OTU233	correlation	-0.218415	0.355652	0.0723198	-0.245378	0.182626	0.273195	0.126304	-0.331351	-0.267321	0.00464874	-0.127112	-0.308827	-0.107204	0.585631	-0.243891	-0.269112	-0.000120309	-0.0973789	-0.0399868	-0.298298	0.118115	-0.264474	-0.234311	0.447419	-0.221499	-0.0684724	1	-0.0401594	-0.00280238	-0.167124	-0.116554	-0.328118	0.988333	-0.285367	-0.259507	-0.194051	-0.192288	0.0326931	0.412364	-0.251872
		Significance (two-tailed)	0.294226	0.0810226	0.731195	0.237104	0.382247	0.186387	0.547435	0.105658	0.196414	0.982405	0.544856	0.133077	0.610015	0.00209999	0.240047	0.193318	0.999545	0.643314	0.849486	0.147521	0.573901	0.201403	0.259591	0.0249231	0.287291	0.745017		0.848844	0.989393	0.424594	0.579011	0.109312	2.6534e-20	0.166746	0.210315	0.352652	0.357128	0.876713	0.0405176	0.224525
		df	23	23	23	23	23	23	23	23	23	23	23	23	23	23	23	23	23	23	23	23	23	23	23	23	23	23	0	23	23	23	23	23	23	23	23	23	23	23	23	23
	OTU199	correlation	-0.43507	0.0875528	-0.419931	0.78	-0.178221	0.144051	0.126999	0.23231	0.149936	-0.00822498	-0.502774	-0.326255	0.482741	-0.472496	-0.441659	0.737953	-0.463112	0.344738	0.40547	-0.338899	-0.479665	-0.38334	0.570242	-0.55285	0.239547	0.501325	-0.0401594	1	0.499554	-0.581225	0.510155	0.267137	-0.0377361	-0.355825	0.632048	-0.309882	-0.311391	0.228241	-0.12673	-0.320217
		Significance (two-tailed)	0.0297376	0.677298	0.0366276	4.27921e-06	0.394027	0.492099	0.545217	0.263798	0.474387	0.968874	0.0104202	0.11146	0.0145178	0.0170769	0.0270839	2.55019e-05	0.0197342	0.0914824	0.0443385	0.0974784	0.0152504	0.0585493	0.00291817	0.00415485	0.248786	0.0106802	0.848844		0.011005	0.0023112	0.00917641	0.196734	0.857872	0.0808641	0.000700515	0.131688	0.12972	0.272492	0.546074	0.118635
		df	23	23	23	23	23	23	23	23	23	23	23	23	23	23	23	23	23	23	23	23	23	23	23	23	23	23	23	0	23	23	23	23	23	23	23	23	23	23	23	23
	OTU406	correlation	0.149742	-0.0415118	-0.29148	0.583625	-0.288382	-0.0431222	0.0084748	0.0882416	0.0118922	-0.212721	-0.480945	-0.224902	0.75232	-0.3082	-0.272115	0.430276	-0.202482	0.842656	0.926	-0.205994	-0.315529	-0.257245	0.330512	-0.45124	0.0706897	0.301401	-0.00280238	0.499554	1	-0.248558	0.648155	-0.187261	0.0115803	-0.251348	0.238844	-0.112966	-0.107134	0.584026	-0.11955	-0.116557
		Significance (two-tailed)	0.474965	0.843814	0.157449	0.00219401	0.162114	0.837832	0.96793	0.674895	0.955008	0.307303	0.014942	0.279758	1.44134e-05	0.133908	0.188203	0.0317964	0.331706	1.25965e-07	3.28546e-11	0.323207	0.124433	0.214459	0.106598	0.0235681	0.737042	0.143152	0.989393	0.011005		0.230886	0.000458879	0.370074	0.956187	0.225522	0.25022	0.590827	0.61025	0.00217492	0.569224	0.578999
		df	23	23	23	23	23	23	23	23	23	23	23	23	23	23	23	23	23	23	23	23	23	23	23	23	23	23	23	23	0	23	23	23	23	23	23	23	23	23	23	23
	OTU303	correlation	0.809661	-0.270118	-0.110019	-0.333879	-0.198008	-0.263262	-0.143682	0.279661	0.42453	0.223167	0.581673	0.247602	-0.274095	0.245969	0.194371	-0.316458	0.490716	0.0447264	0.013327	0.0511498	0.0806094	0.813862	-0.282938	0.274321	0.138801	-0.395254	-0.167124	-0.581225	-0.248558	1	-0.370466	0.0601865	-0.132283	0.66905	-0.223068	0.131163	0.116681	-0.104561	0.0811686	0.080264
		Significance (two-tailed)	9.46807e-07	0.191595	0.600607	0.102864	0.342725	0.203553	0.493219	0.175763	0.0344127	0.283584	0.00228895	0.232743	0.184882	0.23594	0.351843	0.123268	0.0127513	0.831882	0.949586	0.808149	0.701693	7.48842e-07	0.170543	0.184506	0.508171	0.0505168	0.424594	0.0023112	0.230886		0.0683052	0.775043	0.528477	0.000255358	0.283803	0.532005	0.578592	0.618901	0.699717	0.702914
		df	23	23	23	23	23	23	23	23	23	23	23	23	23	23	23	23	23	23	23	23	23	23	23	23	23	23	23	23	23	0	23	23	23	23	23	23	23	23	23	23
	OTU409	correlation	-0.114648	-0.134504	-0.544976	0.780669	-0.351656	0.233768	-0.0141346	0.542104	-0.00677081	-0.153638	-0.619028	-0.395227	0.935523	-0.371001	-0.442494	0.759631	-0.417688	0.667519	0.523126	-0.313902	-0.571215	-0.260521	0.842334	-0.573822	0.590137	0.852454	-0.116554	0.510155	0.648155	-0.370466	1	0.0825904	-0.0691009	-0.306695	0.727765	-0.226488	-0.230253	0.666053	-0.214692	-0.131582
		Significance (two-tailed)	0.585274	0.521515	0.00484592	4.14664e-06	0.0847414	0.260728	0.946535	0.00512107	0.974375	0.463418	0.000969749	0.0505337	7.06664e-12	0.0678763	0.0267615	1.06228e-05	0.0377481	0.000266967	0.00728981	0.126493	0.00285943	0.208473	1.28747e-07	0.00270699	0.00190126	6.32589e-08	0.579011	0.00917641	0.000458879	0.0683052		0.694702	0.742754	0.135916	3.7407e-05	0.276292	0.26817	0.000278519	0.302738	0.530685
		df	23	23	23	23	23	23	23	23	23	23	23	23	23	23	23	23	23	23	23	23	23	23	23	23	23	23	23	23	23	23	0	23	23	23	23	23	23	23	23	23
	OTU297	correlation	-0.0587294	-0.280318	-0.387081	0.480153	-0.256328	-0.177734	-0.189993	0.501428	0.607242	0.293762	0.24813	0.00838901	0.0676984	-0.289934	-0.266416	0.54622	0.141039	0.0178135	-0.11819	-0.131927	-0.357054	0.185412	0.428678	-0.312804	0.367566	0.12039	-0.328118	0.267137	-0.187261	0.0601865	0.0825904	1	-0.268044	0.268102	0.528585	-0.199231	-0.225342	-0.0597289	-0.179836	-0.0544865
		Significance (two-tailed)	0.780357	0.174708	0.0559274	0.0151324	0.216155	0.39534	0.363005	0.0106616	0.00128616	0.154075	0.231717	0.968254	0.747807	0.159764	0.197991	0.00473078	0.501288	0.932648	0.573656	0.529595	0.0797474	0.374902	0.0325077	0.127897	0.0706655	0.566494	0.109312	0.196734	0.370074	0.775043	0.694702		0.19516	0.19506	0.00659924	0.339692	0.278795	0.776711	0.389685	0.795885
		df	23	23	23	23	23	23	23	23	23	23	23	23	23	23	23	23	23	23	23	23	23	23	23	23	23	23	23	23	23	23	23	0	23	23	23	23	23	23	23	23
	OTU333	correlation	-0.17008	0.303679	0.0180448	-0.187299	0.119599	0.275495	0.0757075	-0.251673	-0.205161	0.0338395	-0.106937	-0.313691	-0.0558795	0.573251	-0.27537	-0.207353	0.00182811	-0.0673473	-0.0138613	-0.31696	0.0772719	-0.228344	-0.167848	0.424683	-0.150162	-0.0262733	0.988333	-0.0377361	0.0115803	-0.132283	-0.0691009	-0.268044	1	-0.238322	-0.192938	-0.208301	-0.208932	0.0732731	0.339995	-0.252463
		Significance (two-tailed)	0.416326	0.140006	0.931775	0.369976	0.569064	0.182559	0.71909	0.224902	0.325211	0.872423	0.61091	0.126762	0.790778	0.00273974	0.182765	0.319956	0.99308	0.749074	0.947568	0.122642	0.713523	0.272269	0.422559	0.0343409	0.473714	0.900791	2.6534e-20	0.857872	0.956187	0.528477	0.742754	0.19516		0.251287	0.355474	0.317698	0.316202	0.727782	0.0963316	0.223402
		df	23	23	23	23	23	23	23	23	23	23	23	23	23	23	23	23	23	23	23	23	23	23	23	23	23	23	23	23	23	23	23	23	0	23	23	23	23	23	23	23
	OTU304	correlation	0.476985	-0.276039	-0.0151556	-0.079812	-0.200734	-0.33345	-0.174291	0.215704	0.351891	-0.120583	0.44775	0.50866	-0.275448	-0.0337794	0.353992	-0.105985	0.128241	-0.159212	-0.179119	0.379758	0.169242	0.767703	-0.14725	0.106549	-0.0486386	-0.32262	-0.285367	-0.355825	-0.251348	0.66905	-0.306695	0.268102	-0.238322	1	-0.0714658	0.0835357	0.0270503	-0.263147	-0.121663	0.281069
		Significance (two-tailed)	0.0159136	0.181661	0.94268	0.704513	0.335986	0.103334	0.404707	0.300409	0.0845196	0.565866	0.0248034	0.00941781	0.182635	0.872648	0.0825522	0.614108	0.541261	0.447151	0.391609	0.0611481	0.418662	7.48976e-06	0.48243	0.612213	0.817409	0.115739	0.166746	0.0808641	0.225522	0.000255358	0.135916	0.19506	0.251287		0.734256	0.691375	0.897872	0.203759	0.562366	0.173507
		df	23	23	23	23	23	23	23	23	23	23	23	23	23	23	23	23	23	23	23	23	23	23	23	23	23	23	23	23	23	23	23	23	23	0	23	23	23	23	23	23
	OTU435	correlation	-0.147867	-0.267933	-0.64292	0.880658	-0.433072	0.108672	-0.107798	0.826332	0.303955	0.0511117	-0.410633	-0.340619	0.687741	-0.448645	-0.457531	0.951491	-0.290585	0.413358	0.196341	-0.342498	-0.614057	0.00461389	0.967983	-0.597259	0.797857	0.740918	-0.259507	0.632048	0.238844	-0.223068	0.727765	0.528585	-0.192938	-0.0714658	1	-0.257524	-0.278565	0.378625	-0.247271	-0.144194
		Significance (two-tailed)	0.480576	0.195352	0.000527886	6.37283e-09	0.0305823	0.605102	0.608026	3.60068e-07	0.139628	0.80829	0.0414512	0.095683	0.000145272	0.0244819	0.0214679	2.89947e-13	0.158787	0.0399886	0.346886	0.0937496	0.00109388	0.982537	2.64513e-15	0.00161996	1.77726e-06	2.27372e-05	0.210315	0.000700515	0.25022	0.283803	3.7407e-05	0.00659924	0.355474	0.734256		0.213945	0.177534	0.0619883	0.233389	0.491663
		df	23	23	23	23	23	23	23	23	23	23	23	23	23	23	23	23	23	23	23	23	23	23	23	23	23	23	23	23	23	23	23	23	23	23	0	23	23	23	23	23
	OTU507	correlation	0.157492	-0.097714	0.231908	-0.230592	-0.122461	-0.216688	-0.136816	-0.0955213	0.0613224	-0.0707269	0.0352535	0.359429	-0.223136	-0.0523806	0.427724	-0.215624	-0.0309737	-0.0643066	-0.0576579	0.366396	0.235866	0.0664652	-0.248055	0.0340803	-0.14065	-0.186506	-0.194051	-0.309882	-0.112966	0.131163	-0.226488	-0.199231	-0.208301	0.0835357	-0.257524	1	0.983606	-0.256652	-0.074692	0.819491
		Significance (two-tailed)	0.452139	0.642166	0.26465	0.267446	0.559787	0.298155	0.514314	0.649688	0.770907	0.736908	0.867138	0.0776222	0.283652	0.80362	0.032938	0.300592	0.883152	0.760071	0.784271	0.0716351	0.256352	0.75226	0.231863	0.871523	0.502482	0.372041	0.352652	0.131688	0.590827	0.532005	0.276292	0.339692	0.317698	0.691375	0.213945		1.29603e-18	0.215554	0.722712	5.41785e-07
		df	23	23	23	23	23	23	23	23	23	23	23	23	23	23	23	23	23	23	23	23	23	23	23	23	23	23	23	23	23	23	23	23	23	23	23	0	23	23	23	23
	OTU503	correlation	0.157987	-0.134045	0.32496	-0.267228	-0.0592249	-0.257665	-0.189951	-0.105463	-0.0237272	-0.0923376	0.0416014	0.308432	-0.217569	-0.0681639	0.420594	-0.249624	0.0285065	-0.0649903	-0.0500912	0.32244	0.327424	0.0133256	-0.262055	0.00984469	-0.126883	-0.173667	-0.192288	-0.311391	-0.107134	0.116681	-0.230253	-0.225342	-0.208932	0.0270503	-0.278565	0.983606	1	-0.252299	-0.0260278	0.749501
		Significance (two-tailed)	0.450698	0.52295	0.112971	0.196576	0.778549	0.213686	0.363112	0.615862	0.910365	0.660668	0.843481	0.133599	0.296147	0.746129	0.0363014	0.228828	0.892404	0.757594	0.81205	0.115954	0.110109	0.949592	0.205711	0.962749	0.545587	0.406418	0.357128	0.12972	0.61025	0.578592	0.26817	0.278795	0.316202	0.897872	0.177534	1.29603e-18		0.223712	0.901713	1.61688e-05
		df	23	23	23	23	23	23	23	23	23	23	23	23	23	23	23	23	23	23	23	23	23	23	23	23	23	23	23	23	23	23	23	23	23	23	23	23	0	23	23	23
	OTU19	correlation	0.151621	-0.0891745	-0.504003	0.476682	-0.418891	0.515525	0.0580477	0.346359	0.0655332	0.176091	-0.439442	-0.541921	0.771554	0.0165806	-0.553217	0.407436	0.00941741	0.59848	0.546845	-0.551585	-0.41062	-0.228952	0.493889	-0.260253	0.505753	0.400125	0.0326931	0.228241	0.584026	-0.104561	0.666053	-0.0597289	0.0732731	-0.263147	0.378625	-0.256652	-0.252299	1	-0.0886363	-0.291367
		Significance (two-tailed)	0.469378	0.671645	0.0102039	0.0159899	0.0371441	0.0083513	0.782847	0.0898684	0.755629	0.399794	0.0279546	0.00513906	6.3084e-06	0.9373	0.00412482	0.0432214	0.964365	0.00157554	0.00467374	0.00425996	0.0414586	0.270958	0.0120999	0.208959	0.00990232	0.0474921	0.876713	0.272492	0.00217492	0.618901	0.000278519	0.776711	0.727782	0.203759	0.0619883	0.215554	0.223712		0.673519	0.157618
		df	23	23	23	23	23	23	23	23	23	23	23	23	23	23	23	23	23	23	23	23	23	23	23	23	23	23	23	23	23	23	23	23	23	23	23	23	23	0	23	23
	OTU93	correlation	-0.0692418	-0.220609	0.278827	-0.298818	0.516005	-0.243533	-0.267586	-0.235563	-0.158429	0.0133431	0.205899	0.056875	-0.222846	0.182204	0.110797	-0.296566	0.360537	-0.0763825	-0.0807494	0.0410232	0.254065	-0.0132232	-0.278733	0.0664874	-0.196582	-0.155132	0.412364	-0.12673	-0.11955	0.0811686	-0.214692	-0.179836	0.339995	-0.121663	-0.247271	-0.074692	-0.0260278	-0.0886363	1	-0.122606
		Significance (two-tailed)	0.742247	0.289282	0.17711	0.146782	0.00828068	0.240759	0.195954	0.256979	0.449418	0.949525	0.323435	0.787134	0.284295	0.383367	0.598019	0.15	0.076645	0.716686	0.701198	0.845631	0.220379	0.949979	0.177261	0.752179	0.346283	0.459028	0.0405176	0.546074	0.569224	0.699717	0.302738	0.389685	0.0963316	0.562366	0.233389	0.722712	0.901713	0.673519		0.559319
		df	23	23	23	23	23	23	23	23	23	23	23	23	23	23	23	23	23	23	23	23	23	23	23	23	23	23	23	23	23	23	23	23	23	23	23	23	23	23	0	23
	OTU509	correlation	0.137912	-0.156798	0.105593	-0.0923378	-0.160624	-0.27483	-0.157257	-0.0499124	0.171961	-0.126096	0.0957481	0.603486	-0.192993	-0.171088	0.534506	-0.0762378	-0.15955	-0.0264113	-0.12459	0.653592	0.0689332	0.226699	-0.140584	-0.056441	-0.205577	-0.18315	-0.251872	-0.320217	-0.116557	0.080264	-0.131582	-0.0544865	-0.252463	0.281069	-0.144194	0.819491	0.749501	-0.291367	-0.122606	1
		Significance (two-tailed)	0.510919	0.454159	0.615427	0.660667	0.443078	0.183659	0.452822	0.812709	0.411114	0.548102	0.648908	0.00140404	0.355333	0.413529	0.00591297	0.717202	0.446175	0.900272	0.552929	0.000395636	0.743358	0.275833	0.502683	0.788722	0.32421	0.380859	0.224525	0.118635	0.578999	0.702914	0.530685	0.795885	0.223402	0.173507	0.491663	5.41785e-07	1.61688e-05	0.157618	0.559319
		df	23	23	23	23	23	23	23	23	23	23	23	23	23	23	23	23	23	23	23	23	23	23	23	23	23	23	23	23	23	23	23	23	23	23	23	23	23	23	23	0
