# Supplementary material for: Oxygen-driven divergence of marine group II archaea reflected by transitions of superoxide dismutases
Source: Microbiol Spectr. 2023 Dec 4;12(1):e02033-23. doi: 10.1128/spectrum.02033-23 (PMC10783094; doi:10.1128/spectrum.02033-23)
Supplement: Table S5 — Partial correlation analysis for all MGII OTUs. [file spectrum.02033-23-s0006.xlsx]

## Sheet: Table S5
Table S5. Partial correlation analysis for all MGII OTUs. ‘df’ in the table is the abbreviation of ‘the degrees of freedom”.
Control variable			DO	OTU405	OTU406	OTU304	OTU285	OTU303	OTU299	OTU79	OTU281	OTU169	OTU294	OTU286	OTU301	OTU211	OTU332	OTU377	OTU409	OTU435	OTU297	OTU19	OTU235	OTU499	OTU56	OTU306	OTU505	OTU300	OTU386	OTU93	OTU508	OTU410	OTU291	OTU335	OTU1	OTU501	OTU206	OTU307	OTU205	OTU392	OTU282	OTU498	OTU51	OTU308	OTU443	OTU381	OTU296	OTU247	OTU87
Salinity	DO	correlation	1	0.127046	0.189408	0.386577	0.549005	0.782208	0.383246	0.396885	0.566848	0.456302	0.0689805	0.0470919	-0.156646	-0.188705	-0.19268	-0.360651	-0.116896	-0.209666	-0.134031	0.164621	0.597316	0.0509832	0.130365	-0.34107	-0.284334	0.208714	0.206584	-0.258867	0.170865	0.0517612	0.274849	-0.194269	-0.315711	0.398731	0.0732236	0.469274	0.528428	0.637483	0.0330589	0.187309	-0.0612679	0.299376	0.4625	0.44118	0.569818	0.455538	0.283406
		Significance (two-tailed)		0.545068	0.364513	0.0562751	0.00448111	3.85567e-06	0.0586164	0.0494878	0.00313118	0.0218657	0.743187	0.823124	0.454601	0.366326	0.356128	0.0765458	0.57789	0.314465	0.522992	0.431661	0.00161789	0.808763	0.534526	0.0952162	0.168353	0.316717	0.321793	0.211481	0.414146	0.805899	0.183628	0.352099	0.124204	0.0483431	0.727959	0.0179542	0.00661822	0.000608944	0.875344	0.369948	0.771105	0.145993	0.0199184	0.0272702	0.00294411	0.022116	0.169807
		df	0	23	23	23	23	23	23	23	23	23	23	23	23	23	23	23	23	23	23	23	23	23	23	23	23	23	23	23	23	23	23	23	23	23	23	23	23	23	23	23	23	23	23	23	23	23	23
	OTU405	correlation	0.127046	1	0.0971072	0.0502726	0.241896	0.09283	0.409593	0.115626	-0.0286206	-0.129088	0.90554	0.553204	0.640653	0.726955	0.810671	0.521831	0.544856	0.841994	0.469704	0.377516	0.0998061	-0.42676	-0.49922	-0.512545	0.0761338	-0.329698	0.107602	-0.444869	-0.0549233	0.422006	-0.0702725	0.254193	0.188739	-0.0187948	0.264649	0.456782	0.566929	0.450945	-0.172077	-0.134045	0.1513	0.282143	0.220376	0.340772	-0.022809	-0.352187	-0.262223
		Significance (two-tailed)	0.545068		0.644245	0.811381	0.244035	0.658965	0.0420205	0.582057	0.891976	0.538569	4.91188e-10	0.00412585	0.000560467	3.85376e-05	8.95382e-07	0.00746221	0.00485719	1.3174e-07	0.0178349	0.0628193	0.635022	0.0333775	0.0110673	0.0088012	0.717572	0.107515	0.608682	0.0258621	0.794282	0.0356144	0.73854	0.220138	0.36624	0.928947	0.201094	0.0217096	0.00312597	0.0236709	0.410793	0.522951	0.47033	0.1718	0.289805	0.0955246	0.913821	0.0842399	0.205409
		df	23	0	23	23	23	23	23	23	23	23	23	23	23	23	23	23	23	23	23	23	23	23	23	23	23	23	23	23	23	23	23	23	23	23	23	23	23	23	23	23	23	23	23	23	23	23	23
	OTU406	correlation	0.189408	0.0971072	1	-0.266849	-0.257745	-0.236207	0.867259	0.932347	-0.0364405	-0.298694	0.0737471	0.770483	0.59813	0.449063	0.355291	0.326267	0.669935	0.26214	-0.175267	0.584707	-0.262815	-0.350171	-0.447035	-0.293198	-0.0983324	-0.247983	-0.173895	-0.189443	-0.0856521	0.46597	-0.214917	0.290277	-0.0142205	-0.0434732	-0.0497104	0.104371	0.0108757	-0.106471	-0.173977	-0.0725792	-0.0211624	-0.0435662	-0.165759	0.324458	0.677038	-0.155891	-0.255639
		Significance (two-tailed)	0.364513	0.644245		0.197236	0.213538	0.255645	2.02323e-08	1.20924e-11	0.862705	0.146957	0.726087	6.61892e-06	0.00158817	0.0243326	0.0813534	0.111446	0.000248848	0.205559	0.40204	0.00214285	0.20435	0.0861556	0.0250626	0.154904	0.640051	0.232002	0.405791	0.364422	0.683946	0.0188915	0.302217	0.159249	0.946211	0.836529	0.813454	0.619543	0.958851	0.612475	0.405568	0.730266	0.920022	0.836184	0.428441	0.113561	0.000201635	0.456805	0.217436
		df	23	23	0	23	23	23	23	23	23	23	23	23	23	23	23	23	23	23	23	23	23	23	23	23	23	23	23	23	23	23	23	23	23	23	23	23	23	23	23	23	23	23	23	23	23	23	23
	OTU304	correlation	0.386577	0.0502726	-0.266849	1	0.719639	0.593041	-0.25303	-0.225286	0.153756	0.479503	-0.20683	-0.348402	-0.133382	-0.170422	-0.234896	-0.403331	-0.365205	-0.156011	0.210514	-0.293032	0.668963	-0.0867482	0.149922	-0.136676	-0.292457	0.484735	-0.0996997	-0.278526	0.417705	-0.411694	0.845563	-0.354687	-0.410162	-0.106618	-0.344972	-0.177952	0.0678043	0.176166	0.581595	0.310264	-0.234087	0.184175	0.480975	-0.00774997	-0.291042	0.305253	-0.0744206
		Significance (two-tailed)	0.0562751	0.811381	0.197236		5.01809e-05	0.0017819	0.222328	0.278916	0.46307	0.0152898	0.321205	0.0878638	0.525027	0.415376	0.258369	0.0455801	0.0726332	0.456454	0.312466	0.155149	0.000256003	0.680109	0.47443	0.514748	0.155998	0.0140583	0.635385	0.177598	0.0377396	0.040877	1.03189e-07	0.0819094	0.0417086	0.611982	0.091248	0.394752	0.747426	0.399592	0.00229279	0.131189	0.260061	0.378155	0.0149349	0.970671	0.158103	0.13786	0.723681
		df	23	23	23	0	23	23	23	23	23	23	23	23	23	23	23	23	23	23	23	23	23	23	23	23	23	23	23	23	23	23	23	23	23	23	23	23	23	23	23	23	23	23	23	23	23	23	23
	OTU285	correlation	0.549005	0.241896	-0.257745	0.719639	1	0.770616	0.00903198	-0.158473	0.257224	0.536755	-0.0416865	-0.314979	-0.146562	-0.142217	-0.176342	-0.372643	-0.304263	-0.0713624	0.116258	-0.254397	0.946884	-0.0735246	0.132406	-0.0593944	-0.331431	0.573389	0.0381092	-0.207015	0.428133	-0.348918	0.789693	-0.385095	-0.359227	0.0480208	-0.255808	-0.0614512	0.420064	0.507323	0.469442	0.319634	-0.267833	0.0839946	0.242464	0.246241	-0.105577	0.336173	-0.00587693
		Significance (two-tailed)	0.00448111	0.244035	0.213538	5.01809e-05		6.57981e-06	0.965822	0.449289	0.214498	0.0056685	0.843165	0.125127	0.4845	0.497683	0.399113	0.0665734	0.139207	0.734627	0.57998	0.219756	8.04616e-13	0.726882	0.528091	0.777931	0.105569	0.00273183	0.856481	0.320763	0.0327529	0.0873631	2.68361e-06	0.0573076	0.0778014	0.819691	0.217121	0.770438	0.0365619	0.00963814	0.0179075	0.119344	0.195526	0.689762	0.242895	0.235404	0.615479	0.100376	0.977758
		df	23	23	23	23	0	23	23	23	23	23	23	23	23	23	23	23	23	23	23	23	23	23	23	23	23	23	23	23	23	23	23	23	23	23	23	23	23	23	23	23	23	23	23	23	23	23	23
	OTU303	correlation	0.782208	0.09283	-0.236207	0.593041	0.770616	1	-0.0102974	0.0121074	0.585981	0.709186	-0.0178889	-0.331575	-0.404767	-0.397866	-0.384128	-0.480566	-0.413269	-0.3253	-0.0279491	-0.114391	0.798825	0.164558	0.342729	-0.125776	-0.252207	0.348604	0.304485	-0.134418	0.399321	-0.220692	0.515692	-0.321557	-0.295211	0.404814	-0.0453941	0.27598	0.456855	0.627109	0.187079	0.262827	-0.118069	0.141328	0.471096	0.202724	0.212354	0.565059	0.293497
		Significance (two-tailed)	3.85567e-06	0.658965	0.255645	0.0017819	6.57981e-06		0.961037	0.954195	0.00208396	7.2179e-05	0.932363	0.105408	0.0447439	0.0488768	0.0579894	0.0150328	0.0400358	0.112573	0.894497	0.58612	1.69042e-06	0.43184	0.0935138	0.549126	0.223887	0.0876678	0.138904	0.521783	0.0479814	0.289095	0.00832665	0.117013	0.15196	0.0447164	0.829408	0.181759	0.0216859	0.000793833	0.370549	0.20433	0.574054	0.500402	0.0174537	0.331116	0.308157	0.00324868	0.154464
		df	23	23	23	23	23	0	23	23	23	23	23	23	23	23	23	23	23	23	23	23	23	23	23	23	23	23	23	23	23	23	23	23	23	23	23	23	23	23	23	23	23	23	23	23	23	23	23
	OTU299	correlation	0.383246	0.409593	0.867259	-0.25303	0.00903198	-0.0102974	1	0.858709	0.12194	-0.178461	0.338686	0.789693	0.61814	0.530229	0.479809	0.313826	0.686143	0.406815	-0.00898909	0.60322	-0.025681	-0.382047	-0.487132	-0.385071	-0.165077	-0.231972	-0.066948	-0.231165	-0.0933496	0.539533	-0.219306	0.257443	0.0528227	0.0713242	0.103317	0.370583	0.436908	0.291142	-0.171821	-0.111914	-0.0548557	-0.0185663	-0.0924069	0.600761	0.729124	-0.132003	-0.145884
		Significance (two-tailed)	0.0586164	0.0420205	2.02323e-08	0.222328	0.965822	0.961037		3.96972e-08	0.561471	0.393381	0.0977023	2.68349e-06	0.000990988	0.00640223	0.0152156	0.12659	0.000152691	0.0435717	0.965984	0.00141275	0.903017	0.0594777	0.0135218	0.0573249	0.430369	0.264514	0.750516	0.266226	0.65717	0.0053783	0.292211	0.214095	0.801994	0.734764	0.623102	0.0682119	0.0289774	0.157954	0.411501	0.594312	0.79453	0.929808	0.660428	0.0014953	3.55787e-05	0.529357	0.486545
		df	23	23	23	23	23	23	0	23	23	23	23	23	23	23	23	23	23	23	23	23	23	23	23	23	23	23	23	23	23	23	23	23	23	23	23	23	23	23	23	23	23	23	23	23	23	23	23
	OTU79	correlation	0.396885	0.115626	0.932347	-0.225286	-0.158473	0.0121074	0.858709	1	0.188488	-0.062052	0.110428	0.675576	0.513482	0.388752	0.270132	0.234597	0.551725	0.209318	-0.119961	0.544723	-0.173794	-0.279803	-0.344366	-0.384085	-0.147081	-0.265904	0.10501	-0.201774	-0.063739	0.380594	-0.238789	0.17457	-0.144639	0.238918	-0.0665189	0.196677	0.0630891	-0.00684454	-0.265785	-0.0853244	-0.0473408	-0.0359766	-0.053189	0.296783	0.834463	-0.0157015	-0.145768
		Significance (two-tailed)	0.0494878	0.582057	1.20924e-11	0.278916	0.449289	0.954195	3.96972e-08		0.366889	0.768254	0.599248	0.000210655	0.00865757	0.0547859	0.19157	0.258994	0.00424822	0.315288	0.567886	0.00486974	0.406069	0.175535	0.0918565	0.05802	0.482938	0.198886	0.617388	0.333436	0.762129	0.0605336	0.250331	0.403942	0.490312	0.250068	0.752066	0.346045	0.764487	0.974097	0.199095	0.685094	0.822204	0.864437	0.800648	0.149687	2.16427e-07	0.940618	0.486895
		df	23	23	23	23	23	23	23	0	23	23	23	23	23	23	23	23	23	23	23	23	23	23	23	23	23	23	23	23	23	23	23	23	23	23	23	23	23	23	23	23	23	23	23	23	23	23	23
	OTU281	correlation	0.566848	-0.0286206	-0.0364405	0.153756	0.257224	0.585981	0.12194	0.188488	1	0.713305	0.00517721	-0.0728546	-0.198424	-0.182995	-0.178889	-0.271583	-0.189101	-0.155002	0.167127	0.0528829	0.275586	0.168979	0.23626	0.0447044	-0.399423	0.108571	0.373064	0.152065	0.153601	-0.0255933	-0.018819	-0.181996	-0.0419857	0.418798	0.156325	0.459129	0.399464	0.358628	-0.21902	0.134566	-0.329948	-0.0149297	0.427509	0.273374	0.435995	0.776051	0.52889
		Significance (two-tailed)	0.00313118	0.891976	0.862705	0.46307	0.214498	0.00208396	0.561471	0.366889		6.26644e-05	0.980405	0.72928	0.341693	0.38127	0.392226	0.189102	0.365304	0.459407	0.424583	0.801773	0.182409	0.419395	0.255533	0.831963	0.0479193	0.605438	0.0662428	0.468063	0.463525	0.903347	0.928855	0.38392	0.842053	0.0371904	0.455536	0.0209594	0.0478939	0.0783342	0.292858	0.521321	0.107232	0.943533	0.0330357	0.186087	0.0293532	5.14138e-06	0.00656232
		df	23	23	23	23	23	23	23	23	0	23	23	23	23	23	23	23	23	23	23	23	23	23	23	23	23	23	23	23	23	23	23	23	23	23	23	23	23	23	23	23	23	23	23	23	23	23	23
	OTU169	correlation	0.456302	-0.129088	-0.298694	0.479503	0.536755	0.709186	-0.178461	-0.062052	0.713305	1	-0.234623	-0.411623	-0.336614	-0.303599	-0.359828	-0.416905	-0.393424	-0.276634	0.273821	-0.342971	0.532454	0.0240532	0.243763	0.176583	-0.466792	0.422027	0.380857	0.0677819	0.246748	-0.376729	0.357791	-0.329756	-0.284785	0.499116	-0.273338	-0.0105404	0.13624	0.179096	0.11846	0.194474	-0.41007	-0.0977301	0.300027	0.0370043	0.0690072	0.554544	0.119586
		Significance (two-tailed)	0.0218657	0.538569	0.146957	0.0152898	0.0056685	7.2179e-05	0.393381	0.768254	6.26644e-05		0.258938	0.0409151	0.0999027	0.140116	0.077269	0.0381458	0.051691	0.180683	0.185339	0.0932671	0.0061437	0.909139	0.240301	0.398458	0.0186545	0.0356043	0.0603415	0.747506	0.234412	0.0634147	0.0790834	0.107449	0.167649	0.0110868	0.186147	0.960118	0.516105	0.39167	0.572776	0.351583	0.0417587	0.642111	0.145075	0.860601	0.743091	0.00401765	0.569108
		df	23	23	23	23	23	23	23	23	23	0	23	23	23	23	23	23	23	23	23	23	23	23	23	23	23	23	23	23	23	23	23	23	23	23	23	23	23	23	23	23	23	23	23	23	23	23	23
	OTU294	correlation	0.0689805	0.90554	0.0737471	-0.20683	-0.0416865	-0.0178889	0.338686	0.110428	0.00517721	-0.234623	1	0.611045	0.539802	0.649544	0.806953	0.59058	0.577733	0.790014	0.324862	0.529279	-0.124729	-0.199145	-0.348752	-0.463506	0.294296	-0.528929	0.220866	-0.337943	-0.206579	0.5979	-0.333164	0.402343	0.406692	0.0221523	0.549419	0.626688	0.506218	0.394479	-0.413201	-0.258172	0.374719	0.250567	0.192784	0.282698	0.0565143	-0.337716	-0.0893591
		Significance (two-tailed)	0.743187	4.91188e-10	0.726087	0.321205	0.843165	0.932363	0.0977023	0.599248	0.980405	0.258938		0.00117556	0.00535093	0.000441942	1.09809e-06	0.00188261	0.00249129	2.64127e-06	0.113086	0.00651543	0.552483	0.339904	0.0875237	0.0196161	0.153292	0.0065576	0.288706	0.0984877	0.321804	0.00159652	0.103648	0.0461627	0.0436416	0.916294	0.00444499	0.000802273	0.00982361	0.0510118	0.0400716	0.212754	0.0649537	0.227016	0.355866	0.170922	0.788454	0.0987288	0.671002
		df	23	23	23	23	23	23	23	23	23	23	0	23	23	23	23	23	23	23	23	23	23	23	23	23	23	23	23	23	23	23	23	23	23	23	23	23	23	23	23	23	23	23	23	23	23	23	23
	OTU286	correlation	0.0470919	0.553204	0.770483	-0.348402	-0.314979	-0.331575	0.789693	0.675576	-0.0728546	-0.411623	0.611045	1	0.776649	0.740594	0.811899	0.693505	0.938374	0.686344	0.0525774	0.771273	-0.369919	-0.389128	-0.545686	-0.435026	0.127865	-0.478214	-0.0936753	-0.336852	-0.182115	0.816076	-0.344719	0.611125	0.367172	-0.133189	0.381728	0.419067	0.23728	0.0151662	-0.333678	-0.179537	0.228336	0.00486172	-0.105005	0.475044	0.414751	-0.379871	-0.310546
		Significance (two-tailed)	0.823124	0.00412585	6.61892e-06	0.0878638	0.125127	0.105408	2.68349e-06	0.000210655	0.72928	0.0409151	0.00117556		5.00146e-06	2.30258e-05	8.36187e-07	0.000121073	4.26052e-12	0.000151742	0.802896	6.38864e-06	0.0687463	0.0545315	0.00477993	0.029756	0.542456	0.0156066	0.656046	0.0996483	0.383603	6.60185e-07	0.0915019	0.00117334	0.0709914	0.52563	0.0597082	0.0370564	0.253428	0.942639	0.103083	0.390486	0.272286	0.981599	0.617405	0.0164084	0.0392564	0.0610651	0.130819
		df	23	23	23	23	23	23	23	23	23	23	23	0	23	23	23	23	23	23	23	23	23	23	23	23	23	23	23	23	23	23	23	23	23	23	23	23	23	23	23	23	23	23	23	23	23	23	23
	OTU301	correlation	-0.156646	0.640653	0.59813	-0.133382	-0.146562	-0.404767	0.61814	0.513482	-0.198424	-0.336614	0.539802	0.776649	1	0.972314	0.867475	0.651576	0.781687	0.882396	0.471896	0.482125	-0.314007	-0.547649	-0.65344	-0.461077	0.0280948	-0.399535	0.0127427	-0.384758	-0.213412	0.367589	-0.197091	0.253994	0.0512691	-0.21314	-0.0186802	0.017807	0.060574	-0.174063	-0.217894	-0.216028	0.0127394	-0.0758793	-0.108191	0.173974	0.185074	-0.4789	-0.498198
		Significance (two-tailed)	0.454601	0.000560467	0.00158817	0.525027	0.4845	0.0447439	0.000990988	0.00865757	0.341693	0.0999027	0.00535093	5.00146e-06		5.07983e-16	1.98792e-08	0.000418137	3.95213e-06	5.43154e-09	0.0172376	0.014662	0.12636	0.00460129	0.000397293	0.0203525	0.89395	0.0478511	0.951794	0.0575442	0.305698	0.0706468	0.345011	0.220512	0.80771	0.306328	0.929379	0.932672	0.773631	0.405331	0.295408	0.299666	0.951807	0.718478	0.606709	0.405576	0.37579	0.0154374	0.0112594
		df	23	23	23	23	23	23	23	23	23	23	23	23	0	23	23	23	23	23	23	23	23	23	23	23	23	23	23	23	23	23	23	23	23	23	23	23	23	23	23	23	23	23	23	23	23	23	23
	OTU211	correlation	-0.188705	0.726955	0.449063	-0.170422	-0.142217	-0.397866	0.530229	0.388752	-0.182995	-0.303599	0.649544	0.740594	0.972314	1	0.930776	0.691521	0.760175	0.952344	0.536441	0.413785	-0.332417	-0.536359	-0.635446	-0.464135	0.0315094	-0.418341	0.0887217	-0.388326	-0.231272	0.369253	-0.240964	0.257306	0.0771603	-0.155036	0.0449981	0.0721586	0.111761	-0.1381	-0.241605	-0.229192	0.00969658	-0.0644128	-0.124463	0.191387	0.094216	-0.51958	-0.48885
		Significance (two-tailed)	0.366326	3.85376e-05	0.0243326	0.415376	0.497683	0.0488768	0.00640223	0.0547859	0.38127	0.140116	0.000441942	2.30258e-05	5.07983e-16		1.56229e-11	0.000128968	1.03798e-05	2.37445e-13	0.0057021	0.0397631	0.104473	0.00571089	0.000641966	0.0194291	0.881145	0.0374194	0.673221	0.055075	0.265999	0.0692855	0.245912	0.214346	0.71392	0.45931	0.830875	0.731772	0.594818	0.510337	0.244621	0.270444	0.963309	0.759686	0.553337	0.359428	0.654181	0.00777004	0.013148
		df	23	23	23	23	23	23	23	23	23	23	23	23	23	0	23	23	23	23	23	23	23	23	23	23	23	23	23	23	23	23	23	23	23	23	23	23	23	23	23	23	23	23	23	23	23	23	23
	OTU332	correlation	-0.19268	0.810671	0.355291	-0.234896	-0.176342	-0.384128	0.479809	0.270132	-0.178889	-0.359828	0.806953	0.811899	0.867475	0.930776	1	0.808031	0.843047	0.967348	0.410419	0.502544	-0.327894	-0.474323	-0.591789	-0.433602	0.146609	-0.458577	0.0170024	-0.389974	-0.203578	0.601674	-0.27628	0.493191	0.323281	-0.197788	0.300987	0.269206	0.219715	-0.0323712	-0.286443	-0.212978	0.162866	0.0124934	-0.0906622	0.293572	-0.00117802	-0.526402	-0.424895
		Significance (two-tailed)	0.356128	8.95382e-07	0.0813534	0.258369	0.399113	0.0579894	0.0152156	0.19157	0.392226	0.077269	1.09809e-06	8.36187e-07	1.98792e-08	1.56229e-11		1.03546e-06	1.22662e-07	3.30506e-15	0.0415681	0.0104612	0.109568	0.0165952	0.00183254	0.0303564	0.484358	0.021134	0.935708	0.0539627	0.329039	0.00146416	0.181264	0.0122408	0.114953	0.343272	0.143731	0.193156	0.291291	0.877918	0.165081	0.306706	0.436655	0.952736	0.666474	0.154354	0.995541	0.00686851	0.0342417
		df	23	23	23	23	23	23	23	23	23	23	23	23	23	23	0	23	23	23	23	23	23	23	23	23	23	23	23	23	23	23	23	23	23	23	23	23	23	23	23	23	23	23	23	23	23	23	23
	OTU377	correlation	-0.360651	0.521831	0.326267	-0.403331	-0.372643	-0.480566	0.313826	0.234597	-0.271583	-0.416905	0.59058	0.693505	0.651576	0.691521	0.808031	1	0.852593	0.740313	0.10345	0.406721	-0.453787	-0.340657	-0.449652	-0.229644	0.259668	-0.407579	-0.0151748	-0.249478	-0.124124	0.670166	-0.357322	0.792741	0.485418	-0.160772	0.274476	0.0679798	-0.122812	-0.280939	-0.282547	-0.105407	0.293261	-0.0827583	-0.241242	-0.0446187	-0.0079228	-0.478061	-0.339679
		Significance (two-tailed)	0.0765458	0.00746221	0.111446	0.0455801	0.0665734	0.0150328	0.12659	0.258994	0.189102	0.0381458	0.00188261	0.000121073	0.000418137	0.000128968	1.03546e-06		6.2622e-08	2.32788e-05	0.622654	0.0436249	0.0226986	0.0956436	0.024124	0.269474	0.210021	0.0431409	0.942607	0.229108	0.554428	0.000247171	0.0795056	2.30578e-06	0.0139036	0.442652	0.184248	0.746793	0.558652	0.173715	0.17116	0.616053	0.154811	0.694111	0.245352	0.832281	0.970017	0.0156445	0.096661
		df	23	23	23	23	23	23	23	23	23	23	23	23	23	23	23	0	23	23	23	23	23	23	23	23	23	23	23	23	23	23	23	23	23	23	23	23	23	23	23	23	23	23	23	23	23	23	23
	OTU409	correlation	-0.116896	0.544856	0.669935	-0.365205	-0.304263	-0.413269	0.686143	0.551725	-0.189101	-0.393424	0.577733	0.938374	0.781687	0.760175	0.843047	0.852593	1	0.728174	0.0745097	0.664044	-0.363149	-0.426823	-0.559639	-0.337335	0.173541	-0.39399	-0.106851	-0.322855	-0.189718	0.814599	-0.307096	0.755783	0.461054	-0.167147	0.317895	0.235647	0.098898	-0.117999	-0.258658	-0.180183	0.251437	-0.106101	-0.238124	0.324986	0.26964	-0.473006	-0.403399
		Significance (two-tailed)	0.57789	0.00485719	0.000248848	0.0726332	0.139207	0.0400358	0.000152691	0.00424822	0.365304	0.051691	0.00249129	4.26052e-12	3.95213e-06	1.03798e-05	1.22662e-07	6.2622e-08		3.68493e-05	0.723363	0.000295051	0.0743799	0.0333487	0.00362775	0.0991334	0.406764	0.0513255	0.611199	0.115459	0.363711	7.18205e-07	0.135379	1.24899e-05	0.0203597	0.424529	0.121481	0.256807	0.638119	0.574282	0.211864	0.388754	0.225352	0.613719	0.251694	0.112941	0.192412	0.0169413	0.0455404
		df	23	23	23	23	23	23	23	23	23	23	23	23	23	23	23	23	0	23	23	23	23	23	23	23	23	23	23	23	23	23	23	23	23	23	23	23	23	23	23	23	23	23	23	23	23	23	23
	OTU435	correlation	-0.209666	0.841994	0.26214	-0.156011	-0.0713624	-0.3253	0.406815	0.209318	-0.155002	-0.276634	0.790014	0.686344	0.882396	0.952344	0.967348	0.740313	0.728174	1	0.51233	0.386855	-0.250058	-0.495663	-0.592976	-0.412023	0.101866	-0.417417	0.0821906	-0.355879	-0.210091	0.407946	-0.219027	0.319144	0.193924	-0.192787	0.158808	0.166829	0.201248	-0.0272336	-0.276611	-0.241962	0.0784618	0.0197278	-0.0391731	0.180277	-0.0587768	-0.481468	-0.421609
		Significance (two-tailed)	0.314465	1.3174e-07	0.205559	0.456454	0.734627	0.112573	0.0435717	0.315288	0.459407	0.180683	2.64127e-06	0.000151742	5.43154e-09	2.37445e-13	3.30506e-15	2.32788e-05	3.68493e-05		0.00883435	0.0560834	0.227992	0.0117479	0.00178449	0.0406999	0.628018	0.0378854	0.696111	0.0808146	0.313463	0.0429349	0.292842	0.119944	0.352972	0.355856	0.448319	0.425423	0.334723	0.897184	0.180721	0.243901	0.709297	0.925429	0.852516	0.388503	0.780184	0.0148173	0.0358068
		df	23	23	23	23	23	23	23	23	23	23	23	23	23	23	23	23	23	0	23	23	23	23	23	23	23	23	23	23	23	23	23	23	23	23	23	23	23	23	23	23	23	23	23	23	23	23	23
	OTU297	correlation	-0.134031	0.469704	-0.175267	0.210514	0.116258	-0.0279491	-0.00898909	-0.119961	0.167127	0.273821	0.324862	0.0525774	0.471896	0.536441	0.410419	0.10345	0.0745097	0.51233	1	-0.0609797	-0.0526119	-0.326095	-0.30457	-0.226445	-0.160627	-0.226264	0.319213	-0.272508	-0.162506	-0.156048	-0.0945228	-0.197677	-0.0940729	0.155773	-0.124479	0.028836	0.175424	-0.00764536	-0.100264	-0.158275	-0.233414	-0.0263459	0.225643	0.01138	-0.173453	-0.189564	-0.268084
		Significance (two-tailed)	0.522992	0.0178349	0.40204	0.312466	0.57998	0.894497	0.965984	0.567886	0.424583	0.185339	0.113086	0.802896	0.0172376	0.0057021	0.0415681	0.622654	0.723363	0.00883435		0.772154	0.80277	0.111646	0.138789	0.276385	0.443069	0.276779	0.11986	0.187541	0.437682	0.456346	0.653124	0.34355	0.654675	0.45715	0.553285	0.891168	0.401612	0.971067	0.633462	0.449863	0.261471	0.900518	0.278135	0.956944	0.407004	0.36411	0.19509
		df	23	23	23	23	23	23	23	23	23	23	23	23	23	23	23	23	23	23	0	23	23	23	23	23	23	23	23	23	23	23	23	23	23	23	23	23	23	23	23	23	23	23	23	23	23	23	23
	OTU19	correlation	0.164621	0.377516	0.584707	-0.293032	-0.254397	-0.114391	0.60322	0.544723	0.0528829	-0.342971	0.529279	0.771273	0.482125	0.413785	0.502544	0.406721	0.664044	0.386855	-0.0609797	1	-0.241202	-0.00586832	-0.260731	-0.424395	0.485347	-0.550633	0.186563	-0.12045	-0.271178	0.771253	-0.295477	0.518468	0.534959	-0.0312708	0.652678	0.591389	0.271236	0.150594	-0.455896	-0.276209	0.616859	0.00215313	0.139743	0.350356	0.483115	-0.145096	-0.00342525
		Significance (two-tailed)	0.431661	0.0628193	0.00214285	0.155149	0.219756	0.58612	0.00141275	0.00486974	0.801773	0.0932671	0.00651543	6.38864e-06	0.014662	0.0397631	0.0104612	0.0436249	0.000295051	0.0560834	0.772154		0.245433	0.97779	0.208095	0.0344761	0.0139197	0.00434047	0.371892	0.566297	0.18979	6.39442e-06	0.151572	0.00792602	0.00586297	0.882039	0.000405708	0.00184896	0.18969	0.472426	0.0219986	0.181381	0.00102232	0.99185	0.505266	0.0859784	0.0144305	0.488929	0.987035
		df	23	23	23	23	23	23	23	23	23	23	23	23	23	23	23	23	23	23	23	0	23	23	23	23	23	23	23	23	23	23	23	23	23	23	23	23	23	23	23	23	23	23	23	23	23	23	23
	OTU235	correlation	0.597316	0.0998061	-0.262815	0.668963	0.946884	0.798825	-0.025681	-0.173794	0.275586	0.532454	-0.124729	-0.369919	-0.314007	-0.332417	-0.327894	-0.453787	-0.363149	-0.250058	-0.0526119	-0.241202	1	0.00993146	0.206555	0.0752374	-0.281761	0.643263	-0.0833193	-0.135883	0.428679	-0.309538	0.745867	-0.334848	-0.270265	-0.0171648	-0.209313	-0.0266688	0.428493	0.570557	0.419461	0.33702	-0.199091	0.0885275	0.295579	0.203324	-0.0785408	0.435344	0.103162
		Significance (two-tailed)	0.00161789	0.635022	0.20435	0.000256003	8.04616e-13	1.69042e-06	0.903017	0.406069	0.182409	0.0061437	0.552483	0.0687463	0.12636	0.104473	0.109568	0.0226986	0.0743799	0.227992	0.80277	0.245433		0.962421	0.321862	0.720766	0.172406	0.000523115	0.692136	0.517213	0.0325073	0.13214	1.87094e-05	0.101807	0.191342	0.935095	0.315299	0.899305	0.0325907	0.00289906	0.0368602	0.0994689	0.340038	0.673898	0.151425	0.329656	0.709017	0.0296233	0.623627
		df	23	23	23	23	23	23	23	23	23	23	23	23	23	23	23	23	23	23	23	23	0	23	23	23	23	23	23	23	23	23	23	23	23	23	23	23	23	23	23	23	23	23	23	23	23	23	23
	OTU499	correlation	0.0509832	-0.42676	-0.350171	-0.0867482	-0.0735246	0.164558	-0.382047	-0.279803	0.168979	0.0240532	-0.199145	-0.389128	-0.547649	-0.536359	-0.474323	-0.340657	-0.426823	-0.495663	-0.326095	-0.00586832	0.00993146	1	0.925249	0.195647	0.367084	-0.0314181	0.266354	0.218597	-0.0876333	-0.0875766	-0.00675916	-0.113842	0.251358	0.0670337	0.454427	0.114835	-0.0691275	0.0459352	-0.0935996	-0.113621	0.352739	-0.166792	-0.0511784	-0.17419	0.0401985	0.345515	0.539285
		Significance (two-tailed)	0.808763	0.0333775	0.0861556	0.680109	0.726882	0.43184	0.0594777	0.175535	0.419395	0.909139	0.339904	0.0545315	0.00460129	0.00571089	0.0165952	0.0956436	0.0333487	0.0117479	0.111646	0.97779	0.962421		3.6762e-11	0.348628	0.0710639	0.881487	0.198099	0.293813	0.677017	0.677215	0.97442	0.587933	0.225503	0.750206	0.0224843	0.584658	0.742658	0.827404	0.656307	0.58866	0.0837211	0.425526	0.808044	0.404983	0.848699	0.0907066	0.00540369
		df	23	23	23	23	23	23	23	23	23	23	23	23	23	23	23	23	23	23	23	23	23	0	23	23	23	23	23	23	23	23	23	23	23	23	23	23	23	23	23	23	23	23	23	23	23	23	23
	OTU56	correlation	0.130365	-0.49922	-0.447035	0.149922	0.132406	0.342729	-0.487132	-0.344366	0.23626	0.243763	-0.348752	-0.545686	-0.65344	-0.635446	-0.591789	-0.449652	-0.559639	-0.592976	-0.30457	-0.260731	0.206555	0.925249	1	0.244006	0.165026	0.191429	0.219918	0.104168	0.107288	-0.268429	0.236283	-0.229115	0.0281499	0.0919268	0.234924	-0.0520149	-0.127998	0.0109962	0.0977233	0.0363183	0.11755	-0.205553	-0.0684836	-0.176136	-0.057656	0.434259	0.46966
		Significance (two-tailed)	0.534526	0.0110673	0.0250626	0.47443	0.528091	0.0935138	0.0135218	0.0918565	0.255533	0.240301	0.0875237	0.00477993	0.000397293	0.000641966	0.00183254	0.024124	0.00362775	0.00178449	0.138789	0.208095	0.321862	3.6762e-11		0.239818	0.430513	0.359322	0.290833	0.620229	0.609734	0.194494	0.255487	0.270608	0.893743	0.66209	0.258311	0.804965	0.542032	0.958395	0.642135	0.863161	0.575749	0.324267	0.744977	0.399672	0.784278	0.0300781	0.0178472
		df	23	23	23	23	23	23	23	23	23	23	23	23	23	23	23	23	23	23	23	23	23	23	0	23	23	23	23	23	23	23	23	23	23	23	23	23	23	23	23	23	23	23	23	23	23	23	23
	OTU306	correlation	-0.34107	-0.512545	-0.293198	-0.136676	-0.0593944	-0.125776	-0.385071	-0.384085	0.0447044	0.176583	-0.463506	-0.435026	-0.461077	-0.464135	-0.433602	-0.229644	-0.337335	-0.412023	-0.226445	-0.424395	0.0752374	0.195647	0.244006	1	-0.333761	0.476351	-0.330414	0.611995	-0.0363161	-0.28131	0.0412041	-0.0888177	0.180742	-0.231292	-0.188117	-0.333425	-0.188483	-0.141435	0.235844	0.0290185	-0.293288	-0.110169	-0.229709	-0.230396	-0.282993	0.339316	0.283037
		Significance (two-tailed)	0.0952162	0.0088012	0.154904	0.514748	0.777931	0.549126	0.0573249	0.05802	0.831963	0.398458	0.0196161	0.029756	0.0203525	0.0194291	0.0303564	0.269474	0.0991334	0.0406999	0.276385	0.0344761	0.720766	0.348628	0.239818		0.102993	0.0160737	0.106707	0.00114924	0.86317	0.173123	0.844958	0.672887	0.387261	0.265957	0.36785	0.103361	0.366902	0.500075	0.256397	0.890483	0.154771	0.600109	0.269335	0.267865	0.170457	0.0970408	0.170388
		df	23	23	23	23	23	23	23	23	23	23	23	23	23	23	23	23	23	23	23	23	23	23	23	0	23	23	23	23	23	23	23	23	23	23	23	23	23	23	23	23	23	23	23	23	23	23	23
	OTU505	correlation	-0.284334	0.0761338	-0.0983324	-0.292457	-0.331431	-0.252207	-0.165077	-0.147081	-0.399423	-0.466792	0.294296	0.127865	0.0280948	0.0315094	0.146609	0.259668	0.173541	0.101866	-0.160627	0.485347	-0.281761	0.367084	0.165026	-0.333761	1	-0.582969	0.239138	-0.107392	-0.337165	0.327781	-0.242201	0.345581	0.462306	-0.148097	0.540862	0.131563	-0.164772	-0.138303	-0.448861	-0.355569	0.848727	-0.155926	-0.00610909	-0.257705	-0.133809	-0.386831	-0.0724655
		Significance (two-tailed)	0.168353	0.717572	0.640051	0.155998	0.105569	0.223887	0.430369	0.482938	0.0479193	0.0186545	0.153292	0.542456	0.89395	0.881145	0.484358	0.210021	0.406764	0.628018	0.443069	0.0139197	0.172406	0.0710639	0.430513	0.102993		0.00222556	0.249619	0.609384	0.0993148	0.109699	0.243421	0.0906403	0.0199771	0.479887	0.00524407	0.530744	0.431234	0.509708	0.0244046	0.0810983	8.26712e-08	0.456703	0.976879	0.213612	0.523687	0.0560996	0.730673
		df	23	23	23	23	23	23	23	23	23	23	23	23	23	23	23	23	23	23	23	23	23	23	23	23	0	23	23	23	23	23	23	23	23	23	23	23	23	23	23	23	23	23	23	23	23	23	23
	OTU300	correlation	0.208714	-0.329698	-0.247983	0.484735	0.573389	0.348604	-0.231972	-0.265904	0.108571	0.422027	-0.528929	-0.478214	-0.399535	-0.418341	-0.458577	-0.407579	-0.39399	-0.417417	-0.226264	-0.550633	0.643263	-0.0314181	0.191429	0.476351	-0.582969	1	-0.344008	0.159995	0.535637	-0.427916	0.678196	-0.280548	-0.283715	-0.124144	-0.452925	-0.416901	-0.0441904	0.0816202	0.656888	0.536171	-0.457993	-0.0320075	-0.107258	-0.00980105	-0.237065	0.428547	0.0552381
		Significance (two-tailed)	0.316717	0.107515	0.232002	0.0140583	0.00273183	0.0876678	0.264514	0.198886	0.605438	0.0356043	0.0065576	0.0156066	0.0478511	0.0374194	0.021134	0.0431409	0.0513255	0.0378854	0.276779	0.00434047	0.000523115	0.881487	0.359322	0.0160737	0.00222556		0.092217	0.444892	0.00578893	0.032851	0.000194735	0.17434	0.169322	0.554363	0.0229901	0.0381477	0.833869	0.698123	0.000361112	0.0057311	0.0213198	0.879279	0.609834	0.962914	0.25387	0.0325663	0.793128
		df	23	23	23	23	23	23	23	23	23	23	23	23	23	23	23	23	23	23	23	23	23	23	23	23	23	0	23	23	23	23	23	23	23	23	23	23	23	23	23	23	23	23	23	23	23	23	23
	OTU386	correlation	0.206584	0.107602	-0.173895	-0.0996997	0.0381092	0.304485	-0.066948	0.10501	0.373064	0.380857	0.220866	-0.0936753	0.0127427	0.0887217	0.0170024	-0.0151748	-0.106851	0.0821906	0.319213	0.186563	-0.0833193	0.266354	0.219918	-0.330414	0.239138	-0.344008	1	-0.00711655	-0.212039	-0.0635492	-0.189749	-0.133004	-0.0786734	0.734101	0.21765	0.209623	-0.0453351	-0.0382492	-0.374333	-0.23602	0.258452	-0.137171	0.0611556	-0.121922	0.329145	0.0627761	0.138149
		Significance (two-tailed)	0.321793	0.608682	0.405791	0.635385	0.856481	0.138904	0.750516	0.617388	0.0662428	0.0603415	0.288706	0.656046	0.951794	0.673221	0.935708	0.942607	0.611199	0.696111	0.11986	0.371892	0.692136	0.198099	0.290833	0.106707	0.249619	0.092217		0.973067	0.308894	0.762817	0.363633	0.526213	0.708547	2.95363e-05	0.295963	0.314567	0.829626	0.855959	0.0652528	0.256031	0.212241	0.513212	0.771514	0.561527	0.108142	0.765623	0.510185
		df	23	23	23	23	23	23	23	23	23	23	23	23	23	23	23	23	23	23	23	23	23	23	23	23	23	23	0	23	23	23	23	23	23	23	23	23	23	23	23	23	23	23	23	23	23	23	23
	OTU93	correlation	-0.258867	-0.444869	-0.189443	-0.278526	-0.207015	-0.134418	-0.231165	-0.201774	0.152065	0.0677819	-0.337943	-0.336852	-0.384758	-0.388326	-0.389974	-0.249478	-0.322855	-0.355879	-0.272508	-0.12045	-0.135883	0.218597	0.104168	0.611995	-0.107392	0.159995	-0.00711655	1	-0.083403	-0.187217	-0.203111	-0.127367	0.244761	0.00833045	0.0178966	-0.0258638	-0.109973	-0.0768641	0.0184475	-0.114486	-0.0872242	-0.109417	-0.0454984	-0.219506	0.0398169	0.417666	0.555872
		Significance (two-tailed)	0.211481	0.0258621	0.364422	0.177598	0.320763	0.521783	0.266226	0.333436	0.468063	0.747506	0.0984877	0.0996483	0.0575442	0.055075	0.0539627	0.229108	0.115459	0.0808146	0.187541	0.566297	0.517213	0.293813	0.620229	0.00114924	0.609384	0.444892	0.973067		0.691841	0.370188	0.330173	0.544042	0.238322	0.968476	0.932334	0.90233	0.600763	0.714973	0.930256	0.585809	0.678446	0.602616	0.829022	0.291761	0.850119	0.0377592	0.00391275
		df	23	23	23	23	23	23	23	23	23	23	23	23	23	23	23	23	23	23	23	23	23	23	23	23	23	23	23	0	23	23	23	23	23	23	23	23	23	23	23	23	23	23	23	23	23	23	23
	OTU508	correlation	0.170865	-0.0549233	-0.0856521	0.417705	0.428133	0.399321	-0.0933496	-0.063739	0.153601	0.246748	-0.206579	-0.182115	-0.213412	-0.231272	-0.203578	-0.124124	-0.189718	-0.210091	-0.162506	-0.271178	0.428679	-0.0876333	0.107288	-0.0363161	-0.337165	0.535637	-0.212039	-0.083403	1	-0.139059	0.502431	-0.0633355	-0.177367	-0.0137533	-0.238072	-0.146659	0.0203028	0.0924053	0.332926	0.862452	-0.285738	-0.0279231	0.0262501	0.00213206	-0.139646	0.344784	-0.0532023
		Significance (two-tailed)	0.414146	0.794282	0.683946	0.0377396	0.0327529	0.0479814	0.65717	0.762129	0.463525	0.234412	0.321804	0.383603	0.305698	0.265999	0.329039	0.554428	0.363711	0.313463	0.437682	0.18979	0.0325073	0.677017	0.609734	0.86317	0.0993148	0.00578893	0.308894	0.691841		0.507374	0.0104813	0.763592	0.396335	0.947976	0.251798	0.484208	0.923261	0.660434	0.10391	2.97191e-08	0.166171	0.894594	0.900878	0.99193	0.505567	0.0914361	0.800599
		df	23	23	23	23	23	23	23	23	23	23	23	23	23	23	23	23	23	23	23	23	23	23	23	23	23	23	23	23	0	23	23	23	23	23	23	23	23	23	23	23	23	23	23	23	23	23	23
	OTU410	correlation	0.0517612	0.422006	0.46597	-0.411694	-0.348918	-0.220692	0.539533	0.380594	-0.0255933	-0.376729	0.5979	0.816076	0.367589	0.369253	0.601674	0.670166	0.814599	0.407946	-0.156048	0.771253	-0.309538	-0.0875766	-0.268429	-0.28131	0.327781	-0.427916	-0.0635492	-0.187217	-0.139059	1	-0.381516	0.875951	0.72859	-0.0370435	0.722585	0.618077	0.28999	0.149376	-0.310672	-0.1367	0.502505	0.0282809	-0.0637691	0.448048	0.315085	-0.268843	-0.037372
		Significance (two-tailed)	0.805899	0.0356144	0.0188915	0.040877	0.0873631	0.289095	0.0053783	0.0605336	0.903347	0.0634147	0.00159652	6.60185e-07	0.0706468	0.0692855	0.00146416	0.000247171	7.18205e-07	0.0429349	0.456346	6.39442e-06	0.13214	0.677215	0.194494	0.173123	0.109699	0.032851	0.762817	0.370188	0.507374		0.059862	9.70766e-09	3.62881e-05	0.860455	4.51644e-05	0.00099252	0.159681	0.476057	0.130655	0.514673	0.0104682	0.893251	0.762019	0.024696	0.124992	0.19378	0.859229
		df	23	23	23	23	23	23	23	23	23	23	23	23	23	23	23	23	23	23	23	23	23	23	23	23	23	23	23	23	23	0	23	23	23	23	23	23	23	23	23	23	23	23	23	23	23	23	23
	OTU291	correlation	0.274849	-0.0702725	-0.214917	0.845563	0.789693	0.515692	-0.219306	-0.238789	-0.018819	0.357791	-0.333164	-0.344719	-0.197091	-0.240964	-0.27628	-0.357322	-0.307096	-0.219027	-0.0945228	-0.295477	0.745867	-0.00675916	0.236283	0.0412041	-0.242201	0.678196	-0.189749	-0.203111	0.502431	-0.381516	1	-0.288537	-0.355352	-0.215585	-0.346123	-0.369267	-0.0156646	0.0771778	0.717788	0.3881	-0.217197	-0.00704757	0.0983157	0.0507688	-0.351596	0.261865	-0.180223
		Significance (two-tailed)	0.183628	0.73854	0.302217	1.03189e-07	2.68361e-06	0.00832665	0.292211	0.250331	0.928855	0.0790834	0.103648	0.0915019	0.345011	0.245912	0.181264	0.0795056	0.135379	0.292842	0.653124	0.151572	1.87094e-05	0.97442	0.255487	0.844958	0.243421	0.000194735	0.363633	0.330173	0.0104813	0.059862		0.161879	0.0812973	0.300682	0.0901018	0.0692742	0.940758	0.713857	5.35807e-05	0.0552291	0.296994	0.973328	0.640109	0.809553	0.084798	0.206051	0.388648
		df	23	23	23	23	23	23	23	23	23	23	23	23	23	23	23	23	23	23	23	23	23	23	23	23	23	23	23	23	23	23	0	23	23	23	23	23	23	23	23	23	23	23	23	23	23	23	23
	OTU335	correlation	-0.194269	0.254193	0.290277	-0.354687	-0.385095	-0.321557	0.257443	0.17457	-0.181996	-0.329756	0.402343	0.611125	0.253994	0.257306	0.493191	0.792741	0.755783	0.319144	-0.197677	0.518468	-0.334848	-0.113842	-0.229115	-0.0888177	0.345581	-0.280548	-0.133004	-0.127367	-0.0633355	0.875951	-0.288537	1	0.752566	-0.0904979	0.526937	0.282012	-0.0452663	-0.129513	-0.180547	-0.0433075	0.489545	-0.0380896	-0.16362	0.105072	0.0614673	-0.312077	-0.133398
		Significance (two-tailed)	0.352099	0.220138	0.159249	0.0819094	0.0573076	0.117013	0.214095	0.403942	0.38392	0.107449	0.0461627	0.00117334	0.220512	0.214346	0.0122408	2.30578e-06	1.24899e-05	0.119944	0.34355	0.00792602	0.101807	0.587933	0.270608	0.672887	0.0906403	0.17434	0.526213	0.544042	0.763592	9.70766e-09	0.161879		1.42683e-05	0.667044	0.00680166	0.172008	0.829881	0.537221	0.387782	0.837144	0.0129991	0.856554	0.434505	0.617182	0.77038	0.128833	0.524975
		df	23	23	23	23	23	23	23	23	23	23	23	23	23	23	23	23	23	23	23	23	23	23	23	23	23	23	23	23	23	23	23	0	23	23	23	23	23	23	23	23	23	23	23	23	23	23	23
	OTU1	correlation	-0.315711	0.188739	-0.0142205	-0.410162	-0.359227	-0.295211	0.0528227	-0.144639	-0.0419857	-0.284785	0.406692	0.367172	0.0512691	0.0771603	0.323281	0.485418	0.461054	0.193924	-0.0940729	0.534959	-0.270265	0.251358	0.0281499	0.180742	0.462306	-0.283715	-0.0786734	0.244761	-0.177367	0.72859	-0.355352	0.752566	1	-0.204483	0.757324	0.43683	0.185863	0.0861314	-0.256451	-0.165879	0.555386	-0.112123	-0.0549451	0.0865953	-0.0628243	-0.0825558	0.201208
		Significance (two-tailed)	0.124204	0.36624	0.946211	0.0417086	0.0778014	0.15196	0.801994	0.490312	0.842053	0.167649	0.0436416	0.0709914	0.80771	0.71392	0.114953	0.0139036	0.0203597	0.352972	0.654675	0.00586297	0.191342	0.225503	0.893743	0.387261	0.0199771	0.169322	0.708547	0.238322	0.396335	3.62881e-05	0.0812973	1.42683e-05		0.326848	1.17097e-05	0.0290091	0.373721	0.682267	0.215927	0.428101	0.00395083	0.593619	0.794202	0.680644	0.765448	0.694824	0.334822
		df	23	23	23	23	23	23	23	23	23	23	23	23	23	23	23	23	23	23	23	23	23	23	23	23	23	23	23	23	23	23	23	23	0	23	23	23	23	23	23	23	23	23	23	23	23	23	23
	OTU501	correlation	0.398731	-0.0187948	-0.0434732	-0.106618	0.0480208	0.404814	0.0713242	0.238918	0.418798	0.499116	0.0221523	-0.133189	-0.21314	-0.155036	-0.197788	-0.160772	-0.167147	-0.192787	0.155773	-0.0312708	-0.0171648	0.0670337	0.0919268	-0.231292	-0.148097	-0.124144	0.734101	0.00833045	-0.0137533	-0.0370435	-0.215585	-0.0904979	-0.204483	1	-0.00482018	0.279763	0.0587886	0.123034	-0.168202	-0.00152534	-0.0318365	0.167152	0.0664499	0.0319588	0.447636	0.121361	0.0991724
		Significance (two-tailed)	0.0483431	0.928947	0.836529	0.611982	0.819691	0.0447164	0.734764	0.250068	0.0371904	0.0110868	0.916294	0.52563	0.306328	0.45931	0.343272	0.442652	0.424529	0.355856	0.45715	0.882039	0.935095	0.750206	0.66209	0.265957	0.479887	0.554363	2.95363e-05	0.968476	0.947976	0.860455	0.300682	0.667044	0.326848		0.981756	0.1756	0.780141	0.557936	0.421569	0.994226	0.87992	0.424514	0.752315	0.879462	0.0248446	0.563343	0.637183
		df	23	23	23	23	23	23	23	23	23	23	23	23	23	23	23	23	23	23	23	23	23	23	23	23	23	23	23	23	23	23	23	23	23	0	23	23	23	23	23	23	23	23	23	23	23	23	23
	OTU206	correlation	0.0732236	0.264649	-0.0497104	-0.344972	-0.255808	-0.0453941	0.103317	-0.0665189	0.156325	-0.273338	0.549419	0.381728	-0.0186802	0.0449981	0.300987	0.274476	0.317895	0.158808	-0.124479	0.652678	-0.209313	0.454427	0.234924	-0.188117	0.540862	-0.452925	0.21765	0.0178966	-0.238072	0.722585	-0.346123	0.526937	0.757324	-0.00482018	1	0.748249	0.381054	0.295925	-0.397912	-0.238079	0.658077	-0.00356312	0.0738022	0.370515	0.155831	-0.0237518	0.378207
		Significance (two-tailed)	0.727959	0.201094	0.813454	0.091248	0.217121	0.829408	0.623102	0.752066	0.455536	0.186147	0.00444499	0.0597082	0.929379	0.830875	0.143731	0.184248	0.121481	0.448319	0.553285	0.000405708	0.315299	0.0224843	0.258311	0.36785	0.00524407	0.0229901	0.295963	0.932334	0.251798	4.51644e-05	0.0901018	0.00680166	1.17097e-05	0.981756		1.70068e-05	0.060198	0.150925	0.0488483	0.251785	0.000349313	0.986514	0.72589	0.0682659	0.45698	0.910273	0.0623011
		df	23	23	23	23	23	23	23	23	23	23	23	23	23	23	23	23	23	23	23	23	23	23	23	23	23	23	23	23	23	23	23	23	23	23	0	23	23	23	23	23	23	23	23	23	23	23	23
	OTU307	correlation	0.469274	0.456782	0.104371	-0.177952	-0.0614512	0.27598	0.370583	0.196677	0.459129	-0.0105404	0.626688	0.419067	0.017807	0.0721586	0.269206	0.0679798	0.235647	0.166829	0.028836	0.591389	-0.0266688	0.114835	-0.0520149	-0.333425	0.131563	-0.416901	0.209623	-0.0258638	-0.146659	0.618077	-0.369267	0.282012	0.43683	0.279763	0.748249	1	0.727681	0.672902	-0.378237	-0.154118	0.30926	0.358917	0.448216	0.561873	0.416359	0.173589	0.435026
		Significance (two-tailed)	0.0179542	0.0217096	0.619543	0.394752	0.770438	0.181759	0.0682119	0.346045	0.0209594	0.960118	0.000802273	0.0370564	0.932672	0.731772	0.193156	0.746793	0.256807	0.425423	0.891168	0.00184896	0.899305	0.584658	0.804965	0.103361	0.530744	0.0381477	0.314567	0.90233	0.484208	0.00099252	0.0692742	0.172008	0.0290091	0.1756	1.70068e-05		3.75235e-05	0.000228065	0.0622783	0.462004	0.132506	0.0780768	0.0246357	0.00346721	0.0384251	0.406631	0.0297561
		df	23	23	23	23	23	23	23	23	23	23	23	23	23	23	23	23	23	23	23	23	23	23	23	23	23	23	23	23	23	23	23	23	23	23	23	0	23	23	23	23	23	23	23	23	23	23	23
	OTU205	correlation	0.528428	0.566929	0.0108757	0.0678043	0.420064	0.456855	0.436908	0.0630891	0.399464	0.13624	0.506218	0.23728	0.060574	0.111761	0.219715	-0.122812	0.098898	0.201248	0.175424	0.271236	0.428493	-0.0691275	-0.127998	-0.188483	-0.164772	-0.0441904	-0.0453351	-0.109973	0.0203028	0.28999	-0.0156646	-0.0452663	0.185863	0.0587886	0.381054	0.727681	1	0.916628	-0.0452207	0.0236059	-0.0748781	0.223601	0.365904	0.677224	0.235371	0.201378	0.269509
		Significance (two-tailed)	0.00661822	0.00312597	0.958851	0.747426	0.0365619	0.0216859	0.0289774	0.764487	0.0478939	0.516105	0.00982361	0.253428	0.773631	0.594818	0.291291	0.558652	0.638119	0.334723	0.401612	0.18969	0.0325907	0.742658	0.542032	0.366902	0.431234	0.833869	0.829626	0.600763	0.923261	0.159681	0.940758	0.829881	0.373721	0.780141	0.060198	3.75235e-05		1.23542e-10	0.83005	0.910822	0.722048	0.282624	0.0720459	0.00020051	0.257379	0.334405	0.192637
		df	23	23	23	23	23	23	23	23	23	23	23	23	23	23	23	23	23	23	23	23	23	23	23	23	23	23	23	23	23	23	23	23	23	23	23	23	0	23	23	23	23	23	23	23	23	23	23
	OTU392	correlation	0.637483	0.450945	-0.106471	0.176166	0.507323	0.627109	0.291142	-0.00684454	0.358628	0.179096	0.394479	0.0151662	-0.174063	-0.1381	-0.0323712	-0.280939	-0.117999	-0.0272336	-0.00764536	0.150594	0.570557	0.0459352	0.0109962	-0.141435	-0.138303	0.0816202	-0.0382492	-0.0768641	0.0924053	0.149376	0.0771778	-0.129513	0.0861314	0.123034	0.295925	0.672902	0.916628	1	0.0241813	0.0702203	0.0231069	0.367959	0.45731	0.504488	0.234502	0.281171	0.388917
		Significance (two-tailed)	0.000608944	0.0236709	0.612475	0.399592	0.00963814	0.000793833	0.157954	0.974097	0.0783342	0.39167	0.0510118	0.942639	0.405331	0.510337	0.877918	0.173715	0.574282	0.897184	0.971067	0.472426	0.00289906	0.827404	0.958395	0.500075	0.509708	0.698123	0.855959	0.714973	0.660434	0.476057	0.713857	0.537221	0.682267	0.557936	0.150925	0.000228065	1.23542e-10		0.908657	0.738728	0.9127	0.0703421	0.0215389	0.0101197	0.259191	0.173344	0.0546746
		df	23	23	23	23	23	23	23	23	23	23	23	23	23	23	23	23	23	23	23	23	23	23	23	23	23	23	23	23	23	23	23	23	23	23	23	23	23	0	23	23	23	23	23	23	23	23	23
	OTU282	correlation	0.0330589	-0.172077	-0.173977	0.581595	0.469442	0.187079	-0.171821	-0.265785	-0.21902	0.11846	-0.413201	-0.333678	-0.217894	-0.241605	-0.286443	-0.282547	-0.258658	-0.276611	-0.100264	-0.455896	0.419461	-0.0935996	0.0977233	0.235844	-0.448861	0.656888	-0.374333	0.0184475	0.332926	-0.310672	0.717788	-0.180547	-0.256451	-0.168202	-0.397912	-0.378237	-0.0452207	0.0241813	1	0.268215	-0.397471	0.0104631	-0.129624	0.0635587	-0.314715	0.10479	-0.088154
		Significance (two-tailed)	0.875344	0.410793	0.405568	0.00229279	0.0179075	0.370549	0.411501	0.199095	0.292858	0.572776	0.0400716	0.103083	0.295408	0.244621	0.165081	0.17116	0.211864	0.180721	0.633462	0.0219986	0.0368602	0.656307	0.642135	0.256397	0.0244046	0.000361112	0.0652528	0.930256	0.10391	0.130655	5.35807e-05	0.387782	0.215927	0.421569	0.0488483	0.0622783	0.83005	0.908657		0.194865	0.0491217	0.960411	0.536869	0.762782	0.12546	0.61813	0.6752
		df	23	23	23	23	23	23	23	23	23	23	23	23	23	23	23	23	23	23	23	23	23	23	23	23	23	23	23	23	23	23	23	23	23	23	23	23	23	23	0	23	23	23	23	23	23	23	23
	OTU498	correlation	0.187309	-0.134045	-0.0725792	0.310264	0.319634	0.262827	-0.111914	-0.0853244	0.134566	0.194474	-0.258172	-0.179537	-0.216028	-0.229192	-0.212978	-0.105407	-0.180183	-0.241962	-0.158275	-0.276209	0.33702	-0.113621	0.0363183	0.0290185	-0.355569	0.536171	-0.23602	-0.114486	0.862452	-0.1367	0.3881	-0.0433075	-0.165879	-0.00152534	-0.238079	-0.154118	0.0236059	0.0702203	0.268215	1	-0.273507	0.0965535	0.0587791	-0.0452015	-0.132806	0.319781	-0.0641872
		Significance (two-tailed)	0.369948	0.522951	0.730266	0.131189	0.119344	0.20433	0.594312	0.685094	0.521321	0.351583	0.212754	0.390486	0.299666	0.270444	0.306706	0.616053	0.388754	0.243901	0.449863	0.181381	0.0994689	0.58866	0.863161	0.890483	0.0810983	0.0057311	0.256031	0.585809	2.97191e-08	0.514673	0.0552291	0.837144	0.428101	0.994226	0.251785	0.462004	0.910822	0.738728	0.194865		0.185864	0.646143	0.780176	0.830121	0.526833	0.119165	0.760504
		df	23	23	23	23	23	23	23	23	23	23	23	23	23	23	23	23	23	23	23	23	23	23	23	23	23	23	23	23	23	23	23	23	23	23	23	23	23	23	23	0	23	23	23	23	23	23	23
	OTU51	correlation	-0.0612679	0.1513	-0.0211624	-0.234087	-0.267833	-0.118069	-0.0548557	-0.0473408	-0.329948	-0.41007	0.374719	0.228336	0.0127394	0.00969658	0.162866	0.293261	0.251437	0.0784618	-0.233414	0.616859	-0.199091	0.352739	0.11755	-0.293288	0.848727	-0.457993	0.258452	-0.0872242	-0.285738	0.502505	-0.217197	0.489545	0.555386	-0.0318365	0.658077	0.30926	-0.0748781	0.0231069	-0.397471	-0.273507	1	0.0512939	0.0774428	-0.122881	0.0196674	-0.354778	0.0181674
		Significance (two-tailed)	0.771105	0.47033	0.920022	0.260061	0.195526	0.574054	0.79453	0.822204	0.107232	0.0417587	0.0649537	0.272286	0.951807	0.963309	0.436655	0.154811	0.225352	0.709297	0.261471	0.00102232	0.340038	0.0837211	0.575749	0.154771	8.26712e-08	0.0213198	0.212241	0.678446	0.166171	0.0104682	0.296994	0.0129991	0.00395083	0.87992	0.000349313	0.132506	0.722048	0.9127	0.0491217	0.185864		0.807619	0.712915	0.55843	0.925656	0.0818246	0.931313
		df	23	23	23	23	23	23	23	23	23	23	23	23	23	23	23	23	23	23	23	23	23	23	23	23	23	23	23	23	23	23	23	23	23	23	23	23	23	23	23	23	0	23	23	23	23	23	23
	OTU308	correlation	0.299376	0.282143	-0.0435662	0.184175	0.0839946	0.141328	-0.0185663	-0.0359766	-0.0149297	-0.0977301	0.250567	0.00486172	-0.0758793	-0.0644128	0.0124934	-0.0827583	-0.106101	0.0197278	-0.0263459	0.00215313	0.0885275	-0.166792	-0.205553	-0.110169	-0.155926	-0.0320075	-0.137171	-0.109417	-0.0279231	0.0282809	-0.00704757	-0.0380896	-0.112123	0.167152	-0.00356312	0.358917	0.223601	0.367959	0.0104631	0.0965535	0.0512939	1	0.511249	-0.00881131	-0.036443	0.0503608	0.118586
		Significance (two-tailed)	0.145993	0.1718	0.836184	0.378155	0.689762	0.500402	0.929808	0.864437	0.943533	0.642111	0.227016	0.981599	0.718478	0.759686	0.952736	0.694111	0.613719	0.925429	0.900518	0.99185	0.673898	0.425526	0.324267	0.600109	0.456703	0.879279	0.513212	0.602616	0.894594	0.893251	0.973328	0.856554	0.593619	0.424514	0.986514	0.0780768	0.282624	0.0703421	0.960411	0.646143	0.807619		0.00900298	0.966657	0.862696	0.811056	0.572366
		df	23	23	23	23	23	23	23	23	23	23	23	23	23	23	23	23	23	23	23	23	23	23	23	23	23	23	23	23	23	23	23	23	23	23	23	23	23	23	23	23	23	0	23	23	23	23	23
	OTU443	correlation	0.4625	0.220376	-0.165759	0.480975	0.242464	0.471096	-0.0924069	-0.053189	0.427509	0.300027	0.192784	-0.105005	-0.108191	-0.124463	-0.0906622	-0.241242	-0.238124	-0.0391731	0.225643	0.139743	0.295579	-0.0511784	-0.0684836	-0.229709	-0.00610909	-0.107258	0.0611556	-0.0454984	0.0262501	-0.0637691	0.0983157	-0.16362	-0.0549451	0.0664499	0.0738022	0.448216	0.365904	0.45731	-0.129624	0.0587791	0.0774428	0.511249	1	-0.0621438	0.00837767	0.440482	0.289284
		Significance (two-tailed)	0.0199184	0.289805	0.428441	0.0149349	0.242895	0.0174537	0.660428	0.800648	0.0330357	0.145075	0.355866	0.617405	0.606709	0.553337	0.666474	0.245352	0.251694	0.852516	0.278135	0.505266	0.151425	0.808044	0.744977	0.269335	0.976879	0.609834	0.771514	0.829022	0.900878	0.762019	0.640109	0.434505	0.794202	0.752315	0.72589	0.0246357	0.0720459	0.0215389	0.536869	0.780176	0.712915	0.00900298		0.76792	0.968297	0.0275432	0.160745
		df	23	23	23	23	23	23	23	23	23	23	23	23	23	23	23	23	23	23	23	23	23	23	23	23	23	23	23	23	23	23	23	23	23	23	23	23	23	23	23	23	23	23	0	23	23	23	23
	OTU381	correlation	0.44118	0.340772	0.324458	-0.00774997	0.246241	0.202724	0.600761	0.296783	0.273374	0.0370043	0.282698	0.475044	0.173974	0.191387	0.293572	-0.0446187	0.324986	0.180277	0.01138	0.350356	0.203324	-0.17419	-0.176136	-0.230396	-0.257705	-0.00980105	-0.121922	-0.219506	0.00213206	0.448048	0.0507688	0.105072	0.0865953	0.0319588	0.370515	0.561873	0.677224	0.504488	0.0635587	-0.0452015	-0.122881	-0.00881131	-0.0621438	1	0.331792	-0.0411993	0.00763458
		Significance (two-tailed)	0.0272702	0.0955246	0.113561	0.970671	0.235404	0.331116	0.0014953	0.149687	0.186087	0.860601	0.170922	0.0164084	0.405576	0.359428	0.154354	0.832281	0.112941	0.388503	0.956944	0.0859784	0.329656	0.404983	0.399672	0.267865	0.213612	0.962914	0.561527	0.291761	0.99193	0.024696	0.809553	0.617182	0.680644	0.879462	0.0682659	0.00346721	0.00020051	0.0101197	0.762782	0.830121	0.55843	0.966657	0.76792		0.105167	0.844976	0.971108
		df	23	23	23	23	23	23	23	23	23	23	23	23	23	23	23	23	23	23	23	23	23	23	23	23	23	23	23	23	23	23	23	23	23	23	23	23	23	23	23	23	23	23	23	0	23	23	23
	OTU296	correlation	0.569818	-0.022809	0.677038	-0.291042	-0.105577	0.212354	0.729124	0.834463	0.435995	0.0690072	0.0565143	0.414751	0.185074	0.094216	-0.00117802	-0.0079228	0.26964	-0.0587768	-0.173453	0.483115	-0.0785408	0.0401985	-0.057656	-0.282993	-0.133809	-0.237065	0.329145	0.0398169	-0.139646	0.315085	-0.351596	0.0614673	-0.0628243	0.447636	0.155831	0.416359	0.235371	0.234502	-0.314715	-0.132806	0.0196674	-0.036443	0.00837767	0.331792	1	0.231835	0.333503
		Significance (two-tailed)	0.00294411	0.913821	0.000201635	0.158103	0.615479	0.308157	3.55787e-05	2.16427e-07	0.0293532	0.743091	0.788454	0.0392564	0.37579	0.654181	0.995541	0.970017	0.192412	0.780184	0.407004	0.0144305	0.709017	0.848699	0.784278	0.170457	0.523687	0.25387	0.108142	0.850119	0.505567	0.124992	0.084798	0.77038	0.765448	0.0248446	0.45698	0.0384251	0.257379	0.259191	0.12546	0.526833	0.925656	0.862696	0.968297	0.105167		0.264804	0.103276
		df	23	23	23	23	23	23	23	23	23	23	23	23	23	23	23	23	23	23	23	23	23	23	23	23	23	23	23	23	23	23	23	23	23	23	23	23	23	23	23	23	23	23	23	23	0	23	23
	OTU247	correlation	0.455538	-0.352187	-0.155891	0.305253	0.336173	0.565059	-0.132003	-0.0157015	0.776051	0.554544	-0.337716	-0.379871	-0.4789	-0.51958	-0.526402	-0.478061	-0.473006	-0.481468	-0.189564	-0.145096	0.435344	0.345515	0.434259	0.339316	-0.386831	0.428547	0.0627761	0.417666	0.344784	-0.268843	0.261865	-0.312077	-0.0825558	0.121361	-0.0237518	0.173589	0.201378	0.281171	0.10479	0.319781	-0.354778	0.0503608	0.440482	-0.0411993	0.231835	1	0.686753
		Significance (two-tailed)	0.022116	0.0842399	0.456805	0.13786	0.100376	0.00324868	0.529357	0.940618	5.14138e-06	0.00401765	0.0987288	0.0610651	0.0154374	0.00777004	0.00686851	0.0156445	0.0169413	0.0148173	0.36411	0.488929	0.0296233	0.0907066	0.0300781	0.0970408	0.0560996	0.0325663	0.765623	0.0377592	0.0914361	0.19378	0.206051	0.128833	0.694824	0.563343	0.910273	0.406631	0.334405	0.173344	0.61813	0.119165	0.0818246	0.811056	0.0275432	0.844976	0.264804		0.000149822
		df	23	23	23	23	23	23	23	23	23	23	23	23	23	23	23	23	23	23	23	23	23	23	23	23	23	23	23	23	23	23	23	23	23	23	23	23	23	23	23	23	23	23	23	23	23	0	23
	OTU87	correlation	0.283406	-0.262223	-0.255639	-0.0744206	-0.00587693	0.293497	-0.145884	-0.145768	0.52889	0.119586	-0.0893591	-0.310546	-0.498198	-0.48885	-0.424895	-0.339679	-0.403399	-0.421609	-0.268084	-0.00342525	0.103162	0.539285	0.46966	0.283037	-0.0724655	0.0552381	0.138149	0.555872	-0.0532023	-0.037372	-0.180223	-0.133398	0.201208	0.0991724	0.378207	0.435026	0.269509	0.388917	-0.088154	-0.0641872	0.0181674	0.118586	0.289284	0.00763458	0.333503	0.686753	1
		Significance (two-tailed)	0.169807	0.205409	0.217436	0.723681	0.977758	0.154464	0.486545	0.486895	0.00656232	0.569108	0.671002	0.130819	0.0112594	0.013148	0.0342417	0.096661	0.0455404	0.0358068	0.19509	0.987035	0.623627	0.00540369	0.0178472	0.170388	0.730673	0.793128	0.510185	0.00391275	0.800599	0.859229	0.388648	0.524975	0.334822	0.637183	0.0623011	0.0297561	0.192637	0.0546746	0.6752	0.760504	0.931313	0.572366	0.160745	0.971108	0.103276	0.000149822
		df	23	23	23	23	23	23	23	23	23	23	23	23	23	23	23	23	23	23	23	23	23	23	23	23	23	23	23	23	23	23	23	23	23	23	23	23	23	23	23	23	23	23	23	23	23	23	0
	OTU331	correlation	-0.340604	0.145123	0.0123614	-0.370577	-0.458099	-0.328112	-0.0130726	-0.0711673	-0.0839926	-0.203202	0.343823	0.384566	0.0946805	0.136432	0.366029	0.676836	0.547917	0.211189	-0.00903415	0.380667	-0.411188	0.0664688	-0.0424427	0.0474578	0.368029	-0.297967	0.0354211	-0.0332898	-0.0915624	0.741682	-0.371114	0.907278	0.821849	0.0181171	0.586038	0.271994	-0.101977	-0.187156	-0.224259	-0.051125	0.478285	-0.105631	-0.16712	-0.0297279	-0.0620788	-0.247435	-0.00628614
		Significance (two-tailed)	0.0956986	0.488845	0.953235	0.0682159	0.0212858	0.109319	0.950548	0.735327	0.689769	0.329953	0.0924034	0.05768	0.652581	0.515508	0.0719417	0.00020286	0.00457731	0.310881	0.965814	0.0604801	0.0411498	0.752247	0.840355	0.821771	0.0702849	0.147992	0.866512	0.87448	0.663352	2.20693e-05	0.0677863	4.00257e-10	4.71536e-07	0.931503	0.00208134	0.188407	0.627642	0.370347	0.281172	0.808241	0.015589	0.615298	0.424603	0.887822	0.768156	0.233069	0.976209
		df	23	23	23	23	23	23	23	23	23	23	23	23	23	23	23	23	23	23	23	23	23	23	23	23	23	23	23	23	23	23	23	23	23	23	23	23	23	23	23	23	23	23	23	23	23	23	23
	OTU207	correlation	0.113632	-0.0237227	0.217653	-0.298964	-0.405987	-0.0879479	0.132001	0.23464	-0.0886487	-0.458356	0.216251	0.25505	-0.0150727	-0.0580082	0.0157481	0.0271226	0.10603	-0.0721178	-0.305431	0.52523	-0.31355	0.316665	0.151742	-0.527165	0.713038	-0.637422	0.136133	-0.175048	-0.194132	0.343222	-0.383589	0.157322	0.170254	-0.0310765	0.501182	0.408063	0.0437047	0.0763047	-0.556639	-0.214283	0.574919	0.0113221	0.162577	0.00616689	0.314964	-0.124642	0.184906
		Significance (two-tailed)	0.588625	0.910382	0.295956	0.146575	0.0440426	0.675919	0.529364	0.258903	0.673476	0.0212041	0.299155	0.218534	0.942993	0.782991	0.940442	0.8976	0.613958	0.731919	0.137619	0.00701685	0.126942	0.12301	0.46902	0.00677338	6.32449e-05	0.0006099	0.516437	0.402638	0.352446	0.0930123	0.0583718	0.452631	0.415843	0.882767	0.0107062	0.0428697	0.83567	0.716963	0.00385327	0.303681	0.00264495	0.957163	0.437481	0.97666	0.125146	0.552761	0.376231
		df	23	23	23	23	23	23	23	23	23	23	23	23	23	23	23	23	23	23	23	23	23	23	23	23	23	23	23	23	23	23	23	23	23	23	23	23	23	23	23	23	23	23	23	23	23	23	23
	OTU83	correlation	0.475877	0.389536	0.59033	-0.342432	-0.0255907	0.194979	0.803973	0.740974	0.392524	0.0942903	0.433571	0.598805	0.407731	0.387891	0.354332	0.198045	0.482479	0.295928	0.175714	0.610748	-0.0781654	-0.124835	-0.253286	-0.431642	-0.0416606	-0.412781	0.458621	-0.151478	-0.198925	0.499354	-0.403057	0.191378	0.116001	0.547522	0.310678	0.590603	0.485202	0.358857	-0.388335	-0.204906	0.0794018	-0.0148179	0.00384552	0.507473	0.82629	-0.0188756	0.0554
		Significance (two-tailed)	0.0161945	0.0542569	0.0018931	0.093817	0.903356	0.35031	1.28923e-06	2.2688e-05	0.0522768	0.653925	0.0303695	0.00156387	0.0430551	0.0553717	0.0822374	0.342633	0.014579	0.15092	0.40082	0.0011839	0.710349	0.552144	0.221845	0.0311985	0.843261	0.040295	0.0211198	0.469803	0.34045	0.0110422	0.0457412	0.359452	0.580826	0.00461264	0.130647	0.00188164	0.0139525	0.0781299	0.0550695	0.325826	0.705966	0.943955	0.985445	0.0096133	3.6099e-07	0.928642	0.792535
		df	23	23	23	23	23	23	23	23	23	23	23	23	23	23	23	23	23	23	23	23	23	23	23	23	23	23	23	23	23	23	23	23	23	23	23	23	23	23	23	23	23	23	23	23	23	23	23
	OTU325	correlation	0.308103	-0.294813	-0.181048	-0.195997	-0.0746069	0.350945	-0.0930798	0.0862349	0.625099	0.443219	-0.119151	-0.278821	-0.388578	-0.342814	-0.376887	-0.302088	-0.345061	-0.364416	0.00872071	0.0360885	-0.0898478	0.529121	0.481931	-0.0114553	0.0131818	-0.174442	0.763193	0.373571	-0.153304	-0.0926918	-0.284475	-0.184068	0.0031082	0.734983	0.273138	0.335406	0.0519426	0.0870342	-0.265525	-0.160559	0.0392862	-0.135966	0.0941485	-0.0288213	0.497779	0.469172	0.59457
		Significance (two-tailed)	0.134036	0.152538	0.386443	0.347749	0.723016	0.0854165	0.658102	0.681905	0.000834789	0.0264844	0.570521	0.17712	0.0549043	0.0934269	0.063295	0.142198	0.0911587	0.0733	0.966999	0.86402	0.669303	0.00653441	0.0147078	0.95666	0.950135	0.404294	9.1199e-06	0.0658454	0.464401	0.659443	0.168134	0.378434	0.988235	2.8566e-05	0.186483	0.101203	0.805231	0.679109	0.199552	0.443267	0.852095	0.516956	0.654414	0.891223	0.011339	0.0179824	0.00172167
		df	23	23	23	23	23	23	23	23	23	23	23	23	23	23	23	23	23	23	23	23	23	23	23	23	23	23	23	23	23	23	23	23	23	23	23	23	23	23	23	23	23	23	23	23	23	23	23
	OTU416	correlation	0.268286	-0.293149	-0.205068	-0.168267	-0.0397959	0.34712	-0.101555	0.0319662	0.686282	0.495047	-0.146495	-0.291335	-0.417046	-0.372248	-0.380534	-0.313331	-0.352075	-0.36278	-0.000573095	0.0147995	-0.0453242	0.403018	0.356567	0.11354	-0.0895387	-0.0944327	0.646137	0.560287	-0.102944	-0.0928175	-0.252654	-0.169542	0.0621649	0.666236	0.238267	0.359744	0.112243	0.120793	-0.203703	-0.129131	-0.0642834	-0.107396	0.173989	0.00696281	0.430245	0.576337	0.64158
		Significance (two-tailed)	0.194741	0.154976	0.325436	0.421387	0.850197	0.0891181	0.629075	0.879434	0.000152033	0.011869	0.484703	0.157665	0.0380741	0.0668853	0.0605776	0.127222	0.0843459	0.0746966	0.997831	0.944024	0.829667	0.0457645	0.0801888	0.588931	0.670377	0.653434	0.000484493	0.00358056	0.624366	0.659009	0.223039	0.417826	0.767843	0.000277049	0.251399	0.0773436	0.593219	0.565184	0.328738	0.538432	0.760155	0.60937	0.405533	0.973649	0.0318102	0.00256653	0.000546948
		df	23	23	23	23	23	23	23	23	23	23	23	23	23	23	23	23	23	23	23	23	23	23	23	23	23	23	23	23	23	23	23	23	23	23	23	23	23	23	23	23	23	23	23	23	23	23	23
	OTU232	correlation	0.178922	0.0721397	0.997983	-0.248027	-0.250017	-0.239829	0.848806	0.93138	-0.0546776	-0.295638	0.0387484	0.74092	0.596754	0.443046	0.331593	0.30492	0.641918	0.248711	-0.177146	0.551127	-0.258105	-0.351487	-0.440476	-0.285606	-0.110069	-0.228132	-0.177234	-0.186942	-0.0781275	0.415281	-0.193203	0.25001	-0.0593754	-0.0514958	-0.100662	0.0533344	-0.0266198	-0.134767	-0.155771	-0.0664008	-0.0422847	-0.0481671	-0.173336	0.286425	0.665637	-0.154163	-0.270839
		Significance (two-tailed)	0.392139	0.73184	4.77539e-29	0.231918	0.22807	0.248212	8.22106e-08	1.41659e-11	0.795184	0.15134	0.854098	2.27354e-05	0.00163865	0.0265502	0.105388	0.138312	0.000542078	0.23059	0.396932	0.00429851	0.212877	0.0849013	0.0275459	0.166375	0.600442	0.272726	0.396693	0.370903	0.710484	0.0389812	0.354801	0.228084	0.778	0.806875	0.63211	0.800114	0.899489	0.520692	0.457157	0.752492	0.840942	0.81915	0.407325	0.16511	0.000281878	0.461872	0.190366
		df	23	23	23	23	23	23	23	23	23	23	23	23	23	23	23	23	23	23	23	23	23	23	23	23	23	23	23	23	23	23	23	23	23	23	23	23	23	23	23	23	23	23	23	23	23	23	23
	OTU337	correlation	-0.148832	0.215697	-0.00412419	-0.306223	-0.309355	-0.1837	0.000442502	-0.0630207	-0.201712	-0.387062	0.459997	0.358627	0.0806278	0.0944261	0.306494	0.459517	0.415782	0.189898	-0.178945	0.698333	-0.252393	0.323256	0.0880413	-0.223508	0.811918	-0.465405	0.228104	-0.0430859	-0.2566	0.685778	-0.255113	0.68205	0.771326	-0.0850624	0.806209	0.403942	0.00136924	0.00239286	-0.389601	-0.255427	0.929205	-0.0670906	0.0133619	-0.005569	0.00520609	-0.281167	0.0679246
		Significance (two-tailed)	0.477685	0.300425	0.98439	0.136551	0.132381	0.379406	0.998325	0.764735	0.333588	0.0559404	0.0206871	0.0783349	0.701627	0.653457	0.136186	0.0208372	0.038722	0.363249	0.392077	0.000103603	0.223535	0.114982	0.675593	0.282828	8.35319e-07	0.0190555	0.272787	0.837967	0.215652	0.000154431	0.218417	0.000173229	6.37337e-06	0.686013	1.14327e-06	0.045223	0.994817	0.990943	0.0542132	0.217831	2.00644e-11	0.750001	0.949455	0.978923	0.980296	0.173351	0.746992
		df	23	23	23	23	23	23	23	23	23	23	23	23	23	23	23	23	23	23	23	23	23	23	23	23	23	23	23	23	23	23	23	23	23	23	23	23	23	23	23	23	23	23	23	23	23	23	23
	OTU427	correlation	0.123772	0.242815	-0.145017	-0.322995	-0.195045	0.0771598	0.0397239	-0.121943	0.131641	-0.198384	0.515681	0.235402	-0.165835	-0.100811	0.158334	0.234234	0.215876	0.0346898	-0.196603	0.526232	-0.0988596	0.519061	0.30319	-0.109493	0.519019	-0.343762	0.190008	0.0587358	-0.157954	0.661468	-0.352258	0.535251	0.778942	0.0688117	0.920947	0.714736	0.398266	0.425214	-0.357257	-0.159706	0.704618	0.0559537	0.128742	0.221587	0.15065	0.00925136	0.433514
		Significance (two-tailed)	0.55556	0.242192	0.489167	0.115292	0.350143	0.713921	0.850465	0.561459	0.530499	0.341791	0.00832823	0.257315	0.428225	0.631601	0.449692	0.259751	0.300014	0.869244	0.34623	0.0068898	0.63825	0.00784246	0.140677	0.602361	0.00784843	0.0924648	0.362965	0.780334	0.450796	0.000317504	0.0841735	0.00583097	4.49648e-06	0.743795	6.84824e-11	5.96277e-05	0.048629	0.0340924	0.0795643	0.445723	8.41996e-05	0.790506	0.539667	0.287093	0.472261	0.964993	0.0303937
		df	23	23	23	23	23	23	23	23	23	23	23	23	23	23	23	23	23	23	23	23	23	23	23	23	23	23	23	23	23	23	23	23	23	23	23	23	23	23	23	23	23	23	23	23	23	23	23
	OTU502	correlation	0.0937646	-0.119294	-0.147702	0.66656	0.544869	0.245711	-0.174184	-0.215998	-0.136029	0.23832	-0.390131	-0.252583	-0.127728	-0.144229	-0.187548	-0.255287	-0.196132	-0.179286	-0.0580448	-0.389045	0.447086	-0.164516	0.0797157	0.00041556	-0.382679	0.663548	-0.243058	-0.216829	0.502187	-0.3009	0.810928	-0.186456	-0.378062	-0.13836	-0.367447	-0.414451	-0.155208	-0.10053	0.74602	0.400401	-0.294269	-0.074632	-0.205115	0.214357	-0.334432	-0.0185467	-0.291122
		Significance (two-tailed)	0.655738	0.570055	0.481072	0.000274474	0.00485598	0.236446	0.404999	0.299733	0.516759	0.25129	0.0538577	0.223175	0.542894	0.491556	0.369326	0.218091	0.347411	0.391159	0.782857	0.0545877	0.0250441	0.431958	0.704854	0.998427	0.0590222	0.000299262	0.241706	0.297833	0.0105248	0.143852	8.82689e-07	0.372171	0.0624093	0.509532	0.0707638	0.0394131	0.458804	0.632556	1.85958e-05	0.0473251	0.153332	0.722926	0.325322	0.303509	0.10226	0.929882	0.157984
		df	23	23	23	23	23	23	23	23	23	23	23	23	23	23	23	23	23	23	23	23	23	23	23	23	23	23	23	23	23	23	23	23	23	23	23	23	23	23	23	23	23	23	23	23	23	23	23
	OTU188	correlation	-0.17225	0.299682	0.0494738	-0.241106	-0.261046	-0.19755	0.051143	-0.0231601	-0.215204	-0.361034	0.495072	0.432351	0.213734	0.220153	0.413154	0.538305	0.505699	0.307531	-0.0712536	0.737883	-0.233847	0.170584	-0.050659	-0.256676	0.777199	-0.468429	0.226849	-0.0819108	-0.251608	0.697275	-0.196141	0.707617	0.750578	-0.115661	0.739123	0.358947	-0.0034546	-0.0456768	-0.360154	-0.252769	0.886292	-0.0829952	0.0442632	-0.000775195	-0.0257709	-0.315627	-0.0442396
		Significance (two-tailed)	0.410316	0.145561	0.814327	0.245625	0.207525	0.343867	0.808174	0.9125	0.301557	0.0762102	0.0118641	0.030892	0.304952	0.290304	0.0400965	0.00550508	0.00991167	0.134798	0.735017	2.55707e-05	0.260562	0.414926	0.809957	0.215511	4.87598e-06	0.0181902	0.275506	0.697097	0.225027	0.000107231	0.347388	7.61264e-05	1.54767e-05	0.581942	2.43778e-05	0.0780497	0.986924	0.828361	0.0769822	0.222823	3.76043e-09	0.693277	0.833599	0.997066	0.902679	0.12431	0.833687
		df	23	23	23	23	23	23	23	23	23	23	23	23	23	23	23	23	23	23	23	23	23	23	23	23	23	23	23	23	23	23	23	23	23	23	23	23	23	23	23	23	23	23	23	23	23	23	23
	OTU385	correlation	-0.159242	0.252335	-0.0176647	-0.409828	-0.351946	-0.194967	0.0761683	-0.0955759	-0.0250697	-0.287172	0.50723	0.416455	0.0221398	0.0728614	0.349031	0.461415	0.460742	0.202812	-0.166238	0.63771	-0.280522	0.286334	0.0451322	-0.0266898	0.576957	-0.400772	0.0683257	0.157636	-0.235874	0.793201	-0.363691	0.74516	0.936422	-0.0758083	0.875181	0.585209	0.246703	0.16138	-0.332628	-0.230433	0.698342	-0.0590858	0.0214822	0.191186	0.00164943	-0.14152	0.181488
		Significance (two-tailed)	0.447065	0.223645	0.933209	0.0418916	0.0844675	0.350338	0.717449	0.6495	0.905315	0.163961	0.00965367	0.0383757	0.916341	0.729255	0.0872538	0.0202488	0.0204559	0.330902	0.427087	0.000605345	0.174381	0.16525	0.830378	0.899226	0.00253289	0.0471011	0.745546	0.45172	0.256335	2.25312e-06	0.073916	1.92434e-05	6.03924e-12	0.718731	1.03832e-08	0.00211949	0.234499	0.440908	0.10424	0.267787	0.000103574	0.779056	0.918817	0.359944	0.993757	0.499814	0.38527
		df	23	23	23	23	23	23	23	23	23	23	23	23	23	23	23	23	23	23	23	23	23	23	23	23	23	23	23	23	23	23	23	23	23	23	23	23	23	23	23	23	23	23	23	23	23	23	23
	OTU97	correlation	-0.172468	0.238167	-0.00876477	-0.460942	-0.395847	-0.257214	0.0969787	-0.100527	0.0305134	-0.343903	0.520083	0.451856	0.0375503	0.104094	0.389607	0.464972	0.465316	0.22508	-0.155524	0.584655	-0.330105	0.28949	0.0785922	-0.00313404	0.467657	-0.377763	0.0120865	0.134307	-0.171536	0.810353	-0.417008	0.720732	0.907823	-0.13267	0.919808	0.621104	0.271773	0.14728	-0.339281	-0.164395	0.56989	-0.0809863	-0.0767407	0.297834	0.0359161	-0.105434	0.278937
		Significance (two-tailed)	0.409715	0.251604	0.966833	0.0203941	0.050141	0.214516	0.644685	0.632568	0.884877	0.092323	0.00770029	0.0233557	0.858565	0.620478	0.0542094	0.0191822	0.0190818	0.279369	0.457878	0.0021453	0.107055	0.160435	0.708835	0.988138	0.0184079	0.062634	0.954274	0.522129	0.412289	9.11279e-07	0.0380934	4.82649e-05	3.75016e-10	0.527261	8.02587e-11	0.000921631	0.18878	0.482339	0.0970778	0.432303	0.00293967	0.700361	0.715412	0.148182	0.864663	0.615961	0.176931
		df	23	23	23	23	23	23	23	23	23	23	23	23	23	23	23	23	23	23	23	23	23	23	23	23	23	23	23	23	23	23	23	23	23	23	23	23	23	23	23	23	23	23	23	23	23	23	23
	OTU494	correlation	0.11226	-0.0761784	-0.0821243	0.552206	0.409127	0.130234	-0.0761089	-0.139022	-0.0848449	0.167615	-0.324467	-0.148064	-0.030443	-0.0350642	-0.0837229	-0.15338	-0.0939843	-0.0980995	0.0102003	-0.315055	0.311746	-0.217049	-0.0280966	-0.18587	-0.347522	0.596879	-0.215046	-0.230486	0.525436	-0.189001	0.618065	-0.102734	-0.317928	-0.0844051	-0.292322	-0.304713	-0.119719	-0.103372	0.61148	0.489089	-0.26769	-0.0974136	-0.131826	0.235752	-0.235178	-0.0322858	-0.261829
		Significance (two-tailed)	0.593164	0.717413	0.696345	0.00420808	0.0422778	0.53494	0.71766	0.50749	0.686776	0.423215	0.11355	0.479987	0.885141	0.867846	0.690717	0.464178	0.65498	0.640848	0.961404	0.12503	0.129261	0.297331	0.893943	0.373702	0.0887228	0.00163401	0.301921	0.267673	0.00699054	0.365563	0.000992812	0.625077	0.12144	0.68832	0.156198	0.138594	0.568675	0.622918	0.00116347	0.0130966	0.195773	0.643195	0.529916	0.256587	0.257781	0.878237	0.206116
		df	23	23	23	23	23	23	23	23	23	23	23	23	23	23	23	23	23	23	23	23	23	23	23	23	23	23	23	23	23	23	23	23	23	23	23	23	23	23	23	23	23	23	23	23	23	23	23
	OTU191	correlation	0.511586	0.401897	-0.0564205	-0.0469029	0.248392	0.513341	0.264503	0.0752623	0.332646	0.0997183	0.487146	0.101652	-0.157974	-0.134637	-0.00372289	-0.118423	0.00104774	-0.0206247	-0.0699156	0.436273	0.353602	0.164674	0.0198279	-0.143771	0.167288	-0.10409	0.218376	0.0708959	-0.0441621	0.345792	-0.144369	0.104462	0.359416	0.260543	0.505622	0.756925	0.720183	0.844679	-0.207103	-0.0817935	0.378644	0.315237	0.452497	0.289503	0.354064	0.253227	0.462794
		Significance (two-tailed)	0.00895025	0.0464276	0.788797	0.823823	0.231208	0.00867908	0.201352	0.720677	0.104219	0.635321	0.0135188	0.628743	0.450737	0.5211	0.985909	0.572897	0.996034	0.922048	0.739823	0.0292383	0.0829145	0.43151	0.925051	0.492948	0.424132	0.620493	0.294313	0.736301	0.833974	0.0904307	0.491131	0.619237	0.0776333	0.208435	0.00992466	1.19073e-05	4.92198e-05	1.0969e-07	0.320552	0.697511	0.0619743	0.124801	0.0231358	0.160415	0.0824853	0.221958	0.0198297
		df	23	23	23	23	23	23	23	23	23	23	23	23	23	23	23	23	23	23	23	23	23	23	23	23	23	23	23	23	23	23	23	23	23	23	23	23	23	23	23	23	23	23	23	23	23	23	23
	OTU284	correlation	0.530915	0.381443	0.255179	-0.183831	-0.0788729	0.260069	0.482954	0.353265	0.556023	0.013957	0.53889	0.482657	0.087338	0.113241	0.264343	0.054549	0.275312	0.156316	0.0344007	0.606961	-0.062057	0.132697	-0.0135126	-0.365755	0.0428968	-0.426713	0.222187	-0.0813502	-0.161506	0.603319	-0.364009	0.238546	0.339429	0.297582	0.698126	0.960266	0.687053	0.590699	-0.378531	-0.165112	0.185749	0.289772	0.387764	0.619834	0.554701	0.241917	0.436574
		Significance (two-tailed)	0.00632157	0.0599151	0.218293	0.37906	0.707839	0.209294	0.0144679	0.0832285	0.00390101	0.947207	0.00544435	0.0145372	0.678048	0.589916	0.201634	0.795655	0.182861	0.455565	0.870325	0.00129468	0.768235	0.527175	0.948885	0.0721712	0.838669	0.0333991	0.285757	0.699076	0.440547	0.00140952	0.0736454	0.250828	0.096923	0.148542	0.000104304	3.05124e-14	0.000148426	0.00187765	0.0620587	0.430269	0.374021	0.160009	0.0554585	0.000950817	0.00400511	0.243992	0.0291143
		df	23	23	23	23	23	23	23	23	23	23	23	23	23	23	23	23	23	23	23	23	23	23	23	23	23	23	23	23	23	23	23	23	23	23	23	23	23	23	23	23	23	23	23	23	23	23	23
	OTU27	correlation	-0.285458	0.227696	0.0447436	-0.292137	-0.318634	-0.278435	0.0372958	-0.0609608	-0.19823	-0.266622	0.38291	0.432026	0.140112	0.173224	0.425229	0.75004	0.622038	0.276517	-0.137264	0.421722	-0.271835	0.0100602	-0.0926111	-0.0249406	0.447438	-0.240763	-0.0517619	-0.0874442	-0.0526147	0.776328	-0.215402	0.959652	0.804981	-0.113431	0.567198	0.215365	-0.0814864	-0.148067	-0.152146	-0.0462452	0.55873	-0.12516	-0.156946	-0.0067314	-0.118626	-0.297178	-0.0994585
		Significance (two-tailed)	0.166604	0.27367	0.831818	0.156472	0.12057	0.177744	0.859514	0.772223	0.342174	0.197631	0.0588567	0.0310322	0.504132	0.407632	0.0340855	1.58187e-05	0.000900653	0.180875	0.512923	0.0357521	0.188677	0.961934	0.659722	0.905801	0.0249165	0.24632	0.805896	0.677677	0.802759	5.07615e-06	0.301102	3.6292e-14	1.22144e-06	0.589291	0.00310862	0.301186	0.698595	0.479976	0.467822	0.826257	0.00369485	0.551099	0.453727	0.974525	0.572235	0.14912	0.636207
		df	23	23	23	23	23	23	23	23	23	23	23	23	23	23	23	23	23	23	23	23	23	23	23	23	23	23	23	23	23	23	23	23	23	23	23	23	23	23	23	23	23	23	23	23	23	23	23
	OTU413	correlation	0.250995	0.288429	0.905752	-0.34676	-0.262799	-0.194717	0.895511	0.838012	0.0296049	-0.3327	0.333583	0.894872	0.573503	0.491414	0.512391	0.387545	0.753721	0.367455	-0.161702	0.683457	-0.269436	-0.307251	-0.425849	-0.349014	-0.0678904	-0.321783	-0.166211	-0.243034	-0.0748142	0.689099	-0.293205	0.410466	0.168312	-0.0229179	0.24962	0.406508	0.278855	0.102351	-0.228278	-0.0649958	0.0478761	0.00549059	-0.161195	0.586159	0.64033	-0.195954	-0.190777
		Significance (two-tailed)	0.226196	0.162042	4.79167e-10	0.0894718	0.204378	0.35097	1.49026e-09	1.71816e-07	0.888284	0.10416	0.103188	1.59332e-09	0.00272526	0.0126057	0.00882501	0.0556089	1.36055e-05	0.0707573	0.439984	0.000165909	0.192762	0.135171	0.0337972	0.0872703	0.747115	0.116741	0.427163	0.241754	0.722276	0.000139218	0.154893	0.0415423	0.42126	0.913411	0.228834	0.043746	0.177065	0.626373	0.27241	0.757574	0.820225	0.979219	0.44144	0.00207581	0.000565249	0.347858	0.360991
		df	23	23	23	23	23	23	23	23	23	23	23	23	23	23	23	23	23	23	23	23	23	23	23	23	23	23	23	23	23	23	23	23	23	23	23	23	23	23	23	23	23	23	23	23	23	23	23
	OTU195	correlation	0.032707	-0.0478572	-0.0811015	0.427863	0.268829	-0.069099	-0.0499	-0.152201	-0.245046	0.0998968	-0.207295	-0.0923753	0.0685866	0.0835611	0.0247223	-0.119541	-0.00604781	0.0175736	0.139033	-0.260817	0.177749	-0.190108	-0.0642951	-0.0808989	-0.210287	0.351256	-0.133798	-0.155685	-0.10572	-0.150831	0.432335	-0.0858643	-0.235773	-0.0955521	-0.221921	-0.287762	-0.146515	-0.170977	0.618172	-0.104198	-0.182388	-0.0993337	-0.164883	0.228831	-0.212455	-0.249454	-0.262819
		Significance (two-tailed)	0.876661	0.820295	0.699954	0.0328751	0.193805	0.742761	0.812755	0.467661	0.237759	0.634713	0.320094	0.660538	0.744606	0.691286	0.906622	0.569253	0.977111	0.933553	0.507454	0.207938	0.3953	0.362709	0.760112	0.700669	0.313002	0.0851204	0.523723	0.457407	0.614998	0.471722	0.0308988	0.683203	0.256545	0.649582	0.286351	0.163059	0.484641	0.413837	0.000990223	0.620127	0.382878	0.636632	0.430918	0.27122	0.307922	0.229155	0.204343
		df	23	23	23	23	23	23	23	23	23	23	23	23	23	23	23	23	23	23	23	23	23	23	23	23	23	23	23	23	23	23	23	23	23	23	23	23	23	23	23	23	23	23	23	23	23	23	23
	OTU343	correlation	-0.304097	0.170909	0.0351164	-0.32957	-0.353154	-0.302579	0.0241234	-0.0783598	-0.184238	-0.266796	0.33756	0.405868	0.0896672	0.123939	0.381842	0.722574	0.595851	0.225874	-0.17407	0.385164	-0.292757	0.047627	-0.0580158	0.0355281	0.419066	-0.216214	-0.0941119	-0.0375529	-0.0549559	0.769599	-0.244021	0.95626	0.825949	-0.121732	0.569204	0.214377	-0.0785824	-0.146686	-0.139935	-0.036534	0.52436	-0.139398	-0.179367	-0.000492676	-0.119909	-0.267017	-0.0623136
		Significance (two-tailed)	0.139433	0.414026	0.86765	0.107659	0.083333	0.141519	0.908874	0.709659	0.377988	0.197327	0.0988938	0.0441104	0.66993	0.55502	0.0596254	4.51825e-05	0.00167255	0.277631	0.405311	0.0572591	0.155555	0.821146	0.782963	0.866112	0.0370569	0.299239	0.65454	0.858555	0.794163	6.88549e-06	0.239789	9.03092e-14	3.68584e-07	0.562142	0.00298196	0.303463	0.70887	0.484127	0.504679	0.862356	0.00712866	0.506329	0.390943	0.998135	0.568056	0.196942	0.767303
		df	23	23	23	23	23	23	23	23	23	23	23	23	23	23	23	23	23	23	23	23	23	23	23	23	23	23	23	23	23	23	23	23	23	23	23	23	23	23	23	23	23	23	23	23	23	23	23
	OTU493	correlation	0.125714	0.00910394	-0.0682263	0.47901	0.36066	0.0781407	-0.00887945	-0.103951	-0.0469733	0.220345	-0.20277	-0.0737025	0.0565171	0.0754409	0.028028	-0.0886726	0.00739378	0.0216557	0.0867078	-0.289783	0.2699	-0.22882	-0.0642498	-0.187873	-0.342354	0.55734	-0.163235	-0.169815	0.340725	-0.12393	0.49397	-0.054924	-0.238535	-0.0489131	-0.237243	-0.238953	-0.0762582	-0.0843079	0.525889	0.281242	-0.264699	-0.125345	-0.165501	0.263155	-0.165123	-0.0800645	-0.224184
		Significance (two-tailed)	0.549323	0.96555	0.745904	0.0154103	0.0765378	0.710437	0.966399	0.620962	0.823563	0.289874	0.331003	0.726247	0.788444	0.720041	0.894201	0.673393	0.972019	0.918164	0.680251	0.159993	0.191967	0.271243	0.760277	0.368483	0.0938964	0.00379949	0.435601	0.417063	0.0955726	0.55505	0.0120837	0.79428	0.25085	0.816396	0.253504	0.249997	0.717129	0.688661	0.00693305	0.173231	0.201007	0.550505	0.42917	0.203745	0.430238	0.70362	0.281338
		df	23	23	23	23	23	23	23	23	23	23	23	23	23	23	23	23	23	23	23	23	23	23	23	23	23	23	23	23	23	23	23	23	23	23	23	23	23	23	23	23	23	23	23	23	23	23	23
	OTU398	correlation	0.492955	0.196434	-0.112325	-0.0593063	0.16101	0.495083	0.174487	0.124985	0.696164	0.486818	0.256885	-0.00498448	-0.175476	-0.0914496	-0.0455078	-0.23172	-0.133932	-0.0542977	0.270832	0.155932	0.0956824	0.181433	0.157584	-0.232073	-0.134023	-0.24254	0.603779	0.0395669	-0.108714	0.116664	-0.205891	-0.130121	0.0229172	0.738757	0.343245	0.670418	0.561082	0.485649	-0.200869	-0.114141	-0.11159	0.134455	0.305843	0.409201	0.409862	0.34933	0.353219
		Significance (two-tailed)	0.0122888	0.346653	0.59295	0.778252	0.441971	0.011862	0.404169	0.55166	0.000111156	0.0135911	0.215124	0.981135	0.401468	0.663743	0.828987	0.265047	0.523304	0.796577	0.190376	0.456685	0.649134	0.385418	0.451869	0.264301	0.523018	0.242744	0.00139453	0.85105	0.604963	0.57865	0.323454	0.535295	0.913414	2.47239e-05	0.0929883	0.000245356	0.00352335	0.0138517	0.335654	0.586945	0.595384	0.521669	0.137062	0.0422367	0.0418727	0.086965	0.0832716
		df	23	23	23	23	23	23	23	23	23	23	23	23	23	23	23	23	23	23	23	23	23	23	23	23	23	23	23	23	23	23	23	23	23	23	23	23	23	23	23	23	23	23	23	23	23	23	23
	OTU231	correlation	0.558704	0.504227	-0.0414406	0.0841948	0.443183	0.552882	0.335901	0.0633733	0.22035	0.146004	0.450457	0.07464	-0.0945616	-0.0649694	0.0360752	-0.141007	-0.00113953	0.0486127	-0.013658	0.200409	0.530859	-0.0933072	-0.15421	-0.147791	-0.0494616	0.05795	-0.0195578	-0.0887148	0.0435867	0.206932	-0.00357097	-0.00884803	0.132828	0.164765	0.214817	0.595504	0.810078	0.931494	-0.0389081	0.0209944	0.133657	0.365938	0.43912	0.373385	0.22665	0.136437	0.228875
		Significance (two-tailed)	0.00369679	0.0101649	0.844079	0.689058	0.026498	0.00415227	0.100668	0.763455	0.289862	0.486185	0.0238412	0.722898	0.65299	0.75767	0.864069	0.501385	0.995687	0.817505	0.948336	0.336786	0.00632814	0.657317	0.461733	0.480804	0.814372	0.783203	0.92607	0.673246	0.836108	0.32096	0.986484	0.966518	0.526763	0.431253	0.302448	0.00168573	9.25268e-07	1.39074e-11	0.853503	0.920655	0.524164	0.0720182	0.0280829	0.0659911	0.27594	0.51549	0.271125
		df	23	23	23	23	23	23	23	23	23	23	23	23	23	23	23	23	23	23	23	23	23	23	23	23	23	23	23	23	23	23	23	23	23	23	23	23	23	23	23	23	23	23	23	23	23	23	23
	OTU190	correlation	0.0498425	0.429067	0.604607	-0.539372	-0.418259	-0.322318	0.654419	0.535219	-0.120733	-0.53108	0.624914	0.875485	0.529362	0.528729	0.661328	0.617321	0.803145	0.504421	-0.17574	0.762421	-0.399653	-0.115752	-0.314122	-0.344098	0.28671	-0.467331	-0.0263929	-0.231148	-0.195168	0.859624	-0.479643	0.631766	0.48761	-0.115654	0.607453	0.516802	0.247003	0.109418	-0.414971	-0.176543	0.437793	-0.0542057	-0.228799	0.449389	0.45336	-0.371751	-0.0647152
		Significance (two-tailed)	0.812967	0.0323334	0.00136795	0.00539483	0.0374603	0.116101	0.00038671	0.00583447	0.565379	0.00630232	0.000838657	1.01113e-08	0.00650555	0.00658168	0.000318763	0.00101093	1.34735e-06	0.0101313	0.40075	9.42831e-06	0.0477788	0.581643	0.126213	0.0921255	0.16467	0.0185005	0.900342	0.266262	0.349833	3.70132e-08	0.0152559	0.000705579	0.0134168	0.581965	0.00127981	0.00816448	0.233913	0.60261	0.0391421	0.398568	0.0286166	0.796915	0.271288	0.024217	0.0228426	0.0672792	0.75859
		df	23	23	23	23	23	23	23	23	23	23	23	23	23	23	23	23	23	23	23	23	23	23	23	23	23	23	23	23	23	23	23	23	23	23	23	23	23	23	23	23	23	23	23	23	23	23	23
PAR.M	DO	correlation	1	-0.165545	0.239766	0.226896	0.340381	0.614976	0.330987	0.441317	0.462191	0.375321	-0.234274	-0.131033	-0.0829675	-0.15324	-0.352958	-0.494814	-0.264998	-0.296341	-0.0211561	0.0577434	0.378793	0.166679	0.142378	-0.23524	-0.268501	0.157807	0.341294	0.118224	-0.108782	-0.26955	0.0920539	-0.470583	-0.402567	0.447905	-0.166852	0.199473	0.270149	0.413463	0.0215994	-0.0628212	-0.132818	0.101895	0.306282	0.137804	0.663675	0.432467	0.344738
		Significance (two-tailed)		0.429044	0.248341	0.275404	0.0959295	0.00106997	0.106064	0.0272168	0.0200122	0.0644901	0.259669	0.532414	0.693374	0.464591	0.0835158	0.0119152	0.200478	0.150323	0.920046	0.783958	0.061863	0.425844	0.497191	0.257653	0.194369	0.451222	0.0949843	0.573545	0.604733	0.192566	0.66165	0.0175934	0.0460305	0.0247475	0.425358	0.339092	0.191541	0.0399329	0.918376	0.765459	0.526796	0.627918	0.136471	0.511251	0.000298183	0.0308418	0.0914824
		df	0	23	23	23	23	23	23	23	23	23	23	23	23	23	23	23	23	23	23	23	23	23	23	23	23	23	23	23	23	23	23	23	23	23	23	23	23	23	23	23	23	23	23	23	23	23	23
	OTU405	correlation	-0.165545	1	0.122681	-0.0345367	0.125517	-0.130771	0.39814	0.12572	-0.185422	-0.257598	0.887693	0.530891	0.764973	0.837319	0.838753	0.573654	0.556853	0.900668	0.612054	0.314257	-0.0737178	-0.396284	-0.558066	-0.4605	0.0762523	-0.443463	0.151529	-0.152871	-0.300969	0.340593	-0.16325	0.202689	0.257091	-0.0493435	0.157148	0.346966	0.47764	0.326009	-0.228197	-0.371189	0.0946126	0.149212	0.0970232	0.191587	0.0113234	-0.418356	-0.178122
		Significance (two-tailed)	0.429044		0.559074	0.869817	0.549955	0.533243	0.0487068	0.549304	0.374876	0.213809	3.28399e-09	0.00632434	8.44207e-06	1.7982e-07	1.63619e-07	0.00271659	0.00383673	8.54625e-10	0.00114763	0.126041	0.726192	0.049865	0.00374456	0.0205308	0.71715	0.0263914	0.469652	0.46568	0.143756	0.0957092	0.43556	0.331202	0.214743	0.814807	0.453138	0.0892693	0.0157493	0.111746	0.272587	0.0677265	0.652815	0.476548	0.644533	0.358916	0.957158	0.0374117	0.394294
		df	23	0	23	23	23	23	23	23	23	23	23	23	23	23	23	23	23	23	23	23	23	23	23	23	23	23	23	23	23	23	23	23	23	23	23	23	23	23	23	23	23	23	23	23	23	23	23
	OTU406	correlation	0.239766	0.122681	1	-0.262427	-0.27336	-0.287572	0.882386	0.934945	-0.047055	-0.317298	0.0850365	0.787358	0.611359	0.465234	0.36809	0.34025	0.678096	0.279584	-0.126681	0.579445	-0.296339	-0.343149	-0.455421	-0.301124	-0.117422	-0.271264	-0.164896	-0.124597	-0.140004	0.494346	-0.211154	0.29841	0.0163916	-0.0406297	-0.064771	0.118894	0.0115727	-0.131714	-0.190911	-0.128303	-0.0407103	-0.0641182	-0.183287	0.372077	0.679838	-0.144991	-0.198515
		Significance (two-tailed)	0.248341	0.559074		0.205043	0.186109	0.163349	5.43633e-09	7.80719e-12	0.823261	0.122221	0.686104	3.00932e-06	0.00116681	0.0191054	0.0702347	0.096066	0.000195323	0.175887	0.546231	0.00240158	0.150327	0.0930861	0.0221547	0.143539	0.576167	0.189643	0.430881	0.552905	0.504466	0.0120084	0.310965	0.147361	0.938014	0.847094	0.758388	0.571359	0.956216	0.530268	0.360648	0.541063	0.846794	0.760753	0.380498	0.0670204	0.000185299	0.489246	0.341466
		df	23	23	0	23	23	23	23	23	23	23	23	23	23	23	23	23	23	23	23	23	23	23	23	23	23	23	23	23	23	23	23	23	23	23	23	23	23	23	23	23	23	23	23	23	23	23	23
	OTU304	correlation	0.226896	-0.0345367	-0.262427	1	0.686699	0.536604	-0.301734	-0.235994	0.0309741	0.414173	-0.336005	-0.426542	-0.0408526	-0.090256	-0.248571	-0.385829	-0.394831	-0.127256	0.326878	-0.386109	0.625072	-0.0469114	0.122866	-0.0613105	-0.293422	0.409401	-0.0705659	-0.0271994	0.21748	-0.581013	0.831719	-0.445043	-0.365422	-0.141618	-0.491297	-0.407613	-0.122315	-0.00758407	0.559752	0.107377	-0.289748	0.0594171	0.40198	-0.220336	-0.27643	0.272449	-0.0188092
		Significance (two-tailed)	0.275404	0.869817	0.205043		0.000150076	0.00568465	0.142689	0.256086	0.88315	0.0395591	0.100556	0.0334776	0.846265	0.667884	0.230862	0.0567943	0.0507862	0.544396	0.110738	0.0565997	0.000835345	0.823792	0.558479	0.77095	0.154575	0.0421267	0.737486	0.897312	0.29635	0.00232181	2.57761e-07	0.0257971	0.0724501	0.499515	0.0126301	0.0431217	0.560258	0.971299	0.00361949	0.609436	0.160045	0.777848	0.0463784	0.289894	0.181018	0.18764	0.928892
		df	23	23	23	0	23	23	23	23	23	23	23	23	23	23	23	23	23	23	23	23	23	23	23	23	23	23	23	23	23	23	23	23	23	23	23	23	23	23	23	23	23	23	23	23	23	23	23
	OTU285	correlation	0.340381	0.125517	-0.27336	0.686699	1	0.697522	-0.0625785	-0.194408	0.0928087	0.462471	-0.223413	-0.453526	-0.0352109	-0.0482705	-0.217686	-0.381719	-0.373723	-0.0466443	0.277241	-0.400055	0.932076	-0.017903	0.105834	0.0669311	-0.338127	0.513852	0.0898983	0.138065	0.183464	-0.608733	0.773653	-0.547355	-0.333554	0.00542408	-0.47094	-0.381199	0.23142	0.329616	0.471409	0.069508	-0.357373	-0.113487	0.0767033	-0.00255401	-0.109367	0.292978	0.0502263
		Significance (two-tailed)	0.0959295	0.549955	0.186109	0.000150076		0.000106374	0.766341	0.351748	0.659039	0.0199274	0.283039	0.0227865	0.867297	0.818769	0.29588	0.0597147	0.065727	0.82478	0.179689	0.0475349	1.26429e-11	0.93231	0.614614	0.750577	0.0982929	0.00860141	0.669127	0.510445	0.38003	0.00124177	5.73724e-06	0.00462767	0.10322	0.979471	0.0174961	0.0600922	0.265685	0.107608	0.0173688	0.741289	0.0794595	0.589104	0.715545	0.990333	0.602781	0.155229	0.811552
		df	23	23	23	23	0	23	23	23	23	23	23	23	23	23	23	23	23	23	23	23	23	23	23	23	23	23	23	23	23	23	23	23	23	23	23	23	23	23	23	23	23	23	23	23	23	23	23
	OTU303	correlation	0.614976	-0.130771	-0.287572	0.536604	0.697522	1	-0.139035	-0.030167	0.478339	0.694365	-0.289855	-0.574266	-0.340318	-0.356707	-0.528815	-0.572479	-0.583704	-0.375715	0.15728	-0.302746	0.714461	0.299418	0.379781	0.0383574	-0.253115	0.284661	0.447332	0.326108	0.119669	-0.583146	0.447624	-0.576406	-0.303644	0.437709	-0.305567	-0.0462484	0.198449	0.425384	0.181254	-0.0338149	-0.220458	-0.112887	0.323272	-0.180679	0.238292	0.579315	0.396302
		Significance (two-tailed)	0.00106997	0.533243	0.163349	0.00568465	0.000106374		0.50745	0.886176	0.0155757	0.000117785	0.159884	0.00268171	0.0959957	0.0800617	0.00657134	0.00278465	0.00219026	0.0641874	0.452756	0.141288	6.02002e-05	0.145933	0.0611313	0.855555	0.222169	0.167843	0.0249547	0.111631	0.568836	0.00221698	0.0248491	0.00256278	0.140053	0.0286509	0.137435	0.826245	0.341629	0.0340135	0.385895	0.872515	0.28962	0.591087	0.114963	0.387429	0.251348	0.00240829	0.0498534
		df	23	23	23	23	23	0	23	23	23	23	23	23	23	23	23	23	23	23	23	23	23	23	23	23	23	23	23	23	23	23	23	23	23	23	23	23	23	23	23	23	23	23	23	23	23	23	23
	OTU299	correlation	0.330987	0.39814	0.882386	-0.301734	-0.0625785	-0.139035	1	0.865649	0.0465016	-0.252504	0.306929	0.781396	0.683958	0.589563	0.489476	0.343737	0.689864	0.437758	0.0914226	0.562593	-0.126181	-0.354327	-0.515416	-0.351363	-0.17765	-0.302403	-0.0414258	-0.0280588	-0.254949	0.510112	-0.266763	0.230631	0.105281	0.0580381	0.031858	0.323087	0.40154	0.22547	-0.209583	-0.268752	-0.0986421	-0.114984	-0.181481	0.585373	0.741785	-0.15077	-0.0710979
		Significance (two-tailed)	0.106064	0.0487068	5.43633e-09	0.142689	0.766341	0.50745		2.30518e-08	0.825308	0.223324	0.135602	4.0069e-06	0.000163372	0.00192563	0.0130137	0.09249	0.000135907	0.0286308	0.663836	0.00341676	0.547829	0.0822419	0.00836746	0.0850195	0.395568	0.141762	0.844134	0.894085	0.218722	0.00918322	0.197384	0.267364	0.616476	0.782881	0.879839	0.115183	0.0466409	0.278514	0.314661	0.193938	0.638993	0.584167	0.385291	0.00211188	2.19803e-05	0.471903	0.735576
		df	23	23	23	23	23	23	0	23	23	23	23	23	23	23	23	23	23	23	23	23	23	23	23	23	23	23	23	23	23	23	23	23	23	23	23	23	23	23	23	23	23	23	23	23	23	23	23
	OTU79	correlation	0.441317	0.12572	0.934945	-0.235994	-0.194408	-0.030167	0.865649	1	0.158925	-0.0980288	0.100416	0.677474	0.555472	0.430536	0.285664	0.260589	0.558471	0.23984	-0.0391412	0.517583	-0.23343	-0.26037	-0.362708	-0.373187	-0.166902	-0.31318	0.120993	-0.0624337	-0.17649	0.374638	-0.252367	0.165977	-0.0910801	0.233942	-0.110707	0.180378	0.0257568	-0.0639833	-0.292511	-0.19669	-0.0810342	-0.0921036	-0.0951238	0.289399	0.837124	-0.0128184	-0.0751129
		Significance (two-tailed)	0.0272168	0.549304	7.80719e-12	0.256086	0.351748	0.886176	2.30518e-08		0.447981	0.641089	0.632947	0.000199009	0.00394412	0.0316818	0.166285	0.208351	0.0037142	0.248191	0.852635	0.00805198	0.261438	0.208747	0.0747586	0.0661464	0.425218	0.127415	0.564535	0.766867	0.39871	0.0650166	0.223584	0.427824	0.665024	0.260364	0.598318	0.388232	0.902732	0.761243	0.155919	0.346014	0.700192	0.661478	0.651055	0.160572	1.82124e-07	0.951508	0.72121
		df	23	23	23	23	23	23	23	0	23	23	23	23	23	23	23	23	23	23	23	23	23	23	23	23	23	23	23	23	23	23	23	23	23	23	23	23	23	23	23	23	23	23	23	23	23	23	23
	OTU281	correlation	0.462191	-0.185422	-0.047055	0.0309741	0.0928087	0.478339	0.0465016	0.158925	1	0.683175	-0.140867	-0.166568	-0.15724	-0.153069	-0.234049	-0.295974	-0.251354	-0.173927	0.235668	-0.0150257	0.0976531	0.224714	0.239776	0.156041	-0.373464	0.0654584	0.427784	0.366151	0.0204252	-0.18032	-0.151893	-0.288926	-0.0420953	0.411059	0.0581811	0.336997	0.255443	0.190747	-0.239913	0.0107048	-0.371097	-0.158125	0.335047	0.0991256	0.413946	0.760778	0.523349
		Significance (two-tailed)	0.0200122	0.374876	0.823261	0.88315	0.659039	0.0155757	0.825308	0.447981		0.000167355	0.501816	0.426157	0.452872	0.465094	0.260138	0.150854	0.225511	0.405704	0.256762	0.94317	0.642375	0.280171	0.248319	0.456366	0.065929	0.7559	0.0329107	0.0718401	0.9228	0.388389	0.468573	0.161288	0.841645	0.0412202	0.782359	0.0994938	0.2178	0.361067	0.248041	0.959497	0.0678	0.450299	0.101591	0.637343	0.0396784	1.01165e-05	0.00726053
		df	23	23	23	23	23	23	23	23	0	23	23	23	23	23	23	23	23	23	23	23	23	23	23	23	23	23	23	23	23	23	23	23	23	23	23	23	23	23	23	23	23	23	23	23	23	23	23
	OTU169	correlation	0.375321	-0.257598	-0.317298	0.414173	0.462471	0.694365	-0.252504	-0.0980288	0.683175	1	-0.369038	-0.502224	-0.308844	-0.283769	-0.406448	-0.436605	-0.44684	-0.293493	0.314388	-0.415326	0.460512	0.0553606	0.245011	0.269323	-0.439015	0.399287	0.415108	0.21008	0.154152	-0.531224	0.289144	-0.417757	-0.290489	0.49088	-0.381063	-0.187226	-0.0193504	0.0199089	0.119205	0.106951	-0.43401	-0.209679	0.218042	-0.137156	0.0354321	0.519775	0.102263
		Significance (two-tailed)	0.0644901	0.213809	0.122221	0.0395591	0.0199274	0.000117785	0.223324	0.641089	0.000167355		0.0694598	0.0105184	0.133055	0.169238	0.0437798	0.0291016	0.0251338	0.15447	0.125875	0.0389575	0.0205272	0.792679	0.237827	0.192956	0.0281248	0.0480021	0.0390709	0.313488	0.461904	0.00628555	0.160957	0.0377137	0.158932	0.012717	0.0601909	0.370164	0.926851	0.924746	0.570346	0.610863	0.0301834	0.314434	0.295073	0.513259	0.866471	0.00774295	0.626672
		df	23	23	23	23	23	23	23	23	23	0	23	23	23	23	23	23	23	23	23	23	23	23	23	23	23	23	23	23	23	23	23	23	23	23	23	23	23	23	23	23	23	23	23	23	23	23	23
	OTU294	correlation	-0.234274	0.887693	0.0850365	-0.336005	-0.223413	-0.289855	0.306929	0.100416	-0.140867	-0.369038	1	0.591918	0.635798	0.735136	0.827854	0.62956	0.583246	0.833132	0.429035	0.494126	-0.360422	-0.168357	-0.393383	-0.414727	0.329429	-0.623704	0.264967	-0.116148	-0.395668	0.544425	-0.468383	0.362105	0.450158	-0.00980112	0.48848	0.56202	0.411516	0.262337	-0.459826	-0.432416	0.352516	0.137451	0.0737055	0.130156	0.0574295	-0.423588	-0.0549377
		Significance (two-tailed)	0.259669	3.28399e-09	0.686104	0.100556	0.283039	0.159884	0.135602	0.632947	0.501816	0.0694598		0.00182725	0.000636149	2.83999e-05	3.28005e-07	0.000746272	0.00221218	2.35661e-07	0.0323474	0.0120524	0.0767468	0.421134	0.0517176	0.0392689	0.107819	0.00086428	0.200533	0.580342	0.0502539	0.00489777	0.0182031	0.0752794	0.0239458	0.962914	0.0132278	0.00345682	0.0409727	0.205205	0.0207406	0.0308637	0.0839305	0.512345	0.726236	0.535187	0.785106	0.0348572	0.79423
		df	23	23	23	23	23	23	23	23	23	23	0	23	23	23	23	23	23	23	23	23	23	23	23	23	23	23	23	23	23	23	23	23	23	23	23	23	23	23	23	23	23	23	23	23	23	23	23
	OTU286	correlation	-0.131033	0.530891	0.787358	-0.426542	-0.453526	-0.574266	0.781396	0.677474	-0.166568	-0.502224	0.591918	1	0.825897	0.781347	0.814144	0.709405	0.941173	0.700079	0.12225	0.750167	-0.5537	-0.370621	-0.571836	-0.404661	0.13357	-0.530284	-0.0746768	-0.182978	-0.304963	0.811089	-0.419111	0.594813	0.391193	-0.154181	0.33266	0.375442	0.158441	-0.122738	-0.358306	-0.293513	0.199996	-0.0828454	-0.20086	0.438722	0.417809	-0.422488	-0.263089
		Significance (two-tailed)	0.532414	0.00632434	3.00932e-06	0.0334776	0.0227865	0.00268171	4.0069e-06	0.000199009	0.426157	0.0105184	0.00182725		3.69741e-07	4.01612e-06	7.3696e-07	7.1645e-05	2.53121e-12	9.78548e-05	0.560467	1.57373e-05	0.00408551	0.0681807	0.00282245	0.0448052	0.524436	0.00639576	0.722767	0.381316	0.138254	8.74804e-07	0.0370345	0.00171226	0.0531517	0.461818	0.104204	0.0643971	0.449381	0.558892	0.0786213	0.15444	0.337802	0.693804	0.335675	0.028242	0.037687	0.0353828	0.203861
		df	23	23	23	23	23	23	23	23	23	23	23	0	23	23	23	23	23	23	23	23	23	23	23	23	23	23	23	23	23	23	23	23	23	23	23	23	23	23	23	23	23	23	23	23	23	23	23
	OTU301	correlation	-0.0829675	0.764973	0.611359	-0.0408526	-0.0352109	-0.340318	0.683958	0.555472	-0.15724	-0.308844	0.635798	0.825897	1	0.974353	0.896143	0.675968	0.813008	0.899612	0.505809	0.484281	-0.230654	-0.538618	-0.657657	-0.509448	-0.0427988	-0.427189	0.019177	-0.315535	-0.271414	0.447703	-0.117519	0.299196	0.115792	-0.183765	0.00121824	0.119306	0.175327	-0.0919297	-0.252338	-0.280652	-0.0243843	-0.0586479	-0.0565375	0.290584	0.260512	-0.407471	-0.359139
		Significance (two-tailed)	0.693374	8.44207e-06	0.00116681	0.846265	0.867297	0.0959957	0.000163372	0.00394412	0.452872	0.133055	0.000636149	3.69741e-07		2.12829e-16	1.39425e-09	0.000208199	7.85761e-07	9.60048e-10	0.00989289	0.0141618	0.267315	0.00547247	0.000353446	0.00928987	0.839033	0.0331813	0.927505	0.124425	0.189389	0.0248203	0.575849	0.146247	0.58151	0.379234	0.995389	0.570017	0.401876	0.66208	0.223639	0.174174	0.907893	0.780654	0.788369	0.158788	0.208491	0.0432015	0.0778793
		df	23	23	23	23	23	23	23	23	23	23	23	23	0	23	23	23	23	23	23	23	23	23	23	23	23	23	23	23	23	23	23	23	23	23	23	23	23	23	23	23	23	23	23	23	23	23	23
	OTU211	correlation	-0.15324	0.837319	0.465234	-0.090256	-0.0482705	-0.356707	0.589563	0.430536	-0.153069	-0.283769	0.735136	0.781347	0.974353	1	0.950827	0.710919	0.786016	0.961897	0.568121	0.410665	-0.271023	-0.523472	-0.639377	-0.503035	-0.0344223	-0.446779	0.0945942	-0.305428	-0.296151	0.436505	-0.172492	0.294661	0.138628	-0.130211	0.0567855	0.161455	0.213559	-0.0713197	-0.27417	-0.299411	-0.0279591	-0.0571679	-0.0860112	0.290541	0.170439	-0.453992	-0.352565
		Significance (two-tailed)	0.464591	1.7982e-07	0.0191054	0.667884	0.818769	0.0800617	0.00192563	0.0316818	0.465094	0.169238	2.83999e-05	4.01612e-06	2.12829e-16		3.37916e-13	6.80319e-05	3.21215e-06	1.89931e-14	0.00304979	0.0414341	0.190052	0.00724435	0.000579559	0.010374	0.870244	0.0251562	0.652878	0.137624	0.150597	0.0291429	0.409647	0.15276	0.508705	0.535012	0.787461	0.440691	0.305357	0.73478	0.184757	0.145944	0.894459	0.786062	0.682688	0.158853	0.415328	0.0226298	0.0838841
		df	23	23	23	23	23	23	23	23	23	23	23	23	23	0	23	23	23	23	23	23	23	23	23	23	23	23	23	23	23	23	23	23	23	23	23	23	23	23	23	23	23	23	23	23	23	23	23
	OTU332	correlation	-0.352958	0.838753	0.36809	-0.248571	-0.217686	-0.528815	0.489476	0.285664	-0.234049	-0.406448	0.827854	0.814144	0.896143	0.950827	1	0.817069	0.845083	0.970584	0.464471	0.475339	-0.414795	-0.453923	-0.606253	-0.423014	0.121615	-0.50001	0.0339955	-0.251282	-0.310201	0.606729	-0.293401	0.487301	0.355486	-0.200704	0.266622	0.260776	0.205256	-0.0981807	-0.312322	-0.315218	0.125016	-0.0425738	-0.137047	0.28321	0.0381308	-0.526722	-0.336335
		Significance (two-tailed)	0.0835158	1.63619e-07	0.0702347	0.230862	0.29588	0.00657134	0.0130137	0.166285	0.260138	0.0437798	3.28005e-07	7.3696e-07	1.39425e-09	3.37916e-13		6.23584e-07	1.06677e-07	1.01098e-15	0.0193295	0.0163323	0.0392336	0.0226531	0.00131635	0.0351305	0.562521	0.0109206	0.87184	0.225649	0.13127	0.00130174	0.154605	0.0134848	0.0811747	0.336059	0.197631	0.208013	0.324981	0.64057	0.128517	0.124825	0.55156	0.839868	0.513598	0.170115	0.8564	0.00682838	0.100202
		df	23	23	23	23	23	23	23	23	23	23	23	23	23	23	0	23	23	23	23	23	23	23	23	23	23	23	23	23	23	23	23	23	23	23	23	23	23	23	23	23	23	23	23	23	23	23	23
	OTU377	correlation	-0.494814	0.573654	0.34025	-0.385829	-0.381719	-0.572479	0.343737	0.260589	-0.295974	-0.436605	0.62956	0.709405	0.675968	0.710919	0.817069	1	0.86005	0.751032	0.162709	0.390504	-0.499317	-0.326595	-0.461428	-0.235913	0.215991	-0.439881	-0.00254285	-0.144686	-0.209113	0.70666	-0.343288	0.803692	0.510039	-0.152855	0.261256	0.0818126	-0.13703	-0.332973	-0.307017	-0.193531	0.252117	-0.112308	-0.260401	-0.0555424	0.044256	-0.45351	-0.246976
		Significance (two-tailed)	0.0119152	0.00271659	0.096066	0.0567943	0.0597147	0.00278465	0.09249	0.208351	0.150854	0.0291016	0.000746272	7.1645e-05	0.000208199	6.80319e-05	6.23584e-07		3.5821e-08	1.51928e-05	0.437104	0.0536094	0.0110491	0.111066	0.0202448	0.256253	0.29975	0.0277805	0.990375	0.49017	0.315771	7.86264e-05	0.0929456	1.30868e-06	0.00919495	0.465726	0.207146	0.697444	0.51365	0.103858	0.135485	0.353968	0.224058	0.593004	0.208692	0.792013	0.833626	0.0227919	0.233965
		df	23	23	23	23	23	23	23	23	23	23	23	23	23	23	23	0	23	23	23	23	23	23	23	23	23	23	23	23	23	23	23	23	23	23	23	23	23	23	23	23	23	23	23	23	23	23	23
	OTU409	correlation	-0.264998	0.556853	0.678096	-0.394831	-0.373723	-0.583704	0.689864	0.558471	-0.251354	-0.44684	0.583246	0.941173	0.813008	0.786016	0.845083	0.86005	1	0.737885	0.139634	0.640363	-0.470323	-0.408596	-0.575393	-0.321797	0.155565	-0.435427	-0.0898046	-0.190885	-0.291995	0.82983	-0.335053	0.752677	0.483635	-0.173593	0.28359	0.213812	0.0543432	-0.213757	-0.282668	-0.27845	0.216364	-0.169573	-0.301828	0.312459	0.290179	-0.482133	-0.327356
		Significance (two-tailed)	0.200478	0.00383673	0.000195323	0.0507862	0.065727	0.00219026	0.000135907	0.0037142	0.225511	0.0251338	0.00221218	2.53121e-12	7.85761e-07	3.21215e-06	1.06677e-07	3.5821e-08		2.55687e-05	0.505603	0.000564765	0.0176646	0.0425723	0.00261848	0.116726	0.45776	0.0295889	0.669453	0.360715	0.156684	2.90194e-07	0.101585	1.42033e-05	0.0143102	0.406619	0.169518	0.30477	0.79641	0.304898	0.170969	0.177721	0.298896	0.417739	0.14256	0.128341	0.159397	0.0146602	0.110187
		df	23	23	23	23	23	23	23	23	23	23	23	23	23	23	23	23	0	23	23	23	23	23	23	23	23	23	23	23	23	23	23	23	23	23	23	23	23	23	23	23	23	23	23	23	23	23	23
	OTU435	correlation	-0.296341	0.900668	0.279584	-0.127256	-0.0466443	-0.375715	0.437758	0.23984	-0.173927	-0.293493	0.833132	0.700079	0.899612	0.961897	0.970584	0.751032	0.737885	1	0.555884	0.365436	-0.262572	-0.474507	-0.60115	-0.418163	0.0567579	-0.454629	0.0946501	-0.230468	-0.304847	0.429301	-0.197531	0.327475	0.240233	-0.182443	0.13849	0.192416	0.235486	-0.0306368	-0.305006	-0.334425	0.0379767	-0.0111263	-0.0477985	0.200539	0.00463449	-0.450575	-0.309279
		Significance (two-tailed)	0.150323	8.54625e-10	0.175887	0.544396	0.82478	0.0641874	0.0286308	0.248191	0.405704	0.15447	2.35661e-07	9.78548e-05	9.60048e-10	1.89931e-14	1.01098e-15	1.51928e-05	2.55687e-05		0.00391184	0.0724388	0.204785	0.0165474	0.00148197	0.0375086	0.787562	0.0224172	0.652686	0.267711	0.138411	0.0322289	0.343914	0.11005	0.247392	0.382733	0.509131	0.356801	0.257141	0.884415	0.138195	0.102267	0.856975	0.957903	0.820512	0.336466	0.982459	0.0237996	0.132481
		df	23	23	23	23	23	23	23	23	23	23	23	23	23	23	23	23	23	0	23	23	23	23	23	23	23	23	23	23	23	23	23	23	23	23	23	23	23	23	23	23	23	23	23	23	23	23	23
	OTU297	correlation	-0.0211561	0.612054	-0.126681	0.326878	0.277241	0.15728	0.0914226	-0.0391412	0.235668	0.314388	0.429035	0.12225	0.505809	0.568121	0.464471	0.162709	0.139634	0.555884	1	-0.0481089	0.0944334	-0.319872	-0.322088	-0.281703	-0.236808	-0.267932	0.314571	-0.192571	-0.233448	-0.0781185	0.00560142	-0.136663	-0.00650294	0.1802	-0.0985111	0.154528	0.32921	0.131836	-0.147047	-0.240395	-0.265122	-0.0014614	0.304449	0.126689	-0.0562671	-0.106263	-0.12729
		Significance (two-tailed)	0.920046	0.00114763	0.546231	0.110738	0.179689	0.452756	0.663836	0.852635	0.256762	0.125875	0.0323474	0.560467	0.00989289	0.00304979	0.0193295	0.437104	0.505603	0.00391184		0.819365	0.653432	0.119054	0.116375	0.172498	0.254401	0.195354	0.125643	0.356406	0.261401	0.710516	0.9788	0.51479	0.975389	0.388711	0.639441	0.460799	0.108068	0.529883	0.483039	0.247063	0.20026	0.994468	0.138953	0.546205	0.789358	0.613175	0.544289
		df	23	23	23	23	23	23	23	23	23	23	23	23	23	23	23	23	23	23	0	23	23	23	23	23	23	23	23	23	23	23	23	23	23	23	23	23	23	23	23	23	23	23	23	23	23	23	23
	OTU19	correlation	0.0577434	0.314257	0.579445	-0.386109	-0.400055	-0.302746	0.562593	0.517583	-0.0150257	-0.415326	0.494126	0.750167	0.484281	0.410665	0.475339	0.390504	0.640363	0.365436	-0.0481089	1	-0.408236	0.0112481	-0.262827	-0.39417	0.521326	-0.557724	0.198294	-0.0580416	-0.306844	0.762377	-0.380588	0.493411	0.511769	-0.0533548	0.639039	0.58177	0.203798	0.0529316	-0.449934	-0.296624	0.618365	-0.0571421	0.0778951	0.301987	0.440142	-0.196219	-0.0272709
		Significance (two-tailed)	0.783958	0.126041	0.00240158	0.0565997	0.0475349	0.141288	0.00341676	0.00805198	0.94317	0.0389575	0.0120524	1.57373e-05	0.0141618	0.0414341	0.0163323	0.0536094	0.000564765	0.0724388	0.819365		0.0427727	0.957443	0.20433	0.05121	0.00753042	0.00377039	0.342015	0.782869	0.135717	9.44607e-06	0.0605384	0.0121962	0.00892159	0.800039	0.000584704	0.00228417	0.328507	0.801594	0.0240245	0.149916	0.000985564	0.786157	0.711309	0.142338	0.0276774	0.347193	0.897043
		df	23	23	23	23	23	23	23	23	23	23	23	23	23	23	23	23	23	23	23	0	23	23	23	23	23	23	23	23	23	23	23	23	23	23	23	23	23	23	23	23	23	23	23	23	23	23	23
	OTU235	correlation	0.378793	-0.0737178	-0.296339	0.625072	0.932076	0.714461	-0.126181	-0.23343	0.0976531	0.460512	-0.360422	-0.5537	-0.230654	-0.271023	-0.414795	-0.499317	-0.470323	-0.262572	0.0944334	-0.408236	1	0.0832889	0.199012	0.248378	-0.278886	0.617463	-0.0468261	0.234805	0.190635	-0.608041	0.727056	-0.524767	-0.257488	-0.0781892	-0.446929	-0.386001	0.213454	0.389932	0.439348	0.0937202	-0.28849	-0.127841	0.12335	-0.0975728	-0.100702	0.404024	0.155183
		Significance (two-tailed)	0.061863	0.726192	0.150327	0.000835345	1.26429e-11	6.02002e-05	0.547829	0.261438	0.642375	0.0205272	0.0767468	0.00408551	0.267315	0.190052	0.0392336	0.0110491	0.0176646	0.204785	0.653432	0.0427727		0.692243	0.340235	0.231235	0.177014	0.00100745	0.824107	0.258559	0.361356	0.0012622	3.83952e-05	0.00707609	0.214012	0.710265	0.0251014	0.0566747	0.3056	0.0539911	0.0279922	0.655891	0.16195	0.542532	0.556917	0.64265	0.631974	0.045175	0.458879
		df	23	23	23	23	23	23	23	23	23	23	23	23	23	23	23	23	23	23	23	23	0	23	23	23	23	23	23	23	23	23	23	23	23	23	23	23	23	23	23	23	23	23	23	23	23	23	23
	OTU499	correlation	0.166679	-0.396284	-0.343149	-0.0469114	-0.017903	0.299418	-0.354327	-0.26037	0.224714	0.0553606	-0.168357	-0.370621	-0.538618	-0.523472	-0.453923	-0.326595	-0.408596	-0.474507	-0.319872	0.0112481	0.0832889	1	0.923504	0.173553	0.34367	-0.0264058	0.262981	0.186854	-0.0639856	-0.0515693	0.0329251	-0.0909832	0.253009	0.0802261	0.503493	0.19878	-0.0120237	0.133253	-0.0968913	-0.0910289	0.349736	-0.143299	-0.0121307	-0.138717	0.0593888	0.379551	0.524261
		Significance (two-tailed)	0.425844	0.049865	0.0930861	0.823792	0.93231	0.145933	0.0822419	0.208747	0.280171	0.792679	0.421134	0.0681807	0.00547247	0.00724435	0.0226531	0.111066	0.0425723	0.0165474	0.119054	0.957443	0.692243		4.75221e-11	0.406729	0.0925585	0.900293	0.204054	0.371133	0.761234	0.806605	0.875845	0.66536	0.222368	0.703048	0.0102932	0.34081	0.954511	0.525431	0.644985	0.665201	0.0865733	0.494382	0.954107	0.508429	0.777951	0.0613014	0.00714149
		df	23	23	23	23	23	23	23	23	23	23	23	23	23	23	23	23	23	23	23	23	23	0	23	23	23	23	23	23	23	23	23	23	23	23	23	23	23	23	23	23	23	23	23	23	23	23	23
	OTU56	correlation	0.142378	-0.558066	-0.455421	0.122866	0.105834	0.379781	-0.515416	-0.362708	0.239776	0.245011	-0.393383	-0.571836	-0.657657	-0.639377	-0.606253	-0.461428	-0.575393	-0.60115	-0.322088	-0.262827	0.199012	0.923504	1	0.264767	0.18919	0.209048	0.214423	0.0670406	0.140929	-0.305027	0.216524	-0.24805	-0.00196274	0.0836124	0.240559	-0.0896949	-0.181695	-0.0204979	0.114792	0.0761935	0.132214	-0.216547	-0.0891134	-0.231774	-0.0903907	0.41455	0.398044
		Significance (two-tailed)	0.497191	0.00374456	0.0221547	0.558479	0.614614	0.0611313	0.00836746	0.0747586	0.248319	0.237827	0.0517176	0.00282245	0.000353446	0.000579559	0.00131635	0.0202448	0.00261848	0.00148197	0.116375	0.20433	0.340235	4.75221e-11		0.200886	0.365074	0.315926	0.303357	0.750181	0.501624	0.138167	0.298529	0.231871	0.992571	0.691105	0.246732	0.669834	0.38472	0.922526	0.584801	0.717359	0.528693	0.298477	0.671858	0.264934	0.667416	0.0393617	0.0487662
		df	23	23	23	23	23	23	23	23	23	23	23	23	23	23	23	23	23	23	23	23	23	23	0	23	23	23	23	23	23	23	23	23	23	23	23	23	23	23	23	23	23	23	23	23	23	23	23
	OTU306	correlation	-0.23524	-0.4605	-0.301124	-0.0613105	0.0669311	0.0383574	-0.351363	-0.373187	0.156041	0.269323	-0.414727	-0.404661	-0.509448	-0.503035	-0.423014	-0.235913	-0.321797	-0.418163	-0.281703	-0.39417	0.248378	0.173553	0.264767	1	-0.366078	0.526423	-0.361765	0.484889	0.0769891	-0.212612	0.124812	-0.0377853	0.167766	-0.214159	-0.121193	-0.246066	-0.0662329	0.00429437	0.253324	0.133688	-0.278743	-0.021512	-0.149238	-0.117275	-0.269199	0.406548	0.266308
		Significance (two-tailed)	0.257653	0.0205308	0.143539	0.77095	0.750577	0.855555	0.0850195	0.0661464	0.456366	0.192956	0.0392689	0.0448052	0.00928987	0.010374	0.0351305	0.256253	0.116726	0.0375086	0.172498	0.05121	0.231235	0.406729	0.200886		0.0719006	0.0068659	0.0755738	0.0140233	0.714528	0.307558	0.552215	0.857688	0.422789	0.303968	0.563887	0.235749	0.753099	0.983746	0.221774	0.524069	0.177245	0.918705	0.476472	0.576648	0.193169	0.043723	0.19818
		df	23	23	23	23	23	23	23	23	23	23	23	23	23	23	23	23	23	23	23	23	23	23	23	0	23	23	23	23	23	23	23	23	23	23	23	23	23	23	23	23	23	23	23	23	23	23	23
	OTU505	correlation	-0.268501	0.0762523	-0.117422	-0.293422	-0.338127	-0.253115	-0.17765	-0.166902	-0.373464	-0.439015	0.329429	0.13357	-0.0427988	-0.0344223	0.121615	0.215991	0.155565	0.0567579	-0.236808	0.521326	-0.278886	0.34367	0.18919	-0.366078	1	-0.502096	0.216716	-0.26782	-0.190754	0.380443	-0.237422	0.363601	0.389837	-0.141826	0.606468	0.207654	-0.130417	-0.0951802	-0.399737	-0.197915	0.867608	-0.097921	0.0413868	-0.229662	-0.171061	-0.387499	-0.132872
		Significance (two-tailed)	0.194369	0.71715	0.576167	0.154575	0.0982929	0.222169	0.395568	0.425218	0.065929	0.0281248	0.107819	0.524436	0.839033	0.870244	0.562521	0.29975	0.45776	0.787562	0.254401	0.00753042	0.177014	0.0925585	0.365074	0.0719006		0.0105412	0.298091	0.195548	0.361051	0.0606441	0.253135	0.0739936	0.054055	0.498879	0.00130972	0.319237	0.53436	0.650861	0.0477278	0.342956	1.96653e-08	0.641458	0.844279	0.269435	0.413602	0.0556402	0.526625
		df	23	23	23	23	23	23	23	23	23	23	23	23	23	23	23	23	23	23	23	23	23	23	23	23	0	23	23	23	23	23	23	23	23	23	23	23	23	23	23	23	23	23	23	23	23	23	23
	OTU300	correlation	0.157807	-0.443463	-0.271264	0.409401	0.513852	0.284661	-0.302403	-0.31318	0.0654584	0.399287	-0.623704	-0.530284	-0.427189	-0.446779	-0.50001	-0.439881	-0.435427	-0.454629	-0.267932	-0.557724	0.617463	-0.0264058	0.209048	0.526423	-0.502096	1	-0.342505	0.109989	0.565421	-0.510454	0.616555	-0.324845	-0.327892	-0.144907	-0.483134	-0.567007	-0.151626	-0.0111336	0.672268	0.563476	-0.412327	-0.0545154	-0.168279	-0.0994689	-0.301424	0.366821	-0.0329993
		Significance (two-tailed)	0.451222	0.0263914	0.189643	0.0421267	0.00860141	0.167843	0.141762	0.127415	0.7559	0.0480021	0.00086428	0.00639576	0.0331813	0.0251562	0.0109206	0.0277805	0.0295889	0.0224172	0.195354	0.00377039	0.00100745	0.900293	0.315926	0.0068659	0.0105412		0.0937417	0.600707	0.0032246	0.00912871	0.0010299	0.113106	0.109571	0.489499	0.0144263	0.00312094	0.469363	0.957876	0.000232375	0.00335574	0.040537	0.795778	0.421352	0.636171	0.143121	0.071282	0.875567
		df	23	23	23	23	23	23	23	23	23	23	23	23	23	23	23	23	23	23	23	23	23	23	23	23	23	0	23	23	23	23	23	23	23	23	23	23	23	23	23	23	23	23	23	23	23	23	23
	OTU386	correlation	0.341294	0.151529	-0.164896	-0.0705659	0.0898983	0.447332	-0.0414258	0.120993	0.427784	0.415108	0.264967	-0.0746768	0.019177	0.0945942	0.0339955	-0.00254285	-0.0898046	0.0946501	0.314571	0.198294	-0.0468261	0.262981	0.214423	-0.361765	0.216716	-0.342505	1	-0.0131137	-0.206823	-0.0392662	-0.16778	-0.117563	-0.0619603	0.747089	0.242009	0.286212	-0.00683923	0.00440019	-0.377455	-0.227872	0.249726	-0.127334	0.0935627	-0.100128	0.339963	0.0855244	0.151073
		Significance (two-tailed)	0.0949843	0.469652	0.430881	0.737486	0.669127	0.0249547	0.844134	0.564535	0.0329107	0.0390709	0.200533	0.722767	0.927505	0.652878	0.87184	0.990375	0.669453	0.652686	0.125643	0.342015	0.824107	0.204054	0.303357	0.0755738	0.298091	0.0937417		0.950392	0.321222	0.85217	0.422751	0.575706	0.768587	1.78185e-05	0.243807	0.165438	0.974117	0.983346	0.0628657	0.273287	0.228631	0.544149	0.656435	0.633925	0.0963647	0.684393	0.471003
		df	23	23	23	23	23	23	23	23	23	23	23	23	23	23	23	23	23	23	23	23	23	23	23	23	23	23	0	23	23	23	23	23	23	23	23	23	23	23	23	23	23	23	23	23	23	23	23
	OTU93	correlation	0.118224	-0.152871	-0.124597	-0.0271994	0.138065	0.326108	-0.0280588	-0.0624337	0.366151	0.21008	-0.116148	-0.182978	-0.315535	-0.305428	-0.251282	-0.144686	-0.190885	-0.230468	-0.192571	-0.0580416	0.234805	0.186854	0.0670406	0.484889	-0.26782	0.109989	-0.0131137	1	-0.111006	0.021077	0.0230109	0.0133834	0.359335	0.0811087	0.135884	0.309981	0.232314	0.302588	-0.0543044	-0.169866	-0.13877	0.0153207	0.163921	0.0741467	0.221202	0.603257	0.707186
		Significance (two-tailed)	0.573545	0.46568	0.552905	0.897312	0.510445	0.111631	0.894085	0.766867	0.0718401	0.313488	0.580342	0.381316	0.124425	0.137624	0.225649	0.49017	0.360715	0.267711	0.356406	0.782869	0.258559	0.371133	0.750181	0.0140233	0.195548	0.600707	0.950392		0.597326	0.920344	0.913061	0.949373	0.0777057	0.699928	0.51721	0.131559	0.263791	0.141506	0.796553	0.416923	0.508266	0.942056	0.433649	0.724659	0.287954	0.00141152	7.72432e-05
		df	23	23	23	23	23	23	23	23	23	23	23	23	23	23	23	23	23	23	23	23	23	23	23	23	23	23	23	0	23	23	23	23	23	23	23	23	23	23	23	23	23	23	23	23	23	23	23
	OTU508	correlation	-0.108782	-0.300969	-0.140004	0.21748	0.183464	0.119669	-0.254949	-0.17649	0.0204252	0.154152	-0.395668	-0.304963	-0.271414	-0.296151	-0.310201	-0.209113	-0.291995	-0.304847	-0.233448	-0.306844	0.190635	-0.0639856	0.140929	0.0769891	-0.190754	0.565421	-0.206823	-0.111006	1	-0.306229	0.325948	-0.170851	-0.274767	-0.0681335	-0.314894	-0.410604	-0.240022	-0.177564	0.385303	0.874426	-0.221374	-0.111318	-0.123609	-0.236382	-0.285271	0.202732	-0.2071
		Significance (two-tailed)	0.604733	0.143756	0.504466	0.29635	0.38003	0.568836	0.218722	0.39871	0.9228	0.461904	0.0502539	0.138254	0.189389	0.150597	0.13127	0.315771	0.156684	0.138411	0.261401	0.135717	0.361356	0.761234	0.501624	0.714528	0.361051	0.0032246	0.321222	0.597326		0.136542	0.111816	0.414186	0.183764	0.746239	0.125233	0.0414672	0.247821	0.3958	0.0571619	1.10856e-08	0.28757	0.596287	0.556084	0.255282	0.166894	0.331097	0.320559
		df	23	23	23	23	23	23	23	23	23	23	23	23	23	23	23	23	23	23	23	23	23	23	23	23	23	23	23	23	0	23	23	23	23	23	23	23	23	23	23	23	23	23	23	23	23	23	23
	OTU410	correlation	-0.26955	0.340593	0.494346	-0.581013	-0.608733	-0.583146	0.510112	0.374638	-0.18032	-0.531224	0.544425	0.811089	0.447703	0.436505	0.606729	0.70666	0.82983	0.429301	-0.0781185	0.762377	-0.608041	-0.0515693	-0.305027	-0.212612	0.380443	-0.510454	-0.0392662	0.021077	-0.306229	1	-0.537571	0.8759	0.770909	-0.0765831	0.686524	0.546406	0.132945	-0.0644518	-0.345856	-0.288924	0.499519	-0.10883	-0.225135	0.330982	0.306852	-0.362602	-0.0240783
		Significance (two-tailed)	0.192566	0.0957092	0.0120084	0.00232181	0.00124177	0.00221698	0.00918322	0.0650166	0.388389	0.00628555	0.00489777	8.74804e-07	0.0248203	0.0291429	0.00130174	7.86264e-05	2.90194e-07	0.0322289	0.710516	9.44607e-06	0.0012622	0.806605	0.138167	0.307558	0.0606441	0.00912871	0.85217	0.920344	0.136542		0.00558197	9.75146e-09	6.49405e-06	0.715973	0.000150894	0.0047137	0.526397	0.759545	0.0903664	0.161291	0.0110116	0.604573	0.279248	0.10607	0.135706	0.0748501	0.909044
		df	23	23	23	23	23	23	23	23	23	23	23	23	23	23	23	23	23	23	23	23	23	23	23	23	23	23	23	23	23	0	23	23	23	23	23	23	23	23	23	23	23	23	23	23	23	23	23
	OTU291	correlation	0.0920539	-0.16325	-0.211154	0.831719	0.773653	0.447624	-0.266763	-0.252367	-0.151893	0.289144	-0.468383	-0.419111	-0.117519	-0.172492	-0.293401	-0.343288	-0.335053	-0.197531	0.00560142	-0.380588	0.727056	0.0329251	0.216524	0.124812	-0.237422	0.616555	-0.16778	0.0230109	0.325948	-0.537571	1	-0.369426	-0.317602	-0.253691	-0.48079	-0.623924	-0.210622	-0.117385	0.703791	0.207248	-0.264587	-0.138469	-0.0191062	-0.133049	-0.34303	0.22683	-0.132989
		Significance (two-tailed)	0.66165	0.43556	0.310965	2.57761e-07	5.73724e-06	0.0248491	0.197384	0.223584	0.468573	0.160957	0.0182031	0.0370345	0.575849	0.409647	0.154605	0.0929456	0.101585	0.343914	0.9788	0.0605384	3.83952e-05	0.875845	0.298529	0.552215	0.253135	0.0010299	0.422751	0.913061	0.111816	0.00558197		0.0691452	0.121844	0.221082	0.0149789	0.000859574	0.312213	0.576289	8.65547e-05	0.320204	0.201204	0.509195	0.927772	0.526069	0.0932074	0.275547	0.526258
		df	23	23	23	23	23	23	23	23	23	23	23	23	23	23	23	23	23	23	23	23	23	23	23	23	23	23	23	23	23	23	0	23	23	23	23	23	23	23	23	23	23	23	23	23	23	23	23
	OTU335	correlation	-0.470583	0.202689	0.29841	-0.445043	-0.547355	-0.576406	0.230631	0.165977	-0.288926	-0.417757	0.362105	0.594813	0.299196	0.294661	0.487301	0.803692	0.752677	0.327475	-0.136663	0.493411	-0.524767	-0.0909832	-0.24805	-0.0377853	0.363601	-0.324845	-0.117563	0.0133834	-0.170851	0.8759	-0.369426	1	0.762454	-0.113368	0.490476	0.208938	-0.187515	-0.310144	-0.198194	-0.144227	0.471877	-0.126618	-0.268909	-0.00786216	0.0584713	-0.361408	-0.110039
		Significance (two-tailed)	0.0175934	0.331202	0.147361	0.0257971	0.00462767	0.00256278	0.267364	0.427824	0.161288	0.0377137	0.0752794	0.00171226	0.146247	0.15276	0.0134848	1.30868e-06	1.42033e-05	0.11005	0.51479	0.0121962	0.00707609	0.66536	0.231871	0.857688	0.0739936	0.113106	0.575706	0.949373	0.414186	9.75146e-09	0.0691452		9.41484e-06	0.589497	0.0128018	0.316186	0.369413	0.131345	0.342264	0.491562	0.0172426	0.546434	0.193668	0.970247	0.781299	0.0758843	0.600541
		df	23	23	23	23	23	23	23	23	23	23	23	23	23	23	23	23	23	23	23	23	23	23	23	23	23	23	23	23	23	23	23	0	23	23	23	23	23	23	23	23	23	23	23	23	23	23	23
	OTU1	correlation	-0.402567	0.257091	0.0163916	-0.365422	-0.333554	-0.303644	0.105281	-0.0910801	-0.0420953	-0.290489	0.450158	0.391193	0.115792	0.138628	0.355486	0.510039	0.483635	0.240233	-0.00650294	0.511769	-0.257488	0.253009	-0.00196274	0.167766	0.389837	-0.327892	-0.0619603	0.359335	-0.274767	0.770909	-0.317602	0.762454	1	-0.187538	0.746473	0.514703	0.239433	0.128572	-0.288382	-0.267502	0.489566	-0.137549	-0.0501835	0.113966	0.0132166	-0.0444614	0.271007
		Significance (two-tailed)	0.0460305	0.214743	0.938014	0.0724501	0.10322	0.140053	0.616476	0.665024	0.841645	0.158932	0.0239458	0.0531517	0.58151	0.508705	0.0811747	0.00919495	0.0143102	0.247392	0.975389	0.00892159	0.214012	0.222368	0.992571	0.422789	0.054055	0.109571	0.768587	0.0777057	0.183764	6.49405e-06	0.121844	9.41484e-06		0.369353	1.8263e-05	0.00847338	0.249018	0.540208	0.162113	0.1961	0.0129945	0.512042	0.81171	0.587524	0.950004	0.832864	0.190079
		df	23	23	23	23	23	23	23	23	23	23	23	23	23	23	23	23	23	23	23	23	23	23	23	23	23	23	23	23	23	23	23	23	0	23	23	23	23	23	23	23	23	23	23	23	23	23	23
	OTU501	correlation	0.447905	-0.0493435	-0.0406297	-0.141618	0.00542408	0.437709	0.0580381	0.233942	0.411059	0.49088	-0.00980112	-0.154181	-0.183765	-0.130211	-0.200704	-0.152855	-0.173593	-0.182443	0.1802	-0.0533548	-0.0781892	0.0802261	0.0836124	-0.214159	-0.141826	-0.144907	0.747089	0.0811087	-0.0681335	-0.0765831	-0.253691	-0.113368	-0.187538	1	-0.0384881	0.267135	0.00755148	0.0808502	-0.175688	-0.0537741	-0.0436242	0.136234	0.0303758	-0.0251324	0.435385	0.106723	0.10497
		Significance (two-tailed)	0.0247475	0.814807	0.847094	0.499515	0.979471	0.0286509	0.782881	0.260364	0.0412202	0.012717	0.962914	0.461818	0.379234	0.535012	0.336059	0.465726	0.406619	0.382733	0.388711	0.800039	0.710265	0.703048	0.691105	0.303968	0.498879	0.489499	1.78185e-05	0.699928	0.746239	0.715973	0.221082	0.589497	0.369353		0.855068	0.196737	0.971422	0.700842	0.400892	0.798499	0.835969	0.516122	0.885393	0.90508	0.0296064	0.611629	0.617525
		df	23	23	23	23	23	23	23	23	23	23	23	23	23	23	23	23	23	23	23	23	23	23	23	23	23	23	23	23	23	23	23	23	23	0	23	23	23	23	23	23	23	23	23	23	23	23	23
	OTU206	correlation	-0.166852	0.157148	-0.064771	-0.491297	-0.47094	-0.305567	0.031858	-0.110707	0.0581811	-0.381063	0.48848	0.33266	0.00121824	0.0567855	0.266622	0.261256	0.28359	0.13849	-0.0985111	0.639039	-0.446929	0.503493	0.240559	-0.121193	0.606468	-0.483134	0.242009	0.135884	-0.314894	0.686524	-0.48079	0.490476	0.746473	-0.0384881	1	0.721735	0.275851	0.163261	-0.40233	-0.296479	0.671897	-0.101626	-0.0372252	0.268115	0.109928	-0.0970603	0.339117
		Significance (two-tailed)	0.425358	0.453138	0.758388	0.0126301	0.0174961	0.137435	0.879839	0.598318	0.782359	0.0601909	0.0132278	0.104204	0.995389	0.787461	0.197631	0.207146	0.169518	0.509131	0.639441	0.000584704	0.0251014	0.0102932	0.246732	0.563887	0.00130972	0.0144263	0.243807	0.51721	0.125233	0.000150894	0.0149789	0.0128018	1.8263e-05	0.855068		4.65651e-05	0.18197	0.43553	0.0461704	0.150124	0.000234926	0.628832	0.859777	0.195038	0.600913	0.644405	0.0972493
		df	23	23	23	23	23	23	23	23	23	23	23	23	23	23	23	23	23	23	23	23	23	23	23	23	23	23	23	23	23	23	23	23	23	23	0	23	23	23	23	23	23	23	23	23	23	23	23
	OTU307	correlation	0.199473	0.346966	0.118894	-0.407613	-0.381199	-0.0462484	0.323087	0.180378	0.336997	-0.187226	0.56202	0.375442	0.119306	0.161455	0.260776	0.0818126	0.213812	0.192416	0.154528	0.58177	-0.386001	0.19878	-0.0896949	-0.246066	0.207654	-0.567007	0.286212	0.309981	-0.410604	0.546406	-0.623924	0.208938	0.514703	0.267135	0.721735	1	0.629695	0.543882	-0.458423	-0.396633	0.308812	0.22123	0.322872	0.404024	0.433183	0.0895654	0.488035
		Significance (two-tailed)	0.339092	0.0892693	0.571359	0.0431217	0.0600922	0.826245	0.115183	0.388232	0.0994938	0.370164	0.00345682	0.0643971	0.570017	0.440691	0.208013	0.697444	0.30477	0.356801	0.460799	0.00228417	0.0566747	0.34081	0.669834	0.235749	0.319237	0.00312094	0.165438	0.131559	0.0414672	0.0047137	0.000859574	0.316186	0.00847338	0.196737	4.65651e-05		0.000743717	0.00494924	0.0211828	0.0496456	0.133097	0.287893	0.115439	0.045175	0.0305348	0.670285	0.0133243
		df	23	23	23	23	23	23	23	23	23	23	23	23	23	23	23	23	23	23	23	23	23	23	23	23	23	23	23	23	23	23	23	23	23	23	23	0	23	23	23	23	23	23	23	23	23	23	23
	OTU205	correlation	0.270149	0.47764	0.0115727	-0.122315	0.23142	0.198449	0.40154	0.0257568	0.255443	-0.0193504	0.411516	0.158441	0.175327	0.213559	0.205256	-0.13703	0.0543432	0.235486	0.32921	0.203798	0.213454	-0.0120237	-0.181695	-0.0662329	-0.130417	-0.151626	-0.00683923	0.232314	-0.240022	0.132945	-0.210622	-0.187515	0.239433	0.00755148	0.275851	0.629695	1	0.882256	-0.0816659	-0.218017	-0.134837	0.0458327	0.212073	0.552474	0.233526	0.118477	0.314412
		Significance (two-tailed)	0.191541	0.0157493	0.956216	0.560258	0.265685	0.341629	0.0466409	0.902732	0.2178	0.926851	0.0409727	0.449381	0.401876	0.305357	0.324981	0.51365	0.79641	0.257141	0.108068	0.328507	0.3056	0.954511	0.38472	0.753099	0.53436	0.469363	0.974117	0.263791	0.247821	0.526397	0.312213	0.369413	0.249018	0.971422	0.18197	0.000743717		5.50213e-09	0.697961	0.295129	0.520476	0.827784	0.308814	0.00418586	0.261236	0.572719	0.125844
		df	23	23	23	23	23	23	23	23	23	23	23	23	23	23	23	23	23	23	23	23	23	23	23	23	23	23	23	23	23	23	23	23	23	23	23	23	0	23	23	23	23	23	23	23	23	23	23
	OTU392	correlation	0.413463	0.326009	-0.131714	-0.00758407	0.329616	0.425384	0.22547	-0.0639833	0.190747	0.0199089	0.262337	-0.122738	-0.0919297	-0.0713197	-0.0981807	-0.332973	-0.213757	-0.0306368	0.131836	0.0529316	0.389932	0.133253	-0.0204979	0.00429437	-0.0951802	-0.0111336	0.00440019	0.302588	-0.177564	-0.0644518	-0.117385	-0.310144	0.128572	0.0808502	0.163261	0.543882	0.882256	1	-0.000960595	-0.184375	-0.0229178	0.216073	0.318949	0.293041	0.23356	0.209215	0.457639
		Significance (two-tailed)	0.0399329	0.111746	0.530268	0.971299	0.107608	0.0340135	0.278514	0.761243	0.361067	0.924746	0.205205	0.558892	0.66208	0.73478	0.64057	0.103858	0.304898	0.884415	0.529883	0.801594	0.0539911	0.525431	0.922526	0.983746	0.650861	0.957876	0.983346	0.141506	0.3958	0.759545	0.576289	0.131345	0.540208	0.700842	0.43553	0.00494924	5.50213e-09		0.996364	0.377628	0.913412	0.299563	0.120183	0.155135	0.261166	0.315532	0.0214332
		df	23	23	23	23	23	23	23	23	23	23	23	23	23	23	23	23	23	23	23	23	23	23	23	23	23	23	23	23	23	23	23	23	23	23	23	23	23	0	23	23	23	23	23	23	23	23	23
	OTU282	correlation	0.0215994	-0.228197	-0.190911	0.559752	0.471409	0.181254	-0.209583	-0.292511	-0.239913	0.119205	-0.459826	-0.358306	-0.252338	-0.27417	-0.312322	-0.307017	-0.282668	-0.305006	-0.147047	-0.449934	0.439348	-0.0968913	0.114792	0.253324	-0.399737	0.672268	-0.377455	-0.0543044	0.385303	-0.345856	0.703791	-0.198194	-0.288382	-0.175688	-0.40233	-0.458423	-0.0816659	-0.000960595	1	0.322524	-0.359984	0.0206468	-0.149203	0.0528059	-0.349449	0.0764182	-0.141807
		Significance (two-tailed)	0.918376	0.272587	0.360648	0.00361949	0.0173688	0.385895	0.314661	0.155919	0.248041	0.570346	0.0207406	0.0786213	0.223639	0.184757	0.128517	0.135485	0.170969	0.138195	0.483039	0.0240245	0.0279922	0.644985	0.584801	0.221774	0.0477278	0.000232375	0.0628657	0.796553	0.0571619	0.0903664	8.65547e-05	0.342264	0.162113	0.400892	0.0461704	0.0211828	0.697961	0.996364		0.115854	0.0771315	0.921965	0.476574	0.802056	0.0868505	0.716559	0.498937
		df	23	23	23	23	23	23	23	23	23	23	23	23	23	23	23	23	23	23	23	23	23	23	23	23	23	23	23	23	23	23	23	23	23	23	23	23	23	23	0	23	23	23	23	23	23	23	23
	OTU498	correlation	-0.0628212	-0.371189	-0.128303	0.107377	0.069508	-0.0338149	-0.268752	-0.19669	0.0107048	0.106951	-0.432416	-0.293513	-0.280652	-0.299411	-0.315218	-0.193531	-0.27845	-0.334425	-0.240395	-0.296624	0.0937202	-0.0910289	0.0761935	0.133688	-0.197915	0.563476	-0.227872	-0.169866	0.874426	-0.288924	0.207248	-0.144227	-0.267502	-0.0537741	-0.296479	-0.396633	-0.218017	-0.184375	0.322524	1	-0.196245	0.0284314	-0.077855	-0.26885	-0.280354	0.173273	-0.224648
		Significance (two-tailed)	0.765459	0.0677265	0.541063	0.609436	0.741289	0.872515	0.193938	0.346014	0.959497	0.610863	0.0308637	0.15444	0.174174	0.145944	0.124825	0.353968	0.177721	0.102267	0.247063	0.149916	0.655891	0.665201	0.717359	0.524069	0.342956	0.00335574	0.273287	0.416923	1.10856e-08	0.161291	0.320204	0.491562	0.1961	0.798499	0.150124	0.0496456	0.295129	0.377628	0.115854		0.347127	0.892686	0.711451	0.193769	0.174651	0.407499	0.280316
		df	23	23	23	23	23	23	23	23	23	23	23	23	23	23	23	23	23	23	23	23	23	23	23	23	23	23	23	23	23	23	23	23	23	23	23	23	23	23	23	0	23	23	23	23	23	23	23
	OTU51	correlation	-0.132818	0.0946126	-0.0407103	-0.289748	-0.357373	-0.220458	-0.0986421	-0.0810342	-0.371097	-0.43401	0.352516	0.199996	-0.0243843	-0.0279591	0.125016	0.252117	0.216364	0.0379767	-0.265122	0.618365	-0.28849	0.349736	0.132214	-0.278743	0.867608	-0.412327	0.249726	-0.13877	-0.221374	0.499519	-0.264587	0.471877	0.489566	-0.0436242	0.671897	0.308812	-0.134837	-0.0229178	-0.359984	-0.196245	1	0.0511348	0.0586767	-0.18212	-0.0312755	-0.388609	-0.040268
		Significance (two-tailed)	0.526796	0.652815	0.846794	0.160045	0.0794595	0.28962	0.638993	0.700192	0.0678	0.0301834	0.0839305	0.337802	0.907893	0.894459	0.55156	0.224058	0.298896	0.856975	0.20026	0.000985564	0.16195	0.0865733	0.528693	0.177245	1.96653e-08	0.040537	0.228631	0.508266	0.28757	0.0110116	0.201204	0.0172426	0.0129945	0.835969	0.000234926	0.133097	0.520476	0.913412	0.0771315	0.347127		0.808204	0.780549	0.383589	0.882021	0.0548832	0.84844
		df	23	23	23	23	23	23	23	23	23	23	23	23	23	23	23	23	23	23	23	23	23	23	23	23	23	23	23	23	23	23	23	23	23	23	23	23	23	23	23	23	0	23	23	23	23	23	23
	OTU308	correlation	0.101895	0.149212	-0.0641182	0.0594171	-0.113487	-0.112887	-0.114984	-0.0921036	-0.158125	-0.209679	0.137451	-0.0828454	-0.0586479	-0.0571679	-0.0425738	-0.112308	-0.169573	-0.0111263	-0.0014614	-0.0571421	-0.127841	-0.143299	-0.216547	-0.021512	-0.097921	-0.0545154	-0.127334	0.0153207	-0.111318	-0.10883	-0.138469	-0.126618	-0.137549	0.136234	-0.101626	0.22123	0.0458327	0.216073	0.0206468	0.0284314	0.0511348	1	0.437229	-0.23488	-0.0985745	-0.0356768	0.0746256
		Significance (two-tailed)	0.627918	0.476548	0.760753	0.777848	0.589104	0.591087	0.584167	0.661478	0.450299	0.314434	0.512345	0.693804	0.780654	0.786062	0.839868	0.593004	0.417739	0.957903	0.994468	0.786157	0.542532	0.494382	0.298477	0.918705	0.641458	0.795778	0.544149	0.942056	0.596287	0.604573	0.509195	0.546434	0.512042	0.516122	0.628832	0.287893	0.827784	0.299563	0.921965	0.892686	0.808204		0.0288462	0.258403	0.639224	0.865557	0.722949
		df	23	23	23	23	23	23	23	23	23	23	23	23	23	23	23	23	23	23	23	23	23	23	23	23	23	23	23	23	23	23	23	23	23	23	23	23	23	23	23	23	23	0	23	23	23	23	23
	OTU443	correlation	0.306282	0.0970232	-0.183287	0.40198	0.0767033	0.323272	-0.181481	-0.0951238	0.335047	0.218042	0.0737055	-0.20086	-0.0565375	-0.0860112	-0.137047	-0.260401	-0.301828	-0.0477985	0.304449	0.0778951	0.12335	-0.0121307	-0.0891134	-0.149238	0.0413868	-0.168279	0.0935627	0.163921	-0.123609	-0.225135	-0.0191062	-0.268909	-0.0501835	0.0303758	-0.0372252	0.322872	0.212073	0.318949	-0.149203	-0.077855	0.0586767	0.437229	1	-0.328022	-0.024925	0.397263	0.288958
		Significance (two-tailed)	0.136471	0.644533	0.380498	0.0463784	0.715545	0.114963	0.385291	0.651055	0.101591	0.295073	0.726236	0.335675	0.788369	0.682688	0.513598	0.208692	0.14256	0.820512	0.138953	0.711309	0.556917	0.954107	0.671858	0.476472	0.844279	0.421352	0.656435	0.433649	0.556084	0.279248	0.927772	0.193668	0.81171	0.885393	0.859777	0.115439	0.308814	0.120183	0.476574	0.711451	0.780549	0.0288462		0.109422	0.905859	0.0492518	0.161239
		df	23	23	23	23	23	23	23	23	23	23	23	23	23	23	23	23	23	23	23	23	23	23	23	23	23	23	23	23	23	23	23	23	23	23	23	23	23	23	23	23	23	23	0	23	23	23	23
	OTU381	correlation	0.137804	0.191587	0.372077	-0.220336	-0.00255401	-0.180679	0.585373	0.289399	0.0991256	-0.137156	0.130156	0.438722	0.290584	0.290541	0.28321	-0.0555424	0.312459	0.200539	0.126689	0.301987	-0.0975728	-0.138717	-0.231774	-0.117275	-0.229662	-0.0994689	-0.100128	0.0741467	-0.236382	0.330982	-0.133049	-0.00786216	0.113966	-0.0251324	0.268115	0.404024	0.552474	0.293041	0.0528059	-0.26885	-0.18212	-0.23488	-0.328022	1	0.329946	-0.175194	0.00870755
		Significance (two-tailed)	0.511251	0.358916	0.0670204	0.289894	0.990333	0.387429	0.00211188	0.160572	0.637343	0.513259	0.535187	0.028242	0.158788	0.158853	0.170115	0.792013	0.128341	0.336466	0.546205	0.142338	0.64265	0.508429	0.264934	0.576648	0.269435	0.636171	0.633925	0.724659	0.255282	0.10607	0.526069	0.970247	0.587524	0.90508	0.195038	0.045175	0.00418586	0.155135	0.802056	0.193769	0.383589	0.258403	0.109422		0.107235	0.402237	0.967049
		df	23	23	23	23	23	23	23	23	23	23	23	23	23	23	23	23	23	23	23	23	23	23	23	23	23	23	23	23	23	23	23	23	23	23	23	23	23	23	23	23	23	23	23	0	23	23	23
	OTU296	correlation	0.663675	0.0113234	0.679838	-0.27643	-0.109367	0.238292	0.741785	0.837124	0.413946	0.0354321	0.0574295	0.417809	0.260512	0.170439	0.0381308	0.044256	0.290179	0.00463449	-0.0562671	0.440142	-0.100702	0.0593888	-0.0903907	-0.269199	-0.171061	-0.301424	0.339963	0.221202	-0.285271	0.306852	-0.34303	0.0584713	0.0132166	0.435385	0.109928	0.433183	0.233526	0.23356	-0.349449	-0.280354	-0.0312755	-0.0985745	-0.024925	0.329946	1	0.244541	0.395958
		Significance (two-tailed)	0.000298183	0.957158	0.000185299	0.181018	0.602781	0.251348	2.19803e-05	1.82124e-07	0.0396784	0.866471	0.785106	0.037687	0.208491	0.415328	0.8564	0.833626	0.159397	0.982459	0.789358	0.0276774	0.631974	0.777951	0.667416	0.193169	0.413602	0.143121	0.0963647	0.287954	0.166894	0.135706	0.0932074	0.781299	0.950004	0.0296064	0.600913	0.0305348	0.261236	0.261166	0.0868505	0.174651	0.882021	0.639224	0.905859	0.107235		0.238756	0.0500706
		df	23	23	23	23	23	23	23	23	23	23	23	23	23	23	23	23	23	23	23	23	23	23	23	23	23	23	23	23	23	23	23	23	23	23	23	23	23	23	23	23	23	23	23	23	0	23	23
	OTU247	correlation	0.432467	-0.418356	-0.144991	0.272449	0.292978	0.579315	-0.15077	-0.0128184	0.760778	0.519775	-0.423588	-0.422488	-0.407471	-0.453992	-0.526722	-0.45351	-0.482133	-0.450575	-0.106263	-0.196219	0.404024	0.379551	0.41455	0.406548	-0.387499	0.366821	0.0855244	0.603257	0.202732	-0.362602	0.22683	-0.361408	-0.0444614	0.106723	-0.0970603	0.0895654	0.118477	0.209215	0.0764182	0.173273	-0.388609	-0.0356768	0.397263	-0.175194	0.244541	1	0.69544
		Significance (two-tailed)	0.0308418	0.0374117	0.489246	0.18764	0.155229	0.00240829	0.471903	0.951508	1.01165e-05	0.00774295	0.0348572	0.0353828	0.0432015	0.0226298	0.00682838	0.0227919	0.0146602	0.0237996	0.613175	0.347193	0.045175	0.0613014	0.0393617	0.043723	0.0556402	0.071282	0.684393	0.00141152	0.331097	0.0748501	0.275547	0.0758843	0.832864	0.611629	0.644405	0.670285	0.572719	0.315532	0.716559	0.407499	0.0548832	0.865557	0.0492518	0.402237	0.238756		0.000113783
		df	23	23	23	23	23	23	23	23	23	23	23	23	23	23	23	23	23	23	23	23	23	23	23	23	23	23	23	23	23	23	23	23	23	23	23	23	23	23	23	23	23	23	23	23	23	0	23
	OTU87	correlation	0.344738	-0.178122	-0.198515	-0.0188092	0.0502263	0.396302	-0.0710979	-0.0751129	0.523349	0.102263	-0.0549377	-0.263089	-0.359139	-0.352565	-0.336335	-0.246976	-0.327356	-0.309279	-0.12729	-0.0272709	0.155183	0.524261	0.398044	0.266308	-0.132872	-0.0329993	0.151073	0.707186	-0.2071	-0.0240783	-0.132989	-0.110039	0.271007	0.10497	0.339117	0.488035	0.314412	0.457639	-0.141807	-0.224648	-0.040268	0.0746256	0.288958	0.00870755	0.395958	0.69544	1
		Significance (two-tailed)	0.0914824	0.394294	0.341466	0.928892	0.811552	0.0498534	0.735576	0.72121	0.00726053	0.626672	0.79423	0.203861	0.0778793	0.0838841	0.100202	0.233965	0.110187	0.132481	0.544289	0.897043	0.458879	0.00714149	0.0487662	0.19818	0.526625	0.875567	0.471003	7.72432e-05	0.320559	0.909044	0.526258	0.600541	0.190079	0.617525	0.0972493	0.0133243	0.125844	0.0214332	0.498937	0.280316	0.84844	0.722949	0.161239	0.967049	0.0500706	0.000113783
		df	23	23	23	23	23	23	23	23	23	23	23	23	23	23	23	23	23	23	23	23	23	23	23	23	23	23	23	23	23	23	23	23	23	23	23	23	23	23	23	23	23	23	23	23	23	23	0
	OTU331	correlation	-0.50701	0.178953	0.0369738	-0.360835	-0.491605	-0.411808	0.019546	-0.0347488	-0.11562	-0.231116	0.35887	0.392896	0.158503	0.194461	0.386643	0.690733	0.559112	0.249636	0.0740411	0.352644	-0.471369	0.0805731	-0.0690979	0.0557807	0.318913	-0.34611	0.0517506	0.108546	-0.20753	0.762734	-0.365785	0.906303	0.833872	0.0199547	0.561015	0.287944	-0.138079	-0.248941	-0.256013	-0.172214	0.421922	-0.15477	-0.198962	-0.0649227	-0.0023625	-0.228404	0.0699587
		Significance (two-tailed)	0.00969038	0.392056	0.860715	0.0763842	0.0125661	0.0408155	0.926114	0.869024	0.582075	0.266332	0.0781183	0.0520339	0.449204	0.351615	0.0562293	0.00013223	0.00366651	0.228805	0.725036	0.0838107	0.0173796	0.701821	0.742765	0.79114	0.120227	0.0901146	0.805938	0.605522	0.319534	9.30234e-06	0.0721457	4.49206e-10	2.24785e-07	0.924573	0.00352817	0.16278	0.510402	0.230144	0.21674	0.410415	0.0356554	0.460088	0.340358	0.757839	0.991058	0.272139	0.739668
		df	23	23	23	23	23	23	23	23	23	23	23	23	23	23	23	23	23	23	23	23	23	23	23	23	23	23	23	23	23	23	23	23	23	23	23	23	23	23	23	23	23	23	23	23	23	23	23
	OTU207	correlation	0.0796744	-0.057889	0.214455	-0.343807	-0.501963	-0.177408	0.113768	0.222971	-0.128258	-0.502973	0.198626	0.241697	-0.00620487	-0.0504551	0.0055418	0.0235416	0.0948996	-0.0743718	-0.283748	0.520382	-0.418307	0.327584	0.14944	-0.524772	0.718774	-0.635391	0.141581	-0.14015	-0.214134	0.336073	-0.428588	0.142697	0.163728	-0.040176	0.499543	0.424932	-0.000374557	0.0354161	-0.550542	-0.225131	0.566989	-0.016223	0.142776	-0.0435328	0.295087	-0.145256	0.169531
		Significance (two-tailed)	0.705	0.783426	0.303282	0.0924197	0.0105651	0.396223	0.588175	0.284017	0.541206	0.010385	0.341189	0.244435	0.976517	0.810708	0.979026	0.911064	0.651827	0.723855	0.16927	0.00765918	0.0374364	0.109925	0.475867	0.00707553	5.1745e-05	0.000642869	0.499629	0.504016	0.304025	0.100483	0.032548	0.496219	0.434199	0.848782	0.0110072	0.0342241	0.998582	0.86653	0.0043482	0.279255	0.0031221	0.93865	0.495978	0.836308	0.152139	0.488443	0.417855
		df	23	23	23	23	23	23	23	23	23	23	23	23	23	23	23	23	23	23	23	23	23	23	23	23	23	23	23	23	23	23	23	23	23	23	23	23	23	23	23	23	23	23	23	23	23	23	23
	OTU83	correlation	0.460756	0.374722	0.606743	-0.398955	-0.103905	0.119005	0.802796	0.748276	0.340555	0.0334723	0.407467	0.587459	0.475028	0.447282	0.363157	0.226984	0.485845	0.326254	0.26302	0.573798	-0.189211	-0.0970207	-0.28128	-0.400862	-0.0522392	-0.476294	0.485112	0.0416713	-0.348569	0.468656	-0.461624	0.162963	0.161862	0.538151	0.250836	0.579926	0.46018	0.309524	-0.420922	-0.347324	0.0376425	-0.108223	-0.0768086	0.478375	0.833123	-0.0381299	0.111692
		Significance (two-tailed)	0.0204515	0.0649513	0.00130132	0.0482055	0.621118	0.570999	1.37252e-06	1.69885e-05	0.0957492	0.873797	0.0432039	0.00201734	0.0164125	0.0249729	0.0743732	0.275213	0.0138077	0.111461	0.203984	0.00270835	0.365021	0.644541	0.173171	0.0470471	0.80414	0.0160883	0.0139726	0.843221	0.0877019	0.0181265	0.0201846	0.436379	0.439526	0.00552107	0.2265	0.00237687	0.02063	0.132159	0.0361409	0.0889174	0.858221	0.606602	0.71517	0.0155667	2.35799e-07	0.856403	0.595045
		df	23	23	23	23	23	23	23	23	23	23	23	23	23	23	23	23	23	23	23	23	23	23	23	23	23	23	23	23	23	23	23	23	23	23	23	23	23	23	23	23	23	23	23	23	23	23	23
	OTU325	correlation	0.498062	-0.181824	-0.136371	-0.107664	0.0335148	0.562512	-0.00764127	0.145763	0.685065	0.466571	-0.0478864	-0.217685	-0.296836	-0.25214	-0.295443	-0.225913	-0.272992	-0.272697	0.0865111	0.0368126	0.010563	0.511276	0.429903	-0.0507514	-0.0589091	-0.220766	0.743884	0.454797	-0.235369	-0.0379547	-0.208236	-0.138595	0.0775911	0.731808	0.282594	0.457061	0.148732	0.197527	-0.300274	-0.250092	-0.00522672	-0.131875	0.143003	0.0423771	0.553151	0.518525	0.64051
		Significance (two-tailed)	0.0112851	0.384378	0.515695	0.608474	0.873638	0.0034224	0.971082	0.486911	0.000157882	0.018718	0.820187	0.295884	0.149611	0.224015	0.151622	0.277545	0.186727	0.187223	0.680939	0.861316	0.960033	0.00899879	0.0319612	0.809617	0.779701	0.288929	2.02403e-05	0.0223612	0.257384	0.857057	0.317853	0.508805	0.712389	3.21971e-05	0.171086	0.0216195	0.477984	0.343923	0.144728	0.227928	0.980218	0.529759	0.495284	0.840599	0.00413021	0.00791792	0.000562588
		df	23	23	23	23	23	23	23	23	23	23	23	23	23	23	23	23	23	23	23	23	23	23	23	23	23	23	23	23	23	23	23	23	23	23	23	23	23	23	23	23	23	23	23	23	23	23	23
	OTU416	correlation	0.438638	-0.168016	-0.152245	-0.0719514	0.0771417	0.556674	-0.00740591	0.100357	0.737019	0.509766	-0.0703568	-0.222616	-0.307402	-0.264483	-0.287651	-0.225221	-0.269778	-0.258102	0.0908368	0.0129723	0.0650199	0.386113	0.301068	0.0712671	-0.162401	-0.153659	0.625406	0.649536	-0.205279	-0.0357718	-0.16858	-0.120355	0.141471	0.657899	0.24082	0.479716	0.216293	0.235712	-0.245865	-0.239068	-0.109128	-0.106601	0.222368	0.0819431	0.495418	0.619674	0.688192
		Significance (two-tailed)	0.0282757	0.42209	0.467529	0.732515	0.713985	0.00385057	0.971973	0.633147	2.64322e-05	0.0092387	0.738237	0.284804	0.13497	0.201388	0.163228	0.279059	0.192176	0.212883	0.665868	0.950926	0.757487	0.0565969	0.143617	0.734969	0.437983	0.463356	0.000828418	0.000442033	0.324926	0.865202	0.420509	0.566606	0.499963	0.000351057	0.246205	0.0152382	0.299058	0.25667	0.236144	0.249761	0.60358	0.612038	0.285356	0.696984	0.011796	0.000954539	0.000143238
		df	23	23	23	23	23	23	23	23	23	23	23	23	23	23	23	23	23	23	23	23	23	23	23	23	23	23	23	23	23	23	23	23	23	23	23	23	23	23	23	23	23	23	23	23	23	23	23
	OTU232	correlation	0.253818	0.108529	0.998484	-0.232047	-0.248123	-0.267774	0.870385	0.937019	-0.0542654	-0.305059	0.0594993	0.76407	0.605881	0.456255	0.347979	0.319962	0.653992	0.26725	-0.133587	0.551231	-0.271848	-0.347715	-0.447817	-0.301491	-0.132745	-0.247931	-0.170259	-0.137958	-0.121612	0.452211	-0.178693	0.264316	-0.0273045	-0.0454289	-0.108318	0.0783234	-0.0129599	-0.144409	-0.172353	-0.112411	-0.0597536	-0.0579504	-0.178937	0.346704	0.671661	-0.136717	-0.212094
		Significance (two-tailed)	0.220844	0.605581	1.78573e-30	0.264356	0.231731	0.195628	1.56308e-08	5.43473e-12	0.796696	0.138124	0.777548	8.78e-06	0.00132784	0.021881	0.0882761	0.118944	0.000391301	0.196536	0.524384	0.00428969	0.188654	0.0885341	0.0247791	0.143028	0.527026	0.232104	0.415829	0.510776	0.562531	0.0232337	0.392755	0.201683	0.896917	0.829279	0.606286	0.709789	0.950973	0.491011	0.410032	0.592664	0.776621	0.783202	0.392099	0.0895268	0.000236566	0.514623	0.308764
		df	23	23	23	23	23	23	23	23	23	23	23	23	23	23	23	23	23	23	23	23	23	23	23	23	23	23	23	23	23	23	23	23	23	23	23	23	23	23	23	23	23	23	23	23	23	23	23
	OTU337	correlation	-0.29238	0.1604	-0.0182647	-0.373391	-0.420118	-0.329174	-0.0417511	-0.091368	-0.255247	-0.429202	0.437528	0.331555	0.0626707	0.0735093	0.274079	0.428304	0.38582	0.158886	-0.189906	0.696431	-0.371532	0.330889	0.0961893	-0.200469	0.834911	-0.443428	0.228415	-0.0449756	-0.236822	0.687507	-0.312815	0.667821	0.718836	-0.0998187	0.816364	0.400631	-0.0691556	-0.0742812	-0.367289	-0.22273	0.92945	-0.0948515	-0.0267037	-0.0712937	-0.0335261	-0.319908	0.0250196
		Significance (two-tailed)	0.156112	0.443724	0.930946	0.0659867	0.0365354	0.108108	0.842925	0.664026	0.218165	0.0322732	0.0287245	0.10543	0.766006	0.726937	0.184908	0.0326756	0.0568011	0.448092	0.363228	0.000110201	0.0674529	0.106174	0.647393	0.336638	2.10267e-07	0.0264048	0.272116	0.830958	0.254371	0.000146338	0.127883	0.000264645	5.16321e-05	0.634979	6.49377e-07	0.0471866	0.742557	0.724179	0.0708946	0.284552	1.93035e-11	0.651992	0.899174	0.734873	0.873596	0.11901	0.905504
		df	23	23	23	23	23	23	23	23	23	23	23	23	23	23	23	23	23	23	23	23	23	23	23	23	23	23	23	23	23	23	23	23	23	23	23	23	23	23	23	23	23	23	23	23	23	23	23
	OTU427	correlation	-0.0825371	0.19943	-0.129613	-0.408749	-0.336352	-0.0851669	0.0213672	-0.116581	0.0316068	-0.297817	0.477618	0.205205	-0.0760633	-0.0212874	0.164331	0.26629	0.215108	0.070789	-0.0851567	0.482554	-0.259561	0.569225	0.275772	-0.0490687	0.520325	-0.424775	0.223589	0.29714	-0.340405	0.626664	-0.437379	0.509052	0.820099	0.0489867	0.881875	0.695163	0.319675	0.348454	-0.398731	-0.333864	0.664434	-0.0589297	0.0311943	0.100409	0.175776	-0.0240593	0.475531
		Significance (two-tailed)	0.69489	0.339199	0.536906	0.0424875	0.100183	0.685646	0.919251	0.578921	0.88078	0.148205	0.0157549	0.325105	0.717823	0.919551	0.432484	0.198211	0.301779	0.736685	0.685682	0.0145613	0.210217	0.0029807	0.182102	0.815821	0.00766701	0.0342975	0.28265	0.149174	0.0959051	0.000802753	0.028785	0.00935411	5.2284e-07	0.816124	5.69928e-09	0.000114803	0.119294	0.0878132	0.048343	0.10288	0.000291776	0.779626	0.882325	0.63297	0.400653	0.909116	0.016283
		df	23	23	23	23	23	23	23	23	23	23	23	23	23	23	23	23	23	23	23	23	23	23	23	23	23	23	23	23	23	23	23	23	23	23	23	23	23	23	23	23	23	23	23	23	23	23	23
	OTU502	correlation	-0.0469129	-0.229242	-0.166442	0.613754	0.48827	0.138172	-0.241766	-0.257863	-0.222695	0.198052	-0.501702	-0.314433	-0.134545	-0.155566	-0.229971	-0.281115	-0.239122	-0.209494	-0.0660989	-0.426377	0.387829	-0.151688	0.087954	0.0561697	-0.33294	0.662543	-0.240339	-0.186229	0.478348	-0.403883	0.772592	-0.242869	-0.399917	-0.165237	-0.433154	-0.606188	-0.314872	-0.266721	0.759963	0.378562	-0.283243	-0.134274	-0.302032	0.131909	-0.378836	-0.0765753	-0.323943
		Significance (two-tailed)	0.823786	0.270335	0.426511	0.00110187	0.0132732	0.510114	0.244297	0.213322	0.284629	0.342617	0.0106121	0.125817	0.521387	0.457756	0.268774	0.173434	0.249651	0.314871	0.753583	0.0335535	0.0554141	0.469179	0.675898	0.789715	0.103895	0.000307962	0.247177	0.372765	0.0155734	0.0452572	6.01989e-06	0.242085	0.0476184	0.429914	0.0305472	0.00131835	0.125262	0.197459	1.04739e-05	0.0620355	0.170063	0.522235	0.142277	0.529652	0.0618314	0.716	0.114168
		df	23	23	23	23	23	23	23	23	23	23	23	23	23	23	23	23	23	23	23	23	23	23	23	23	23	23	23	23	23	23	23	23	23	23	23	23	23	23	23	23	23	23	23	23	23	23	23
	OTU188	correlation	-0.328384	0.225754	0.0265083	-0.31741	-0.380106	-0.362167	-0.00656304	-0.064603	-0.269637	-0.398933	0.459572	0.39381	0.172794	0.176404	0.363414	0.487784	0.459854	0.255589	-0.106617	0.732707	-0.362219	0.17416	-0.0336059	-0.227982	0.807963	-0.427257	0.221675	-0.113139	-0.202516	0.686663	-0.26146	0.681728	0.67519	-0.132817	0.742705	0.335838	-0.0845068	-0.142054	-0.323615	-0.18866	0.889941	-0.10614	0.00277614	-0.0721049	-0.0824608	-0.362375	-0.10321
		Significance (two-tailed)	0.109008	0.277894	0.899908	0.122081	0.0608917	0.0752253	0.975162	0.758997	0.192418	0.0482189	0.02082	0.0514419	0.408818	0.398945	0.0741535	0.0133789	0.0207317	0.217529	0.611986	3.11294e-05	0.0751803	0.405065	0.873297	0.273051	1.03932e-06	0.0331506	0.286899	0.590254	0.331624	0.000150239	0.206779	0.000174941	0.000213093	0.5268	2.12024e-05	0.100737	0.687962	0.498183	0.114556	0.366443	2.63268e-09	0.613588	0.989492	0.731965	0.695159	0.0750463	0.623464
		df	23	23	23	23	23	23	23	23	23	23	23	23	23	23	23	23	23	23	23	23	23	23	23	23	23	23	23	23	23	23	23	23	23	23	23	23	23	23	23	23	23	23	23	23	23	23	23
	OTU385	correlation	-0.339225	0.232132	-0.0111187	-0.46461	-0.45411	-0.338841	0.064279	-0.0947894	-0.0813558	-0.342425	0.499952	0.405588	0.0599721	0.104758	0.346969	0.467831	0.457103	0.212875	-0.113989	0.622098	-0.399526	0.306641	0.0316472	0.00482379	0.5752	-0.430476	0.0820989	0.266709	-0.311482	0.805534	-0.41362	0.741532	0.931641	-0.0876061	0.870941	0.608383	0.214517	0.109964	-0.345989	-0.297808	0.674647	-0.118531	-0.0300232	0.145919	0.0104401	-0.162565	0.194975
		Significance (two-tailed)	0.0971359	0.264175	0.957932	0.0192885	0.0225902	0.0975399	0.760171	0.652206	0.699056	0.0938242	0.0109314	0.044271	0.775824	0.618237	0.0892666	0.0183585	0.0216058	0.306946	0.587447	0.000899317	0.0478564	0.135988	0.880629	0.981743	0.00262924	0.0317083	0.696434	0.197479	0.129602	1.18565e-06	0.0398498	2.21992e-05	1.3577e-11	0.677112	1.49195e-08	0.00125208	0.30314	0.60079	0.0902352	0.148218	0.000216564	0.572544	0.886715	0.486439	0.960498	0.437513	0.35032
		df	23	23	23	23	23	23	23	23	23	23	23	23	23	23	23	23	23	23	23	23	23	23	23	23	23	23	23	23	23	23	23	23	23	23	23	23	23	23	23	23	23	23	23	23	23	23	23
	OTU97	correlation	-0.387407	0.217244	0.00312879	-0.521015	-0.51164	-0.434545	0.0886239	-0.0938754	-0.0349561	-0.412973	0.507435	0.440138	0.0931786	0.151998	0.392788	0.480477	0.465356	0.245297	-0.0816918	0.558701	-0.470145	0.315302	0.0580785	0.0361655	0.460588	-0.424023	0.0306497	0.284896	-0.283203	0.814335	-0.472935	0.712252	0.917056	-0.146548	0.904093	0.634497	0.227513	0.0733799	-0.362139	-0.269895	0.536796	-0.158993	-0.149501	0.253166	0.0547533	-0.126032	0.303851
		Significance (two-tailed)	0.0557035	0.296885	0.988157	0.0075726	0.00894176	0.029958	0.673562	0.655356	0.868249	0.0401926	0.00961952	0.027679	0.657761	0.468261	0.0521045	0.015054	0.0190701	0.237262	0.69787	0.00369699	0.0177133	0.124718	0.782734	0.863732	0.0205034	0.0346514	0.884366	0.167477	0.170127	7.29041e-07	0.0169601	6.49852e-05	1.167e-10	0.484544	5.80818e-10	0.000657878	0.274065	0.7274	0.0752496	0.191975	0.00566409	0.447783	0.475685	0.222071	0.794906	0.548307	0.13977
		df	23	23	23	23	23	23	23	23	23	23	23	23	23	23	23	23	23	23	23	23	23	23	23	23	23	23	23	23	23	23	23	23	23	23	23	23	23	23	23	23	23	23	23	23	23	23	23
	OTU494	correlation	0.0285947	-0.17908	-0.106886	0.487005	0.341212	0.019607	-0.144455	-0.186035	-0.140618	0.139118	-0.411461	-0.199479	-0.0672652	-0.0743866	-0.131829	-0.190661	-0.139073	-0.143491	-0.0350623	-0.3278	0.24465	-0.209374	-0.00859006	-0.146627	-0.282043	0.609344	-0.21563	-0.263457	0.545247	-0.261136	0.563184	-0.14606	-0.354809	-0.105466	-0.324395	-0.441423	-0.238899	-0.232168	0.627417	0.508398	-0.234846	-0.127019	-0.195951	0.184767	-0.293182	-0.087781	-0.316316
		Significance (two-tailed)	0.892073	0.391713	0.61108	0.0135499	0.0950692	0.925884	0.490871	0.373272	0.502578	0.507194	0.0410025	0.339078	0.749371	0.723802	0.529906	0.361289	0.507333	0.493798	0.867852	0.109677	0.238542	0.315155	0.967494	0.484303	0.171958	0.00122399	0.300579	0.203206	0.00482069	0.207363	0.00337583	0.486014	0.0817963	0.615853	0.113635	0.0271756	0.250107	0.2641	0.000787725	0.00946063	0.258474	0.545153	0.347865	0.376596	0.154927	0.676502	0.123445
		df	23	23	23	23	23	23	23	23	23	23	23	23	23	23	23	23	23	23	23	23	23	23	23	23	23	23	23	23	23	23	23	23	23	23	23	23	23	23	23	23	23	23	23	23	23	23	23
	OTU191	correlation	0.34233	0.342624	-0.0371966	-0.158108	0.111605	0.392929	0.242455	0.0814747	0.205172	-0.0229346	0.418744	0.0447374	-0.0369788	-0.0277381	-0.0042128	-0.0818861	-0.0114686	0.0256788	0.0818829	0.374661	0.210536	0.23058	-0.0235383	-0.0532646	0.178217	-0.223263	0.274572	0.421006	-0.311946	0.243802	-0.262101	0.0345239	0.437102	0.24225	0.411999	0.694553	0.649227	0.80796	-0.27003	-0.340847	0.331451	0.172822	0.345736	0.103728	0.392841	0.214419	0.53888
		Significance (two-tailed)	0.0939204	0.0936208	0.859884	0.450349	0.595336	0.0520122	0.242912	0.698636	0.325184	0.913348	0.0372175	0.831841	0.860696	0.895289	0.984055	0.697185	0.956609	0.903025	0.697196	0.0649987	0.312415	0.267472	0.911076	0.800371	0.394038	0.283371	0.184088	0.0361002	0.129002	0.240225	0.205628	0.869865	0.0288981	0.243324	0.040713	0.000117077	0.000445754	1.03949e-06	0.191744	0.0954463	0.105546	0.408739	0.0904865	0.621716	0.05207	0.303367	0.00544538
		df	23	23	23	23	23	23	23	23	23	23	23	23	23	23	23	23	23	23	23	23	23	23	23	23	23	23	23	23	23	23	23	23	23	23	23	23	23	23	23	23	23	23	23	23	23	23	23
	OTU284	correlation	0.307282	0.254638	0.287837	-0.410567	-0.397308	-0.0615091	0.448622	0.354471	0.460519	-0.151728	0.454143	0.447863	0.188259	0.198853	0.251101	0.0621412	0.256106	0.17473	0.150094	0.599858	-0.425082	0.21561	-0.0420683	-0.285763	0.108077	-0.567044	0.296412	0.225023	-0.409322	0.528702	-0.611689	0.158263	0.397186	0.286502	0.662681	0.947092	0.5777	0.43367	-0.451412	-0.390716	0.170815	0.143276	0.251387	0.487668	0.578794	0.168657	0.479036
		Significance (two-tailed)	0.13513	0.219303	0.162944	0.0414872	0.0492236	0.770228	0.0244901	0.0821087	0.0205249	0.469061	0.0225794	0.0247627	0.367482	0.340627	0.225994	0.76793	0.216568	0.403506	0.473916	0.00152661	0.0341539	0.300624	0.841746	0.166132	0.607091	0.00311853	0.150221	0.279493	0.0421702	0.00658498	0.00115768	0.449898	0.0492997	0.16499	0.000306754	7.69956e-13	0.00249304	0.0303277	0.0235087	0.0534681	0.414286	0.494454	0.225448	0.0134043	0.00243532	0.420296	0.0154042
		df	23	23	23	23	23	23	23	23	23	23	23	23	23	23	23	23	23	23	23	23	23	23	23	23	23	23	23	23	23	23	23	23	23	23	23	23	23	23	23	23	23	23	23	23	23	23	23
	OTU27	correlation	-0.550734	0.183602	0.0463205	-0.364215	-0.448448	-0.486034	0.00922871	-0.071911	-0.285965	-0.333709	0.351877	0.412337	0.171065	0.19772	0.415246	0.750546	0.613114	0.277656	-0.0932847	0.400109	-0.422511	0.0300662	-0.103726	0.0184572	0.462742	-0.27037	-0.0388751	0.0172164	-0.130311	0.776978	-0.278546	0.958866	0.800481	-0.132207	0.544665	0.15378	-0.203019	-0.300976	-0.162418	-0.117985	0.544641	-0.199769	-0.241409	-0.113808	-0.121807	-0.337377	-0.0855591
		Significance (two-tailed)	0.00433187	0.379665	0.825978	0.0734699	0.0245525	0.0137653	0.965078	0.73266	0.165819	0.10305	0.0845328	0.0405316	0.413592	0.343441	0.0389991	1.5497e-05	0.00111891	0.179011	0.657394	0.0475019	0.0353716	0.886554	0.621721	0.93022	0.0198454	0.191164	0.853626	0.934901	0.534697	4.926e-06	0.177564	4.51341e-14	1.55065e-06	0.528717	0.00487512	0.463	0.330398	0.143746	0.437936	0.574326	0.0048774	0.338362	0.245014	0.588044	0.561899	0.0990882	0.684272
		df	23	23	23	23	23	23	23	23	23	23	23	23	23	23	23	23	23	23	23	23	23	23	23	23	23	23	23	23	23	23	23	23	23	23	23	23	23	23	23	23	23	23	23	23	23	23	23
	OTU413	correlation	0.128789	0.24184	0.928561	-0.436846	-0.410604	-0.421358	0.888381	0.842503	-0.0642889	-0.428083	0.285724	0.8909	0.630587	0.539769	0.51224	0.404984	0.75511	0.384458	-0.085446	0.65941	-0.453095	-0.286349	-0.453658	-0.309508	-0.0594466	-0.378415	-0.148103	-0.0771467	-0.206839	0.667971	-0.375391	0.382913	0.195697	-0.0444942	0.187368	0.348272	0.193901	-0.0321906	-0.253856	-0.190191	0.0183367	-0.0906936	-0.273909	0.559853	0.639381	-0.240203	-0.152005
		Significance (two-tailed)	0.539518	0.244148	2.21955e-11	0.0290029	0.041467	0.0359285	3.07072e-09	1.27277e-07	0.760135	0.0327756	0.166192	2.39211e-09	0.000727069	0.00535433	0.00884836	0.0446186	1.28446e-05	0.0577562	0.684668	0.00033649	0.0229325	0.165227	0.0227423	0.13218	0.77774	0.0621451	0.479869	0.713968	0.321183	0.000263491	0.0644362	0.0588546	0.348501	0.832743	0.369794	0.0879905	0.35303	0.878594	0.220771	0.362496	0.930674	0.666365	0.185192	0.00361208	0.000579504	0.247454	0.468239
		df	23	23	23	23	23	23	23	23	23	23	23	23	23	23	23	23	23	23	23	23	23	23	23	23	23	23	23	23	23	23	23	23	23	23	23	23	23	23	23	23	23	23	23	23	23	23	23
	OTU195	correlation	0.106805	-0.0300139	-0.082371	0.467827	0.333839	-0.0378138	-0.0407735	-0.148322	-0.236826	0.125037	-0.197665	-0.0820894	0.051154	0.0678653	0.0273955	-0.121018	-0.00160979	0.0132835	0.114691	-0.251265	0.245859	-0.199619	-0.0588185	-0.10101	-0.211896	0.359597	-0.140101	-0.205074	-0.0671506	-0.136948	0.46985	-0.0744081	-0.23533	-0.0900241	-0.209413	-0.295336	-0.132002	-0.162668	0.616031	-0.0646213	-0.172929	-0.0782399	-0.15083	0.310723	-0.205971	-0.24207	-0.254302
		Significance (two-tailed)	0.611354	0.88675	0.695475	0.0183599	0.102907	0.857582	0.846559	0.479212	0.254364	0.551495	0.343579	0.696468	0.808134	0.747206	0.896575	0.564457	0.993907	0.949751	0.585133	0.225681	0.236155	0.338732	0.780032	0.630926	0.309227	0.0774736	0.504167	0.325422	0.749784	0.513905	0.0177947	0.723726	0.257464	0.66869	0.315062	0.151777	0.52936	0.437221	0.00104306	0.75893	0.408446	0.710085	0.471727	0.130588	0.323263	0.243685	0.219934
		df	23	23	23	23	23	23	23	23	23	23	23	23	23	23	23	23	23	23	23	23	23	23	23	23	23	23	23	23	23	23	23	23	23	23	23	23	23	23	23	23	23	23	23	23	23	23	23
	OTU343	correlation	-0.546703	0.144492	0.0421229	-0.383293	-0.460477	-0.482941	0.0108286	-0.0778039	-0.258191	-0.324577	0.316552	0.393521	0.128983	0.15725	0.379903	0.727298	0.592628	0.236711	-0.118219	0.362328	-0.41983	0.0666896	-0.0725707	0.0721501	0.418877	-0.251319	-0.0804933	0.0758464	-0.141577	0.777412	-0.291111	0.957634	0.826517	-0.135027	0.547867	0.171325	-0.177017	-0.274313	-0.15635	-0.120068	0.50074	-0.208366	-0.252357	-0.0869106	-0.107145	-0.292293	-0.0337042
		Significance (two-tailed)	0.00468661	0.490758	0.841543	0.058583	0.0205378	0.014471	0.959029	0.711633	0.212719	0.113421	0.123151	0.0516281	0.538904	0.452841	0.0610411	3.8055e-05	0.00179845	0.254601	0.573561	0.0750869	0.0366778	0.751449	0.730296	0.731803	0.0371507	0.225577	0.702103	0.718596	0.499639	4.82813e-06	0.157999	6.29753e-14	3.56025e-07	0.519882	0.00458173	0.412871	0.397282	0.184519	0.455464	0.56754	0.0107865	0.317543	0.223603	0.679542	0.610214	0.156242	0.87293
		df	23	23	23	23	23	23	23	23	23	23	23	23	23	23	23	23	23	23	23	23	23	23	23	23	23	23	23	23	23	23	23	23	23	23	23	23	23	23	23	23	23	23	23	23	23	23	23
	OTU493	correlation	0.107624	-0.0779305	-0.0968408	0.417303	0.307752	-0.00113264	-0.0738226	-0.152197	-0.0706682	0.211053	-0.260608	-0.113893	-0.00844078	0.00901338	-0.0249911	-0.135116	-0.0391247	-0.0387685	0.00723942	-0.280634	0.225793	-0.226121	-0.0342857	-0.16159	-0.268826	0.581965	-0.169022	-0.261473	0.410956	-0.166523	0.440968	-0.084511	-0.288704	-0.0639993	-0.238463	-0.323577	-0.146682	-0.162021	0.54487	0.35763	-0.214456	-0.122888	-0.200355	0.252313	-0.231444	-0.126044	-0.294034
		Significance (two-tailed)	0.608608	0.711183	0.645158	0.0379435	0.134504	0.995713	0.725817	0.467671	0.737119	0.311201	0.208318	0.587765	0.968058	0.965893	0.905611	0.519605	0.852697	0.854023	0.972603	0.174203	0.277808	0.277091	0.870755	0.440304	0.19381	0.00227453	0.419276	0.206755	0.041276	0.426284	0.0273529	0.687948	0.161624	0.761185	0.250998	0.114601	0.484138	0.439071	0.00485593	0.079228	0.303281	0.558408	0.336918	0.223687	0.265633	0.548267	0.153676
		df	23	23	23	23	23	23	23	23	23	23	23	23	23	23	23	23	23	23	23	23	23	23	23	23	23	23	23	23	23	23	23	23	23	23	23	23	23	23	23	23	23	23	23	23	23	23	23
	OTU398	correlation	0.406938	0.10851	-0.115065	-0.166596	0.028012	0.41251	0.129373	0.108969	0.656961	0.435701	0.17525	-0.0673621	-0.118773	-0.0433835	-0.0695105	-0.231807	-0.168114	-0.0484267	0.346679	0.103016	-0.0714621	0.227698	0.145427	-0.168785	-0.11166	-0.305844	0.658411	0.238638	-0.254508	0.0132665	-0.319775	-0.206196	0.0429624	0.747162	0.275033	0.629583	0.496487	0.400419	-0.226119	-0.247827	-0.143521	0.0276879	0.216681	0.307905	0.403234	0.311606	0.363485
		Significance (two-tailed)	0.0435023	0.605645	0.583901	0.426079	0.89426	0.040439	0.537667	0.604108	0.000360377	0.0294749	0.402085	0.749021	0.571754	0.836862	0.74128	0.264864	0.421813	0.818192	0.0895515	0.624123	0.734269	0.273665	0.487926	0.419938	0.595152	0.137061	0.000346061	0.25064	0.219548	0.949815	0.119172	0.322722	0.838425	1.77659e-05	0.183322	0.000745826	0.0115871	0.0473141	0.277096	0.232306	0.493708	0.895477	0.298171	0.1343	0.0456375	0.129442	0.0740924
		df	23	23	23	23	23	23	23	23	23	23	23	23	23	23	23	23	23	23	23	23	23	23	23	23	23	23	23	23	23	23	23	23	23	23	23	23	23	23	23	23	23	23	23	23	23	23	23
	OTU231	correlation	0.338601	0.406553	-0.047197	-0.0888241	0.274166	0.358765	0.285116	0.0300433	0.0390702	0.000819888	0.347293	-0.0286182	-0.0035507	0.0109488	-0.00411387	-0.153013	-0.0571152	0.0618271	0.11145	0.121683	0.366325	-0.0425517	-0.208587	-0.0242417	-0.00158452	-0.0315859	0.0217433	0.242876	-0.203388	0.0392577	-0.181862	-0.134318	0.177836	0.133807	0.0786639	0.458872	0.741966	0.907763	-0.0738909	-0.211891	0.105951	0.228028	0.311096	0.147596	0.22464	0.0474248	0.268281
		Significance (two-tailed)	0.0977927	0.0437205	0.822735	0.672865	0.184763	0.078212	0.167134	0.886639	0.852899	0.996897	0.0889476	0.891985	0.986561	0.958574	0.984429	0.46526	0.786255	0.769072	0.595849	0.5623	0.0716947	0.83995	0.31702	0.90843	0.994002	0.880859	0.917834	0.24207	0.3295	0.852201	0.384277	0.522094	0.395066	0.523694	0.708581	0.0210405	2.18253e-05	3.77718e-10	0.725573	0.309239	0.614223	0.272951	0.130103	0.481388	0.280335	0.821893	0.194751
		df	23	23	23	23	23	23	23	23	23	23	23	23	23	23	23	23	23	23	23	23	23	23	23	23	23	23	23	23	23	23	23	23	23	23	23	23	23	23	23	23	23	23	23	23	23	23	23
	OTU190	correlation	-0.128983	0.396567	0.619326	-0.633285	-0.575321	-0.566878	0.641898	0.534833	-0.219855	-0.629976	0.605771	0.870936	0.579253	0.570165	0.661293	0.631985	0.803503	0.517751	-0.104722	0.742663	-0.592809	-0.0917039	-0.336933	-0.308641	0.296302	-0.517572	-0.00683351	-0.0794139	-0.313476	0.858388	-0.565211	0.616114	0.507298	-0.137133	0.572763	0.48931	0.168328	-0.00817185	-0.438358	-0.285861	0.413078	-0.145829	-0.337983	0.407303	0.452879	-0.416777	-0.0326757
		Significance (two-tailed)	0.538903	0.0496872	0.000962708	0.000678683	0.00262251	0.00312927	0.000542367	0.00587683	0.290976	0.000738445	0.00133126	1.49252e-08	0.00241147	0.00292286	0.000319083	0.000701634	1.32191e-06	0.00802788	0.618358	2.12368e-05	0.00179118	0.662862	0.0995615	0.133324	0.15038	0.0080535	0.974138	0.705923	0.127036	4.06795e-08	0.00323856	0.00104096	0.00964239	0.513331	0.00276805	0.0130492	0.421215	0.969075	0.0283884	0.16598	0.0401369	0.486713	0.0984454	0.043296	0.0230056	0.0382113	0.876778
		df	23	23	23	23	23	23	23	23	23	23	23	23	23	23	23	23	23	23	23	23	23	23	23	23	23	23	23	23	23	23	23	23	23	23	23	23	23	23	23	23	23	23	23	23	23	23	23
CNH4+	DO	correlation	1	0.269684	0.149742	0.476985	0.613445	0.809661	0.39971	0.378611	0.501572	0.351082	0.183371	0.0591506	-0.128988	-0.15054	-0.138307	-0.31701	-0.114648	-0.147867	-0.0587294	0.151621	0.665281	0.134932	0.097351	-0.383512	-0.28833	0.099103	0.148415	-0.0692418	-0.0778116	0.11731	0.385244	-0.147097	-0.134331	0.383985	0.127492	0.550203	0.587013	0.711064	-0.0439188	-0.051587	0.0160428	0.489625	0.547413	0.464906	0.58779	0.471077	0.423089
		Significance (two-tailed)		0.192336	0.474965	0.0159136	0.00111007	9.46807e-07	0.0477442	0.0619986	0.0106354	0.0852866	0.380276	0.77882	0.538886	0.472589	0.509696	0.122579	0.585274	0.480576	0.780357	0.469378	0.000284776	0.520177	0.643409	0.0584266	0.162193	0.63742	0.478934	0.742247	0.711605	0.576533	0.0572031	0.482889	0.522056	0.0580904	0.543646	0.00437727	0.00203725	6.76945e-05	0.834876	0.80654	0.93933	0.012982	0.00462241	0.0192015	0.00200265	0.0174589	0.035095
		df	0	23	23	23	23	23	23	23	23	23	23	23	23	23	23	23	23	23	23	23	23	23	23	23	23	23	23	23	23	23	23	23	23	23	23	23	23	23	23	23	23	23	23	23	23	23	23
	OTU405	correlation	0.269684	1	0.0882416	0.215704	0.388364	0.279661	0.460927	0.147728	-0.0871045	-0.203575	0.913179	0.559585	0.623699	0.707724	0.797958	0.524767	0.542104	0.826332	0.501428	0.346359	0.284282	-0.332297	-0.48059	-0.538268	0.00500125	-0.387943	0.0629506	-0.235563	-0.264203	0.474232	0.111075	0.291556	0.317938	0.00837322	0.300781	0.552723	0.638394	0.56542	-0.236874	-0.325323	0.175791	0.432805	0.333415	0.412719	0.0837324	-0.230284	-0.010072
		Significance (two-tailed)	0.192336		0.674895	0.300409	0.0550495	0.175763	0.0203989	0.480995	0.678864	0.329046	1.93551e-10	0.00363171	0.000864381	7.58519e-05	1.76802e-06	0.00707614	0.00512107	3.60068e-07	0.0106616	0.0898684	0.168434	0.104605	0.0150269	0.0055089	0.981071	0.0553364	0.764989	0.256979	0.201884	0.0166191	0.597094	0.157336	0.121428	0.968314	0.144019	0.0041653	0.000594654	0.00322465	0.254265	0.112546	0.400612	0.0306967	0.103372	0.0403278	0.690683	0.268104	0.961889
		df	23	0	23	23	23	23	23	23	23	23	23	23	23	23	23	23	23	23	23	23	23	23	23	23	23	23	23	23	23	23	23	23	23	23	23	23	23	23	23	23	23	23	23	23	23	23	23
	OTU406	correlation	0.149742	0.0882416	1	-0.251348	-0.257245	-0.248558	0.842656	0.926	-0.202482	-0.480945	0.0706897	0.75232	0.583625	0.430276	0.330512	0.301401	0.648155	0.238844	-0.187261	0.584026	-0.242134	-0.3082	-0.45124	-0.288382	-0.0431222	-0.272115	-0.212721	-0.11955	-0.183762	0.442986	-0.191345	0.269911	0.0201995	-0.0661829	-0.0420282	0.0990249	-0.00790064	-0.0830312	-0.184224	-0.145824	0.0566691	0.0507777	-0.138623	0.272844	0.642108	-0.196759	-0.20677
		Significance (two-tailed)	0.474965	0.674895		0.225522	0.214459	0.230886	1.25965e-07	3.28546e-11	0.331706	0.014942	0.737042	1.44134e-05	0.00219401	0.0317964	0.106598	0.143152	0.000458879	0.25022	0.370074	0.00217492	0.243557	0.133908	0.0235681	0.162114	0.837832	0.188203	0.307303	0.569224	0.379242	0.0265733	0.359537	0.191948	0.92365	0.75328	0.841895	0.637686	0.970101	0.69315	0.378025	0.486729	0.787887	0.80952	0.508721	0.186975	0.000539371	0.345842	0.321349
		df	23	23	0	23	23	23	23	23	23	23	23	23	23	23	23	23	23	23	23	23	23	23	23	23	23	23	23	23	23	23	23	23	23	23	23	23	23	23	23	23	23	23	23	23	23	23	23
	OTU304	correlation	0.476985	0.215704	-0.251348	1	0.767703	0.66905	-0.159212	-0.179119	0.128241	0.44775	-0.0486386	-0.275448	-0.079812	-0.105985	-0.14725	-0.32262	-0.306695	-0.0714658	0.268102	-0.263147	0.725288	-0.0337794	0.106549	-0.200734	-0.33345	0.353992	-0.120583	-0.121663	0.194648	-0.279616	0.86906	-0.268862	-0.224505	-0.0763447	-0.257716	0.00187098	0.20155	0.321473	0.453647	0.0903316	-0.202332	0.32134	0.546711	0.0848673	-0.177124	0.352739	0.109705
		Significance (two-tailed)	0.0159136	0.300409	0.225522		7.48976e-06	0.000255358	0.447151	0.391609	0.541261	0.0248034	0.817409	0.182635	0.704513	0.614108	0.48243	0.115739	0.135916	0.734256	0.19506	0.203759	4.09562e-05	0.872648	0.612213	0.335986	0.103334	0.0825522	0.565866	0.562366	0.351142	0.175837	1.74519e-08	0.193748	0.280631	0.716821	0.213592	0.992918	0.333983	0.117115	0.0227458	0.667622	0.332072	0.117275	0.0046859	0.686697	0.396991	0.0837211	0.601656
		df	23	23	23	0	23	23	23	23	23	23	23	23	23	23	23	23	23	23	23	23	23	23	23	23	23	23	23	23	23	23	23	23	23	23	23	23	23	23	23	23	23	23	23	23	23	23	23
	OTU285	correlation	0.613445	0.388364	-0.257245	0.767703	1	0.813862	0.0725542	-0.132959	0.178239	0.4461	0.108897	-0.252083	-0.0966888	-0.0833062	-0.0951065	-0.295531	-0.260521	0.00461389	0.185412	-0.228952	0.958831	0.00656393	0.087282	-0.135822	-0.349748	0.408756	-0.00779327	-0.0132232	0.143661	-0.216902	0.830255	-0.294566	-0.148514	0.060654	-0.163503	0.117771	0.507272	0.610634	0.334195	0.0480491	-0.199855	0.276628	0.355316	0.305035	-0.0134319	0.370396	0.195985
		Significance (two-tailed)	0.00111007	0.0550495	0.214459	7.48976e-06		7.48842e-07	0.730355	0.526352	0.393977	0.0254051	0.60435	0.224123	0.645679	0.692182	0.651115	0.151495	0.208473	0.982537	0.374902	0.270958	4.55688e-14	0.975158	0.678244	0.517404	0.0865616	0.0424834	0.970507	0.949979	0.493283	0.297667	2.82593e-07	0.152899	0.478637	0.77334	0.434838	0.575025	0.00964664	0.00118711	0.102518	0.819586	0.338151	0.180693	0.0813301	0.138156	0.94919	0.068362	0.34778
		df	23	23	23	23	0	23	23	23	23	23	23	23	23	23	23	23	23	23	23	23	23	23	23	23	23	23	23	23	23	23	23	23	23	23	23	23	23	23	23	23	23	23	23	23	23	23	23
	OTU303	correlation	0.809661	0.279661	-0.248558	0.66905	0.813862	1	0.0447264	0.013327	0.490716	0.581673	0.138801	-0.274095	-0.333879	-0.316458	-0.282938	-0.395254	-0.370466	-0.223068	0.0601865	-0.104561	0.846413	0.245969	0.274321	-0.198008	-0.263262	0.194371	0.223167	0.0811686	0.0771883	-0.10104	0.609879	-0.237412	-0.0729407	0.378597	0.0320797	0.408576	0.541212	0.720047	0.0735307	-0.0346415	-0.0333305	0.363462	0.564508	0.25425	0.266703	0.569103	0.460163
		Significance (two-tailed)	9.46807e-07	0.175763	0.230886	0.000255358	7.48842e-07		0.831882	0.949586	0.0127513	0.00228895	0.508171	0.184882	0.102864	0.123268	0.170543	0.0505168	0.0683052	0.283803	0.775043	0.618901	9.72713e-08	0.23594	0.184506	0.342725	0.203553	0.351843	0.283584	0.699717	0.71382	0.630824	0.00120857	0.253155	0.728971	0.0620095	0.879009	0.0425836	0.00520908	4.9459e-05	0.726861	0.869425	0.874328	0.0741122	0.0032856	0.220031	0.19749	0.00298827	0.0206355
		df	23	23	23	23	23	0	23	23	23	23	23	23	23	23	23	23	23	23	23	23	23	23	23	23	23	23	23	23	23	23	23	23	23	23	23	23	23	23	23	23	23	23	23	23	23	23	23
	OTU299	correlation	0.39971	0.460927	0.842656	-0.159212	0.0725542	0.0447264	1	0.844876	-0.0625028	-0.395376	0.391049	0.781399	0.614852	0.529188	0.482033	0.304837	0.667519	0.413358	0.0178135	0.59848	0.0647809	-0.300951	-0.503118	-0.416029	-0.128722	-0.30236	-0.122907	-0.0763825	-0.305016	0.554491	-0.116535	0.258024	0.161361	0.0582857	0.143663	0.425818	0.466213	0.372258	-0.220311	-0.291336	0.0505817	0.173962	0.00270155	0.588542	0.725497	-0.141895	-0.00894779
		Significance (two-tailed)	0.0477442	0.0203989	1.25965e-07	0.447151	0.730355	0.831882		1.08211e-07	0.766616	0.0504393	0.0532472	4.00635e-06	0.00107315	0.00652637	0.0146837	0.138426	0.000266967	0.0399886	0.932648	0.00157554	0.758352	0.14378	0.0103594	0.0385947	0.539732	0.141822	0.558347	0.716686	0.138182	0.00402187	0.579073	0.213025	0.440961	0.781977	0.493277	0.0338119	0.0188211	0.0668773	0.289949	0.157665	0.810242	0.405607	0.989774	0.00196966	4.06453e-05	0.498668	0.966141
		df	23	23	23	23	23	23	0	23	23	23	23	23	23	23	23	23	23	23	23	23	23	23	23	23	23	23	23	23	23	23	23	23	23	23	23	23	23	23	23	23	23	23	23	23	23	23	23
	OTU79	correlation	0.378611	0.147728	0.926	-0.179119	-0.132959	0.013327	0.844876	1	0.0205579	-0.258769	0.138381	0.659123	0.503896	0.376409	0.253606	0.211677	0.523126	0.196341	-0.11819	0.546845	-0.121873	-0.207833	-0.356503	-0.401201	-0.0913351	-0.320728	0.0601665	-0.0807494	-0.236084	0.376655	-0.178666	0.159317	-0.0661849	0.226189	-0.0438262	0.224866	0.0711432	0.0542614	-0.300452	-0.225225	0.0583626	0.123299	0.00726612	0.250341	0.820361	-0.048161	-0.0564341
		Significance (two-tailed)	0.0619986	0.480995	3.28546e-11	0.391609	0.526352	0.949586	1.08211e-07		0.9223	0.21166	0.509466	0.000339216	0.0102227	0.0636578	0.221243	0.30974	0.00728981	0.346886	0.573656	0.00467374	0.561685	0.31881	0.0802463	0.0468439	0.66414	0.118014	0.775116	0.701198	0.255899	0.0634709	0.392829	0.446846	0.753273	0.276942	0.83522	0.279838	0.735413	0.796711	0.144479	0.279051	0.781696	0.557082	0.972502	0.22745	5.14845e-07	0.819173	0.788747
		df	23	23	23	23	23	23	23	0	23	23	23	23	23	23	23	23	23	23	23	23	23	23	23	23	23	23	23	23	23	23	23	23	23	23	23	23	23	23	23	23	23	23	23	23	23	23	23
	OTU281	correlation	0.501572	-0.0871045	-0.202482	0.128241	0.178239	0.490716	-0.0625028	0.0205579	1	0.608015	-0.0363073	-0.258726	-0.351298	-0.329107	-0.332403	-0.448135	-0.417688	-0.290585	0.141039	0.00941741	0.236067	0.376979	0.312383	0.0964026	-0.295182	0.0865752	0.363613	0.360537	-0.0566248	-0.131895	-0.025704	-0.317291	0.0126177	0.435956	0.194592	0.464292	0.350514	0.374347	-0.264053	-0.0185303	-0.189486	0.224481	0.522777	0.113381	0.344149	0.799201	0.616755
		Significance (two-tailed)	0.0106354	0.678864	0.331706	0.541261	0.393977	0.0127513	0.766616	0.9223		0.00126299	0.863202	0.211739	0.0850809	0.108185	0.104488	0.0246646	0.0377481	0.158787	0.501288	0.964365	0.255934	0.0632254	0.128439	0.646661	0.152002	0.680714	0.0739834	0.076645	0.788049	0.529697	0.902931	0.12223	0.952266	0.0293692	0.351285	0.0193825	0.0858275	0.0652418	0.202149	0.929944	0.36431	0.280683	0.00733595	0.589454	0.0920741	1.6577e-06	0.00102493
		df	23	23	23	23	23	23	23	23	0	23	23	23	23	23	23	23	23	23	23	23	23	23	23	23	23	23	23	23	23	23	23	23	23	23	23	23	23	23	23	23	23	23	23	23	23	23	23
	OTU169	correlation	0.351082	-0.203575	-0.480945	0.44775	0.4461	0.581673	-0.395376	-0.258769	0.608015	1	-0.306199	-0.626006	-0.48424	-0.444037	-0.516258	-0.583854	-0.619028	-0.410633	0.24813	-0.439442	0.466041	0.160342	0.305192	0.245028	-0.372182	0.449967	0.367015	0.205899	0.103979	-0.518499	0.354935	-0.46513	-0.27755	0.509004	-0.310941	-0.0709433	0.0414996	0.14687	0.140253	0.0925723	-0.305929	0.067277	0.333996	-0.154128	-0.0855421	0.508232	0.130681
		Significance (two-tailed)	0.0852866	0.329046	0.014942	0.0248034	0.0254051	0.00228895	0.0504393	0.21166	0.00126299		0.136582	0.000816093	0.0141712	0.0261741	0.00824367	0.00218312	0.000969749	0.0414512	0.231717	0.0279546	0.018871	0.44389	0.137943	0.237793	0.0669379	0.0240129	0.0711211	0.323435	0.620867	0.00792152	0.0816809	0.0191361	0.179184	0.00936179	0.130306	0.736131	0.84386	0.483572	0.503699	0.659856	0.136946	0.749328	0.102736	0.461974	0.684331	0.00948794	0.533526
		df	23	23	23	23	23	23	23	23	23	0	23	23	23	23	23	23	23	23	23	23	23	23	23	23	23	23	23	23	23	23	23	23	23	23	23	23	23	23	23	23	23	23	23	23	23	23	23
	OTU294	correlation	0.183371	0.913179	0.0706897	-0.0486386	0.108897	0.138801	0.391049	0.138381	-0.0363073	-0.306199	1	0.627726	0.547189	0.655453	0.813978	0.600626	0.590137	0.797857	0.367566	0.505753	0.0492839	-0.148301	-0.354474	-0.494978	0.235067	-0.562648	0.18403	-0.196582	-0.352438	0.629583	-0.164075	0.426341	0.481736	0.0398183	0.56192	0.675482	0.569217	0.485987	-0.44653	-0.38864	0.397415	0.372159	0.282402	0.347945	0.131179	-0.254378	0.0753186
		Significance (two-tailed)	0.380276	1.93551e-10	0.737042	0.817409	0.60435	0.508171	0.0532472	0.509466	0.863202	0.136582		0.00078163	0.00464256	0.000375805	7.43938e-07	0.00149994	0.00190126	1.77726e-06	0.0706655	0.00990232	0.815027	0.479274	0.0821056	0.0118827	0.258013	0.00341296	0.378536	0.346283	0.0840039	0.000745831	0.433211	0.03357	0.0147539	0.850114	0.00346391	0.000211243	0.00298117	0.013776	0.0252472	0.0548623	0.0491566	0.0669555	0.17139	0.0883091	0.531953	0.219791	0.720477
		df	23	23	23	23	23	23	23	23	23	23	0	23	23	23	23	23	23	23	23	23	23	23	23	23	23	23	23	23	23	23	23	23	23	23	23	23	23	23	23	23	23	23	23	23	23	23	23
	OTU286	correlation	0.0591506	0.559585	0.75232	-0.275448	-0.252083	-0.274095	0.781399	0.659123	-0.258726	-0.626006	0.627726	1	0.77526	0.740125	0.812076	0.690144	0.935523	0.687741	0.0676984	0.771554	-0.277996	-0.330234	-0.55762	-0.452961	0.173061	-0.527221	-0.137749	-0.222846	-0.338345	0.817666	-0.263734	0.611572	0.432556	-0.1494	0.411388	0.443104	0.254912	0.0870253	-0.366541	-0.306716	0.332197	0.149552	-0.0370033	0.456448	0.400991	-0.397295	-0.197983
		Significance (two-tailed)	0.77882	0.00363171	1.44134e-05	0.182635	0.224123	0.184882	4.00635e-06	0.000339216	0.211739	0.000816093	0.00078163		5.33134e-06	2.3449e-05	8.27955e-07	0.000134712	7.06664e-12	0.000145272	0.747807	6.3084e-06	0.178457	0.10691	0.00377826	0.022978	0.408081	0.00676635	0.511421	0.284295	0.0980624	6.02436e-07	0.202714	0.00116091	0.0308037	0.475988	0.041042	0.0265282	0.218791	0.679141	0.0715151	0.135888	0.104716	0.475534	0.860605	0.0218181	0.0469696	0.0492317	0.342787
		df	23	23	23	23	23	23	23	23	23	23	23	0	23	23	23	23	23	23	23	23	23	23	23	23	23	23	23	23	23	23	23	23	23	23	23	23	23	23	23	23	23	23	23	23	23	23	23
	OTU301	correlation	-0.128988	0.623699	0.583625	-0.079812	-0.0966888	-0.333879	0.614852	0.503896	-0.351298	-0.48424	0.547189	0.77526	1	0.972027	0.865653	0.649121	0.780669	0.880658	0.480153	0.476682	-0.23146	-0.512616	-0.659278	-0.471899	0.0499343	-0.43172	-0.0157336	-0.298818	-0.322997	0.371938	-0.133745	0.253729	0.108749	-0.221528	0.00316104	0.0607894	0.0865155	-0.095921	-0.241559	-0.303428	0.0706198	0.0258989	-0.0530277	0.16335	0.179745	-0.481523	-0.38398
		Significance (two-tailed)	0.538886	0.000864381	0.00219401	0.704513	0.645679	0.102864	0.00107315	0.0102227	0.0850809	0.0141712	0.00464256	5.33134e-06		5.71003e-16	2.30434e-08	0.000447038	4.14664e-06	6.37283e-09	0.0151324	0.0159899	0.265601	0.00879021	0.000337745	0.0172367	0.812628	0.0311645	0.940497	0.146782	0.115291	0.0671308	0.523888	0.22101	0.604846	0.287227	0.988035	0.772847	0.680923	0.648314	0.244713	0.14035	0.737293	0.902198	0.801241	0.435273	0.389929	0.0148043	0.0580942
		df	23	23	23	23	23	23	23	23	23	23	23	23	0	23	23	23	23	23	23	23	23	23	23	23	23	23	23	23	23	23	23	23	23	23	23	23	23	23	23	23	23	23	23	23	23	23	23
	OTU211	correlation	-0.15054	0.707724	0.430276	-0.105985	-0.0833062	-0.316458	0.529188	0.376409	-0.329107	-0.444037	0.655453	0.740125	0.972027	1	0.930176	0.690628	0.759631	0.951491	0.54622	0.407436	-0.237892	-0.498541	-0.640902	-0.477501	0.0485295	-0.452436	0.0604198	-0.296566	-0.345994	0.377779	-0.16693	0.259916	0.138947	-0.160704	0.0689162	0.118451	0.141961	-0.054765	-0.267601	-0.321957	0.0661824	0.0423867	-0.062538	0.187066	0.0946398	-0.515591	-0.366174
		Significance (two-tailed)	0.472589	7.58519e-05	0.0317964	0.614108	0.692182	0.123268	0.00652637	0.0636578	0.108185	0.0261741	0.000375805	2.3449e-05	5.71003e-16		1.71998e-11	0.000132669	1.06228e-05	2.89947e-13	0.00473078	0.0432214	0.252169	0.0111946	0.000556809	0.015784	0.817812	0.0231567	0.774193	0.15	0.0902303	0.0626218	0.42514	0.20957	0.50772	0.44285	0.743419	0.572806	0.498465	0.794863	0.195927	0.116533	0.753282	0.840563	0.766488	0.370582	0.652721	0.00834151	0.0718204
		df	23	23	23	23	23	23	23	23	23	23	23	23	23	0	23	23	23	23	23	23	23	23	23	23	23	23	23	23	23	23	23	23	23	23	23	23	23	23	23	23	23	23	23	23	23	23	23
	OTU332	correlation	-0.138307	0.797958	0.330512	-0.14725	-0.0951065	-0.282938	0.482033	0.253606	-0.332403	-0.516258	0.813978	0.812076	0.865653	0.930176	1	0.807483	0.842334	0.967983	0.428678	0.493889	-0.212306	-0.424716	-0.597272	-0.453618	0.160836	-0.499505	-0.0161123	-0.278733	-0.341256	0.611295	-0.181455	0.497771	0.386953	-0.200539	0.327316	0.315402	0.257166	0.0601005	-0.318598	-0.32806	0.232357	0.139901	-0.0150582	0.297264	0.00819819	-0.512236	-0.285665
		Significance (two-tailed)	0.509696	1.76802e-06	0.106598	0.48243	0.651115	0.170543	0.0146837	0.221243	0.104488	0.00824367	7.43938e-07	8.27955e-07	2.30434e-08	1.71998e-11		1.06689e-06	1.28747e-07	2.64513e-15	0.0325077	0.0120999	0.308271	0.0343251	0.00161951	0.0227557	0.442469	0.0110143	0.939068	0.177261	0.0950236	0.00116861	0.38536	0.0113405	0.0560153	0.336466	0.110233	0.124593	0.214605	0.775356	0.120614	0.109378	0.2637	0.504781	0.943048	0.148996	0.968976	0.00884902	0.166283
		df	23	23	23	23	23	23	23	23	23	23	23	23	23	23	0	23	23	23	23	23	23	23	23	23	23	23	23	23	23	23	23	23	23	23	23	23	23	23	23	23	23	23	23	23	23	23	23
	OTU377	correlation	-0.31701	0.524767	0.301401	-0.32262	-0.295531	-0.395254	0.304837	0.211677	-0.448135	-0.583854	0.600626	0.690144	0.649121	0.690628	0.807483	1	0.852454	0.740918	0.12039	0.400125	-0.348249	-0.294408	-0.456152	-0.247225	0.287584	-0.444075	-0.046564	-0.155132	-0.24748	0.671507	-0.275773	0.793301	0.529279	-0.16855	0.297083	0.113955	-0.0793159	-0.182734	-0.308789	-0.209823	0.372318	0.0296573	-0.173349	-0.05693	-0.0115235	-0.478555	-0.230744
		Significance (two-tailed)	0.122579	0.00707614	0.143152	0.115739	0.151495	0.0505168	0.138426	0.30974	0.0246646	0.00218312	0.00149994	0.000134712	0.000447038	0.000132669	1.06689e-06		6.32589e-08	2.27372e-05	0.566494	0.0474921	0.0880124	0.153129	0.0219148	0.233479	0.163331	0.0261601	0.825077	0.459028	0.232982	0.000237637	0.182099	2.24177e-06	0.00651549	0.420594	0.149256	0.587559	0.70627	0.381961	0.133127	0.314095	0.06683	0.888087	0.407289	0.786932	0.956402	0.0155222	0.267124
		df	23	23	23	23	23	23	23	23	23	23	23	23	23	23	23	0	23	23	23	23	23	23	23	23	23	23	23	23	23	23	23	23	23	23	23	23	23	23	23	23	23	23	23	23	23	23	23
	OTU409	correlation	-0.114648	0.542104	0.648155	-0.306695	-0.260521	-0.370466	0.667519	0.523126	-0.417688	-0.619028	0.590137	0.935523	0.780669	0.759631	0.842334	0.852454	1	0.727765	0.0825904	0.666053	-0.289768	-0.371001	-0.573822	-0.351656	0.233768	-0.442494	-0.153638	-0.214692	-0.343476	0.813484	-0.241457	0.757498	0.519891	-0.189858	0.346385	0.261317	0.110685	-0.0476669	-0.288957	-0.302486	0.366296	0.032764	-0.175672	0.290575	0.243154	-0.50629	-0.29772
		Significance (two-tailed)	0.585274	0.00512107	0.000458879	0.135916	0.208473	0.0683052	0.000266967	0.00728981	0.0377481	0.000969749	0.00190126	7.06664e-12	4.14664e-06	1.06228e-05	1.28747e-07	6.32589e-08		3.7407e-05	0.694702	0.000278519	0.160015	0.0678763	0.00270699	0.0847414	0.260728	0.0267615	0.463418	0.302738	0.0927541	7.64994e-07	0.244919	1.16242e-05	0.00772688	0.363352	0.0898426	0.207037	0.598392	0.820998	0.16124	0.141647	0.0717193	0.876447	0.400936	0.158802	0.241515	0.0098114	0.148344
		df	23	23	23	23	23	23	23	23	23	23	23	23	23	23	23	23	0	23	23	23	23	23	23	23	23	23	23	23	23	23	23	23	23	23	23	23	23	23	23	23	23	23	23	23	23	23	23
	OTU435	correlation	-0.147867	0.826332	0.238844	-0.0714658	0.00461389	-0.223068	0.413358	0.196341	-0.290585	-0.410633	0.797857	0.687741	0.880658	0.951491	0.967983	0.740918	0.727765	1	0.528585	0.378625	-0.13883	-0.448645	-0.597259	-0.433072	0.108672	-0.457531	0.0511117	-0.247271	-0.342168	0.425243	-0.126035	0.32748	0.263992	-0.192549	0.187198	0.224239	0.243682	0.0670468	-0.308634	-0.35156	0.137151	0.14199	0.0343347	0.189787	-0.0426561	-0.461258	-0.280378
		Significance (two-tailed)	0.480576	3.60068e-07	0.25022	0.734256	0.982537	0.283803	0.0399886	0.346886	0.158787	0.0414512	1.77726e-06	0.000145272	6.37283e-09	2.89947e-13	2.64513e-15	2.27372e-05	3.7407e-05		0.00659924	0.0619883	0.508081	0.0244819	0.00161996	0.0305823	0.605102	0.0214679	0.80829	0.233389	0.094087	0.0340787	0.548298	0.110044	0.202257	0.356462	0.370237	0.281217	0.240462	0.750159	0.133333	0.0848328	0.513276	0.498376	0.870572	0.363536	0.839562	0.020297	0.174612
		df	23	23	23	23	23	23	23	23	23	23	23	23	23	23	23	23	23	0	23	23	23	23	23	23	23	23	23	23	23	23	23	23	23	23	23	23	23	23	23	23	23	23	23	23	23	23	23
	OTU297	correlation	-0.0587294	0.501428	-0.187261	0.268102	0.185412	0.0601865	0.0178135	-0.11819	0.141039	0.24813	0.367566	0.0676984	0.480153	0.54622	0.428678	0.12039	0.0825904	0.528585	1	-0.0597289	0.0446375	-0.289934	-0.312804	-0.256328	-0.177734	-0.266416	0.293762	-0.179836	-0.271924	-0.107508	-0.00817571	-0.169485	-0.0103587	0.160037	-0.0893401	0.105272	0.230692	0.0880626	-0.136633	-0.256252	-0.210984	0.0725594	0.280312	0.0449673	-0.133975	-0.156092	-0.142132
		Significance (two-tailed)	0.780357	0.0106616	0.370074	0.19506	0.374902	0.775043	0.932648	0.573656	0.501288	0.231717	0.0706655	0.747807	0.0151324	0.00473078	0.0325077	0.566494	0.694702	0.00659924		0.776711	0.832211	0.159764	0.127897	0.216155	0.39534	0.197991	0.154075	0.389685	0.188525	0.608998	0.969061	0.417983	0.960805	0.44477	0.671068	0.616506	0.267234	0.675519	0.514883	0.216297	0.311362	0.730337	0.174718	0.830989	0.523169	0.456218	0.497941
		df	23	23	23	23	23	23	23	23	23	23	23	23	23	23	23	23	23	23	0	23	23	23	23	23	23	23	23	23	23	23	23	23	23	23	23	23	23	23	23	23	23	23	23	23	23	23	23
	OTU19	correlation	0.151621	0.346359	0.584026	-0.263147	-0.228952	-0.104561	0.59848	0.546845	0.00941741	-0.439442	0.505753	0.771554	0.476682	0.407436	0.493889	0.400125	0.666053	0.378625	-0.0597289	1	-0.207312	0.0165806	-0.260253	-0.418891	0.515525	-0.553217	0.176091	-0.0886363	-0.307721	0.752515	-0.26347	0.511817	0.526972	-0.0374919	0.653321	0.552626	0.254716	0.148193	-0.455765	-0.29549	0.681456	0.0417136	0.147322	0.338635	0.470981	-0.153834	0.0156792
		Significance (two-tailed)	0.469378	0.0898684	0.00217492	0.203759	0.270958	0.618901	0.00157554	0.00467374	0.964365	0.0279546	0.00990232	6.3084e-06	0.0159899	0.0432214	0.0120999	0.0474921	0.000278519	0.0619883	0.776711		0.320054	0.9373	0.208959	0.0371441	0.0083513	0.00412482	0.399794	0.673519	0.134544	1.42984e-05	0.203183	0.00891405	0.00679726	0.858782	0.000398598	0.00417331	0.219159	0.479597	0.0220414	0.151555	0.0001764	0.843064	0.482214	0.0977566	0.017485	0.462839	0.940703
		df	23	23	23	23	23	23	23	23	23	23	23	23	23	23	23	23	23	23	23	0	23	23	23	23	23	23	23	23	23	23	23	23	23	23	23	23	23	23	23	23	23	23	23	23	23	23	23
	OTU235	correlation	0.665281	0.284282	-0.242134	0.725288	0.958831	0.846413	0.0647809	-0.121873	0.236067	0.466041	0.0492839	-0.277996	-0.23146	-0.237892	-0.212306	-0.348249	-0.289768	-0.13883	0.0446375	-0.207312	1	0.0697514	0.147015	-0.0246015	-0.320542	0.461244	-0.109703	0.0408435	0.153161	-0.1634	0.788115	-0.231791	-0.0682526	0.00949865	-0.116791	0.157707	0.523263	0.661602	0.28029	0.0672626	-0.152049	0.261626	0.398488	0.287465	0.0336895	0.468975	0.287093
		Significance (two-tailed)	0.000284776	0.168434	0.243557	4.09562e-05	4.55688e-14	9.72713e-08	0.758352	0.561685	0.255934	0.018871	0.815027	0.178457	0.265601	0.252169	0.308271	0.0880124	0.160015	0.508081	0.832211	0.320054		0.740414	0.483136	0.907076	0.11824	0.0203012	0.60166	0.846299	0.464822	0.435132	2.90007e-06	0.264897	0.745809	0.964057	0.578232	0.451511	0.00727178	0.000316303	0.174753	0.74938	0.46811	0.206482	0.0484921	0.163513	0.872985	0.0180373	0.164083
		df	23	23	23	23	23	23	23	23	23	23	23	23	23	23	23	23	23	23	23	23	0	23	23	23	23	23	23	23	23	23	23	23	23	23	23	23	23	23	23	23	23	23	23	23	23	23	23
	OTU499	correlation	0.134932	-0.332297	-0.3082	-0.0337794	0.00656393	0.245969	-0.300951	-0.207833	0.376979	0.160342	-0.148301	-0.330234	-0.512616	-0.498541	-0.424716	-0.294408	-0.371001	-0.448645	-0.289934	0.0165806	0.0697514	1	0.92976	0.163809	0.297363	-0.0334886	0.304339	0.182204	-0.0355365	-0.0294158	0.0261344	-0.066645	0.250151	0.101201	0.470914	0.158251	0.00256358	0.0842416	-0.108514	-0.0824203	0.299282	-0.234327	-0.0353623	-0.0766265	0.130152	0.420644	0.522812
		Significance (two-tailed)	0.520177	0.104605	0.133908	0.872648	0.975158	0.23594	0.14378	0.31881	0.0632254	0.44389	0.479274	0.10691	0.00879021	0.0111946	0.0343251	0.153129	0.0678763	0.0244819	0.159764	0.9373	0.740414		1.83784e-11	0.433968	0.148855	0.873736	0.139103	0.383367	0.866081	0.888993	0.901313	0.75161	0.227812	0.630276	0.0175031	0.449932	0.990297	0.688894	0.605629	0.695301	0.146125	0.259557	0.866732	0.715818	0.535198	0.0362769	0.00733129
		df	23	23	23	23	23	23	23	23	23	23	23	23	23	23	23	23	23	23	23	23	23	0	23	23	23	23	23	23	23	23	23	23	23	23	23	23	23	23	23	23	23	23	23	23	23	23	23
	OTU56	correlation	0.097351	-0.48059	-0.45124	0.106549	0.087282	0.274321	-0.503118	-0.356503	0.312383	0.305192	-0.354474	-0.55762	-0.659278	-0.640902	-0.597272	-0.456152	-0.573822	-0.597259	-0.312804	-0.260253	0.147015	0.92976	1	0.253865	0.173311	0.207499	0.230704	0.0664874	0.154284	-0.277915	0.187025	-0.236315	-0.00548648	0.0898106	0.218864	-0.0796169	-0.146778	-0.0288352	0.112117	0.0806514	0.109016	-0.249925	-0.0937507	-0.189298	-0.0702931	0.420771	0.384199
		Significance (two-tailed)	0.643409	0.0150269	0.0235681	0.612213	0.678244	0.184506	0.0103594	0.0802463	0.128439	0.137943	0.0821056	0.00377826	0.000337745	0.000556809	0.00161951	0.0219148	0.00270699	0.00161996	0.127897	0.208959	0.483136	1.83784e-11		0.220754	0.407395	0.319608	0.267208	0.752179	0.461515	0.17859	0.370687	0.25542	0.979235	0.669432	0.29321	0.705204	0.483849	0.891171	0.593636	0.701544	0.603953	0.228247	0.655786	0.364795	0.738466	0.0362147	0.0579392
		df	23	23	23	23	23	23	23	23	23	23	23	23	23	23	23	23	23	23	23	23	23	23	0	23	23	23	23	23	23	23	23	23	23	23	23	23	23	23	23	23	23	23	23	23	23	23	23
	OTU306	correlation	-0.383512	-0.538268	-0.288382	-0.200734	-0.135822	-0.198008	-0.416029	-0.401201	0.0964026	0.245028	-0.494978	-0.452961	-0.471899	-0.477501	-0.453618	-0.247225	-0.351656	-0.433072	-0.256328	-0.418891	-0.0246015	0.163809	0.253865	1	-0.31362	0.504533	-0.307565	0.516005	0.0722929	-0.313586	-0.0388813	-0.112551	0.0942067	-0.235982	-0.21312	-0.379102	-0.243732	-0.216605	0.266202	0.129646	-0.327859	-0.199277	-0.281657	-0.267351	-0.316818	0.299236	0.158348
		Significance (two-tailed)	0.0584266	0.0055089	0.162114	0.335986	0.517404	0.342725	0.0385947	0.0468439	0.646661	0.237793	0.0118827	0.022978	0.0172367	0.015784	0.0227557	0.233479	0.0847414	0.0305823	0.216155	0.0371441	0.907076	0.433968	0.220754		0.126853	0.0101119	0.134752	0.00828068	0.731291	0.126896	0.853603	0.592198	0.654213	0.256109	0.306376	0.0616334	0.240363	0.298344	0.198365	0.536801	0.109609	0.339577	0.172571	0.196362	0.122818	0.14619	0.449651
		df	23	23	23	23	23	23	23	23	23	23	23	23	23	23	23	23	23	23	23	23	23	23	23	0	23	23	23	23	23	23	23	23	23	23	23	23	23	23	23	23	23	23	23	23	23	23	23
	OTU505	correlation	-0.28833	0.00500125	-0.0431222	-0.33345	-0.349748	-0.263262	-0.128722	-0.0913351	-0.295182	-0.372182	0.235067	0.173061	0.0499343	0.0485295	0.160836	0.287584	0.233768	0.108672	-0.177734	0.515525	-0.320542	0.297363	0.173311	-0.31362	1	-0.527339	0.295577	-0.243533	-0.155601	0.322014	-0.300186	0.362168	0.359139	-0.135456	0.516846	0.0657538	-0.189748	-0.209046	-0.413714	-0.188209	0.816087	-0.329159	-0.0795875	-0.227271	-0.111539	-0.378188	-0.166985
		Significance (two-tailed)	0.162193	0.981071	0.837832	0.103334	0.0865616	0.203553	0.539732	0.66414	0.152002	0.0669379	0.258013	0.408081	0.812628	0.817812	0.442469	0.163331	0.260728	0.605102	0.39534	0.0083513	0.11824	0.148855	0.407395	0.126853		0.00675177	0.151427	0.240759	0.457654	0.116464	0.144852	0.0752251	0.077879	0.518543	0.00815806	0.754831	0.363634	0.315931	0.0398006	0.367612	6.59778e-07	0.108125	0.705308	0.27459	0.595554	0.0623147	0.424983
		df	23	23	23	23	23	23	23	23	23	23	23	23	23	23	23	23	23	23	23	23	23	23	23	23	0	23	23	23	23	23	23	23	23	23	23	23	23	23	23	23	23	23	23	23	23	23	23
	OTU300	correlation	0.099103	-0.387943	-0.272115	0.353992	0.408756	0.194371	-0.30236	-0.320728	0.0865752	0.449967	-0.562648	-0.527221	-0.43172	-0.452436	-0.499505	-0.444075	-0.442494	-0.457531	-0.266416	-0.553217	0.461244	-0.0334886	0.207499	0.504533	-0.527339	1	-0.338026	0.110797	0.575838	-0.472595	0.541192	-0.317777	-0.325932	-0.143837	-0.468464	-0.462074	-0.129604	-0.0230717	0.670825	0.566074	-0.455538	-0.0761067	-0.161091	-0.0890844	-0.305169	0.361794	-0.035766
		Significance (two-tailed)	0.63742	0.0553364	0.188203	0.0825522	0.0424834	0.351843	0.141822	0.118014	0.680714	0.0240129	0.00341296	0.00676635	0.0311645	0.0231567	0.0110143	0.0261601	0.0267615	0.0214679	0.197991	0.00412482	0.0203012	0.873736	0.319608	0.0101119	0.00675177		0.0983999	0.598019	0.00259391	0.0170505	0.00521115	0.121627	0.111836	0.492748	0.0181803	0.0200478	0.536933	0.912832	0.000242447	0.00318154	0.0221162	0.717669	0.441736	0.671959	0.137974	0.0755489	0.865224
		df	23	23	23	23	23	23	23	23	23	23	23	23	23	23	23	23	23	23	23	23	23	23	23	23	23	0	23	23	23	23	23	23	23	23	23	23	23	23	23	23	23	23	23	23	23	23	23
	OTU386	correlation	0.148415	0.0629506	-0.212721	-0.120583	-0.00779327	0.223167	-0.122907	0.0601665	0.363613	0.367015	0.18403	-0.137749	-0.0157336	0.0604198	-0.0161123	-0.046564	-0.153638	0.0511117	0.293762	0.176091	-0.109703	0.304339	0.230704	-0.307565	0.295577	-0.338026	1	0.0133431	-0.235636	-0.0954324	-0.196881	-0.161231	-0.0795438	0.724048	0.211395	0.165221	-0.0815746	-0.0592133	-0.362137	-0.237504	0.320355	-0.108063	0.0493596	-0.182017	0.281554	0.0256253	0.112213
		Significance (two-tailed)	0.478934	0.764989	0.307303	0.565866	0.970507	0.283584	0.558347	0.775116	0.0739834	0.0711211	0.378536	0.511421	0.940497	0.774193	0.939068	0.825077	0.463418	0.80829	0.154075	0.399794	0.60166	0.139103	0.267208	0.134752	0.151427	0.0983999		0.949525	0.256827	0.649994	0.345535	0.441334	0.705462	4.28413e-05	0.310399	0.429961	0.698283	0.778591	0.0752518	0.252966	0.118467	0.607137	0.814748	0.383864	0.172735	0.903226	0.59332
		df	23	23	23	23	23	23	23	23	23	23	23	23	23	23	23	23	23	23	23	23	23	23	23	23	23	23	0	23	23	23	23	23	23	23	23	23	23	23	23	23	23	23	23	23	23	23	23
	OTU93	correlation	-0.0692418	-0.235563	-0.11955	-0.121663	-0.0132232	0.0811686	-0.0763825	-0.0807494	0.360537	0.205899	-0.196582	-0.222846	-0.298818	-0.296566	-0.278733	-0.155132	-0.214692	-0.247271	-0.179836	-0.0886363	0.0408435	0.182204	0.0664874	0.516005	-0.243533	0.110797	0.0133431	1	-0.109529	-0.0653634	-0.0752917	-0.0375197	0.303906	0.0579654	0.0573245	0.112868	0.0525491	0.0713572	-0.0357728	-0.164145	-0.178046	-0.107688	0.0371526	-0.0490022	0.191359	0.528927	0.610696
		Significance (two-tailed)	0.742247	0.256979	0.569224	0.562366	0.949979	0.699717	0.716686	0.701198	0.076645	0.323435	0.346283	0.284295	0.146782	0.15	0.177261	0.459028	0.302738	0.233389	0.389685	0.673519	0.846299	0.383367	0.752179	0.00828068	0.240759	0.598019	0.949525		0.602241	0.756244	0.720573	0.858679	0.139695	0.783147	0.78549	0.591149	0.803	0.734646	0.865198	0.433013	0.394499	0.608395	0.860048	0.816067	0.3595	0.00655777	0.00118537
		df	23	23	23	23	23	23	23	23	23	23	23	23	23	23	23	23	23	23	23	23	23	23	23	23	23	23	23	0	23	23	23	23	23	23	23	23	23	23	23	23	23	23	23	23	23	23	23
	OTU508	correlation	-0.0778116	-0.264203	-0.183762	0.194648	0.143661	0.0771883	-0.305016	-0.236084	-0.0566248	0.103979	-0.352438	-0.338345	-0.322997	-0.345994	-0.341256	-0.24748	-0.343476	-0.342168	-0.271924	-0.307721	0.153161	-0.0355365	0.154284	0.0722929	-0.155601	0.575838	-0.235636	-0.109529	1	-0.290924	0.302868	-0.181483	-0.267298	-0.0807294	-0.285321	-0.31883	-0.19208	-0.110934	0.393946	0.877215	-0.179678	-0.0342759	-0.0862828	-0.229583	-0.342593	0.177537	-0.202565
		Significance (two-tailed)	0.711605	0.201884	0.379242	0.351142	0.493283	0.71382	0.138182	0.255899	0.788049	0.620867	0.0840039	0.0980624	0.115291	0.0902303	0.0950236	0.232982	0.0927541	0.094087	0.188525	0.134544	0.464822	0.866081	0.461515	0.731291	0.457654	0.00259391	0.256827	0.602241		0.158279	0.14112	0.385285	0.196453	0.701268	0.166817	0.120329	0.357659	0.597563	0.0513537	8.68498e-09	0.390109	0.870792	0.681738	0.269605	0.0936518	0.395875	0.331504
		df	23	23	23	23	23	23	23	23	23	23	23	23	23	23	23	23	23	23	23	23	23	23	23	23	23	23	23	23	0	23	23	23	23	23	23	23	23	23	23	23	23	23	23	23	23	23	23
	OTU410	correlation	0.11731	0.474232	0.442986	-0.279616	-0.216902	-0.10104	0.554491	0.376655	-0.131895	-0.518499	0.629583	0.817666	0.371938	0.377779	0.611295	0.671507	0.813484	0.425243	-0.107508	0.752515	-0.1634	-0.0294158	-0.277915	-0.313586	0.322014	-0.472595	-0.0954324	-0.0653634	-0.290924	1	-0.251794	0.875061	0.77401	-0.033012	0.737987	0.648536	0.343003	0.244755	-0.347424	-0.271831	0.572984	0.165134	0.0277446	0.468655	0.338387	-0.23575	0.086343
		Significance (two-tailed)	0.576533	0.0166191	0.0265733	0.175837	0.297667	0.630824	0.00402187	0.0634709	0.529697	0.00792152	0.000745831	6.02436e-07	0.0671308	0.0626218	0.00116861	0.000237637	7.64994e-07	0.0340787	0.608998	1.42984e-05	0.435132	0.888993	0.17859	0.126896	0.116464	0.0170505	0.649994	0.756244	0.158279		0.224673	1.04922e-08	5.64464e-06	0.875519	2.54688e-05	0.000454175	0.0932345	0.238334	0.0888194	0.188683	0.00275519	0.430207	0.895264	0.0181268	0.0980178	0.256591	0.681527
		df	23	23	23	23	23	23	23	23	23	23	23	23	23	23	23	23	23	23	23	23	23	23	23	23	23	23	23	23	23	0	23	23	23	23	23	23	23	23	23	23	23	23	23	23	23	23	23
	OTU291	correlation	0.385244	0.111075	-0.191345	0.86906	0.830255	0.609879	-0.116535	-0.178666	-0.025704	0.354935	-0.164075	-0.263734	-0.133745	-0.16693	-0.181455	-0.275773	-0.241457	-0.126035	-0.00817571	-0.26347	0.788115	0.0261344	0.187025	-0.0388813	-0.300186	0.541192	-0.196881	-0.0752917	0.302868	-0.251794	1	-0.20532	-0.190789	-0.174114	-0.264694	-0.167116	0.12977	0.231958	0.585952	0.183676	-0.207012	0.115729	0.202284	0.152188	-0.225761	0.321321	0.00804453
		Significance (two-tailed)	0.0572031	0.597094	0.359537	1.74519e-08	2.82593e-07	0.00120857	0.579073	0.392829	0.902931	0.0816809	0.433211	0.202714	0.523888	0.42514	0.38536	0.182099	0.244919	0.548298	0.969061	0.203183	2.90007e-06	0.901313	0.370687	0.853603	0.144852	0.00521115	0.345535	0.720573	0.14112	0.224673		0.324828	0.36096	0.405191	0.201015	0.424615	0.536408	0.264544	0.00208526	0.37947	0.320769	0.581717	0.332189	0.467699	0.277877	0.117297	0.969557
		df	23	23	23	23	23	23	23	23	23	23	23	23	23	23	23	23	23	23	23	23	23	23	23	23	23	23	23	23	23	23	0	23	23	23	23	23	23	23	23	23	23	23	23	23	23	23	23
	OTU335	correlation	-0.147097	0.291556	0.269911	-0.268862	-0.294566	-0.237412	0.258024	0.159317	-0.317291	-0.46513	0.426341	0.611572	0.253729	0.259916	0.497771	0.793301	0.757498	0.32748	-0.169485	0.511817	-0.231791	-0.066645	-0.236315	-0.112551	0.362168	-0.317777	-0.161231	-0.0375197	-0.181483	0.875061	-0.20532	1	0.779725	-0.0931567	0.545461	0.31614	0.00256623	-0.0407462	-0.209076	-0.147939	0.566502	0.0680941	-0.0959636	0.107506	0.0689229	-0.301931	-0.0394209
		Significance (two-tailed)	0.482889	0.157336	0.191948	0.193748	0.152899	0.253155	0.213025	0.446846	0.12223	0.0191361	0.03357	0.00116091	0.22101	0.20957	0.0113405	2.24177e-06	1.16242e-05	0.110044	0.417983	0.00891405	0.264897	0.75161	0.25542	0.592198	0.0752251	0.121627	0.441334	0.858679	0.385285	1.04922e-08	0.324828		4.33488e-06	0.657836	0.00480079	0.123665	0.990287	0.846661	0.315859	0.480359	0.00315359	0.746381	0.648168	0.609003	0.743395	0.142416	0.851594
		df	23	23	23	23	23	23	23	23	23	23	23	23	23	23	23	23	23	23	23	23	23	23	23	23	23	23	23	23	23	23	23	0	23	23	23	23	23	23	23	23	23	23	23	23	23	23	23
	OTU1	correlation	-0.134331	0.317938	0.0201995	-0.224505	-0.148514	-0.0729407	0.161361	-0.0661849	0.0126177	-0.27755	0.481736	0.432556	0.108749	0.138947	0.386953	0.529279	0.519891	0.263992	-0.0103587	0.526972	-0.0682526	0.250151	-0.00548648	0.0942067	0.359139	-0.325932	-0.0795438	0.303906	-0.267298	0.77401	-0.190789	0.779725	1	-0.160771	0.757373	0.518388	0.305645	0.223598	-0.299775	-0.26299	0.529616	-0.0331988	0.048378	0.206847	0.0549431	0.0110561	0.308822
		Significance (two-tailed)	0.522056	0.121428	0.92365	0.280631	0.478637	0.728971	0.440961	0.753273	0.952266	0.179184	0.0147539	0.0308037	0.604846	0.50772	0.0560153	0.00651549	0.00772688	0.202257	0.960805	0.00679726	0.745809	0.227812	0.979235	0.654213	0.077879	0.111836	0.705462	0.139695	0.196453	5.64464e-06	0.36096	4.33488e-06		0.442657	1.16858e-05	0.00793731	0.13733	0.28263	0.145429	0.204039	0.00647515	0.87482	0.818371	0.321163	0.79421	0.958169	0.133084
		df	23	23	23	23	23	23	23	23	23	23	23	23	23	23	23	23	23	23	23	23	23	23	23	23	23	23	23	23	23	23	23	23	0	23	23	23	23	23	23	23	23	23	23	23	23	23	23
	OTU501	correlation	0.383985	0.00837322	-0.0661829	-0.0763447	0.060654	0.378597	0.0582857	0.226189	0.435956	0.509004	0.0398183	-0.1494	-0.221528	-0.160704	-0.200539	-0.16855	-0.189858	-0.192549	0.160037	-0.0374919	0.00949865	0.101201	0.0898106	-0.235982	-0.135456	-0.143837	0.724048	0.0579654	-0.0807294	-0.033012	-0.174114	-0.0931567	-0.160771	1	0.00706803	0.280316	0.0683057	0.1417	-0.180139	-0.0590767	0.00309323	0.231247	0.0912341	0.0193993	0.440099	0.116265	0.127744
		Significance (two-tailed)	0.0580904	0.968314	0.75328	0.716821	0.77334	0.0620095	0.781977	0.276942	0.0293692	0.00936179	0.850114	0.475988	0.287227	0.44285	0.336466	0.420594	0.363352	0.356462	0.44477	0.858782	0.964057	0.630276	0.669432	0.256109	0.518543	0.492748	4.28413e-05	0.783147	0.701268	0.875519	0.405191	0.657836	0.442657		0.973251	0.174712	0.745618	0.499264	0.388873	0.779089	0.988292	0.266052	0.66449	0.926667	0.0276943	0.579959	0.542843
		df	23	23	23	23	23	23	23	23	23	23	23	23	23	23	23	23	23	23	23	23	23	23	23	23	23	23	23	23	23	23	23	23	23	0	23	23	23	23	23	23	23	23	23	23	23	23	23
	OTU206	correlation	0.127492	0.300781	-0.0420282	-0.257716	-0.163503	0.0320797	0.143663	-0.0438262	0.194592	-0.310941	0.56192	0.411388	0.00316104	0.0689162	0.327316	0.297083	0.346385	0.187198	-0.0893401	0.653321	-0.116791	0.470914	0.218864	-0.21312	0.516846	-0.468464	0.211395	0.0573245	-0.285321	0.737987	-0.264694	0.545461	0.757373	0.00706803	1	0.73876	0.409503	0.326621	-0.413692	-0.279593	0.685846	0.039087	0.113763	0.415999	0.196578	0.0100658	0.399935
		Significance (two-tailed)	0.543646	0.144019	0.841895	0.213592	0.434838	0.879009	0.493277	0.83522	0.351285	0.130306	0.00346391	0.041042	0.988035	0.743419	0.110233	0.149256	0.0898426	0.370237	0.671068	0.000398598	0.578232	0.0175031	0.29321	0.306376	0.00815806	0.0181803	0.310399	0.78549	0.166817	2.54688e-05	0.201015	0.00480079	1.16858e-05	0.973251		2.47216e-05	0.04207	0.111035	0.0398121	0.175873	0.000154107	0.852837	0.588193	0.0386098	0.346293	0.961913	0.0476072
		df	23	23	23	23	23	23	23	23	23	23	23	23	23	23	23	23	23	23	23	23	23	23	23	23	23	23	23	23	23	23	23	23	23	23	0	23	23	23	23	23	23	23	23	23	23	23	23
	OTU307	correlation	0.550203	0.552723	0.0990249	0.00187098	0.117771	0.408576	0.425818	0.224866	0.464292	-0.0709433	0.675482	0.443104	0.0607894	0.118451	0.315402	0.113955	0.261317	0.224239	0.105272	0.552626	0.157707	0.158251	-0.0796169	-0.379102	0.0657538	-0.462074	0.165221	0.112868	-0.31883	0.648536	-0.167116	0.31614	0.518388	0.280316	0.73876	1	0.769723	0.731634	-0.416481	-0.31783	0.327291	0.48719	0.519373	0.615641	0.474062	0.232398	0.537508
		Significance (two-tailed)	0.00437727	0.0041653	0.637686	0.992918	0.575025	0.0425836	0.0338119	0.279838	0.0193825	0.736131	0.000211243	0.0265282	0.772847	0.572806	0.124593	0.587559	0.207037	0.281217	0.616506	0.00417331	0.451511	0.449932	0.705204	0.0616334	0.754831	0.0200478	0.429961	0.591149	0.120329	0.000454175	0.424615	0.123665	0.00793731	0.174712	2.47216e-05		6.84752e-06	3.24074e-05	0.0383627	0.121561	0.110262	0.013509	0.00779891	0.00105293	0.0166633	0.263614	0.00558858
		df	23	23	23	23	23	23	23	23	23	23	23	23	23	23	23	23	23	23	23	23	23	23	23	23	23	23	23	23	23	23	23	23	23	23	23	0	23	23	23	23	23	23	23	23	23	23	23
	OTU205	correlation	0.587013	0.638394	-0.00790064	0.20155	0.507272	0.541212	0.466213	0.0711432	0.350514	0.0414996	0.569217	0.254912	0.0865155	0.141961	0.257166	-0.0793159	0.110685	0.243682	0.230692	0.254716	0.523263	0.00256358	-0.146778	-0.243732	-0.189748	-0.129604	-0.0815746	0.0525491	-0.19208	0.343003	0.12977	0.00256623	0.305645	0.0683057	0.409503	0.769723	1	0.936146	-0.114934	-0.179137	-0.0195094	0.389626	0.452499	0.70318	0.286958	0.24229	0.403098
		Significance (two-tailed)	0.00203725	0.000594654	0.970101	0.333983	0.00964664	0.00520908	0.0188211	0.735413	0.0858275	0.84386	0.00298117	0.218791	0.680923	0.498465	0.214605	0.70627	0.598392	0.240462	0.267234	0.219159	0.00727178	0.990297	0.483849	0.240363	0.363634	0.536933	0.698283	0.803	0.357659	0.0932345	0.536408	0.990287	0.13733	0.745618	0.04207	6.84752e-06		6.33881e-12	0.584332	0.391561	0.926252	0.0541962	0.0231353	8.8331e-05	0.16429	0.243244	0.0457174
		df	23	23	23	23	23	23	23	23	23	23	23	23	23	23	23	23	23	23	23	23	23	23	23	23	23	23	23	23	23	23	23	23	23	23	23	23	0	23	23	23	23	23	23	23	23	23	23
	OTU392	correlation	0.711064	0.56542	-0.0830312	0.321473	0.610634	0.720047	0.372258	0.0542614	0.374347	0.14687	0.485987	0.0870253	-0.095921	-0.054765	0.0601005	-0.182734	-0.0476669	0.0670468	0.0880626	0.148193	0.661602	0.0842416	-0.0288352	-0.216605	-0.209046	-0.0230717	-0.0592133	0.0713572	-0.110934	0.244755	0.231958	-0.0407462	0.223598	0.1417	0.326621	0.731634	0.936146	1	-0.0635736	-0.134981	0.0325042	0.484945	0.529658	0.579733	0.328816	0.344583	0.509615
		Significance (two-tailed)	6.76945e-05	0.00322465	0.69315	0.117115	0.00118711	4.9459e-05	0.0668773	0.796711	0.0652418	0.483572	0.013776	0.679141	0.648314	0.794863	0.775356	0.381961	0.820998	0.750159	0.675519	0.479597	0.000316303	0.688894	0.891171	0.298344	0.315931	0.912832	0.778591	0.734646	0.597563	0.238334	0.264544	0.846661	0.28263	0.499264	0.111035	3.24074e-05	6.33881e-12		0.762729	0.520025	0.87742	0.0140106	0.00647013	0.00238675	0.108515	0.0916377	0.00926298
		df	23	23	23	23	23	23	23	23	23	23	23	23	23	23	23	23	23	23	23	23	23	23	23	23	23	23	23	23	23	23	23	23	23	23	23	23	23	0	23	23	23	23	23	23	23	23	23
	OTU282	correlation	-0.0439188	-0.236874	-0.184224	0.453647	0.334195	0.0735307	-0.220311	-0.300452	-0.264053	0.140253	-0.44653	-0.366541	-0.241559	-0.267601	-0.318598	-0.308789	-0.288957	-0.308634	-0.136633	-0.455765	0.28029	-0.108514	0.112117	0.266202	-0.413714	0.670825	-0.362137	-0.0357728	0.393946	-0.347424	0.585952	-0.209076	-0.299775	-0.180139	-0.413692	-0.416481	-0.114934	-0.0635736	1	0.324935	-0.412596	-0.0478637	-0.178835	0.00755487	-0.361457	0.0609948	-0.158118
		Significance (two-tailed)	0.834876	0.254265	0.378025	0.0227458	0.102518	0.726861	0.289949	0.144479	0.202149	0.503699	0.0252472	0.0715151	0.244713	0.195927	0.120614	0.133127	0.16124	0.133333	0.514883	0.0220414	0.174753	0.605629	0.593636	0.198365	0.0398006	0.000242447	0.0752518	0.865198	0.0513537	0.0888194	0.00208526	0.315859	0.145429	0.388873	0.0398121	0.0383627	0.584332	0.762729		0.113	0.0403932	0.820271	0.392372	0.971409	0.075842	0.772099	0.450319
		df	23	23	23	23	23	23	23	23	23	23	23	23	23	23	23	23	23	23	23	23	23	23	23	23	23	23	23	23	23	23	23	23	23	23	23	23	23	23	0	23	23	23	23	23	23	23	23
	OTU498	correlation	-0.051587	-0.325323	-0.145824	0.0903316	0.0480491	-0.0346415	-0.291336	-0.225225	-0.0185303	0.0925723	-0.38864	-0.306716	-0.303428	-0.321957	-0.32806	-0.209823	-0.302486	-0.35156	-0.256252	-0.29549	0.0672626	-0.0824203	0.0806514	0.129646	-0.188209	0.566074	-0.237504	-0.164145	0.877215	-0.271831	0.183676	-0.147939	-0.26299	-0.0590767	-0.279593	-0.31783	-0.179137	-0.134981	0.324935	1	-0.190445	0.0475385	-0.0653267	-0.245769	-0.307766	0.159537	-0.219812
		Significance (two-tailed)	0.80654	0.112546	0.486729	0.667622	0.819586	0.869425	0.157665	0.279051	0.929944	0.659856	0.0548623	0.135888	0.14035	0.116533	0.109378	0.314095	0.141647	0.0848328	0.216297	0.151555	0.74938	0.695301	0.701544	0.536801	0.367612	0.00318154	0.252966	0.433013	8.68498e-09	0.188683	0.37947	0.480359	0.204039	0.779089	0.175873	0.121561	0.391561	0.520025	0.113		0.361843	0.821473	0.756377	0.236333	0.134484	0.446212	0.291071
		df	23	23	23	23	23	23	23	23	23	23	23	23	23	23	23	23	23	23	23	23	23	23	23	23	23	23	23	23	23	23	23	23	23	23	23	23	23	23	23	0	23	23	23	23	23	23	23
	OTU51	correlation	0.0160428	0.175791	0.0566691	-0.202332	-0.199855	-0.0333305	0.0505817	0.0583626	-0.189486	-0.305929	0.397415	0.332197	0.0706198	0.0661824	0.232357	0.372318	0.366296	0.137151	-0.210984	0.681456	-0.152049	0.299282	0.109016	-0.327859	0.816087	-0.455538	0.320355	-0.178046	-0.179678	0.572984	-0.207012	0.566502	0.529616	0.00309323	0.685846	0.327291	-0.0195094	0.0325042	-0.412596	-0.190445	1	-0.0639748	0.0654782	-0.0171852	0.115085	-0.303152	0.0025358
		Significance (two-tailed)	0.93933	0.400612	0.787887	0.332072	0.338151	0.874328	0.810242	0.781696	0.36431	0.136946	0.0491566	0.104716	0.737293	0.753282	0.2637	0.06683	0.0717193	0.513276	0.311362	0.0001764	0.46811	0.146125	0.603953	0.109609	6.59778e-07	0.0221162	0.118467	0.394499	0.390109	0.00275519	0.320769	0.00315359	0.00647515	0.988292	0.000154107	0.110262	0.926252	0.87742	0.0403932	0.361843		0.761273	0.755828	0.935018	0.583834	0.14073	0.990402
		df	23	23	23	23	23	23	23	23	23	23	23	23	23	23	23	23	23	23	23	23	23	23	23	23	23	23	23	23	23	23	23	23	23	23	23	23	23	23	23	23	0	23	23	23	23	23	23
	OTU308	correlation	0.489625	0.432805	0.0507777	0.32134	0.276628	0.363462	0.173962	0.123299	0.224481	0.067277	0.372159	0.149552	0.0258989	0.0423867	0.139901	0.0296573	0.032764	0.14199	0.0725594	0.0417136	0.261626	-0.234327	-0.249925	-0.199277	-0.329159	-0.0761067	-0.108063	-0.107688	-0.0342759	0.165134	0.115729	0.0680941	-0.0331988	0.231247	0.039087	0.48719	0.389626	0.484945	-0.0478637	0.0475385	-0.0639748	1	0.576294	0.200547	0.148069	0.192239	0.227376
		Significance (two-tailed)	0.012982	0.0306967	0.80952	0.117275	0.180693	0.0741122	0.405607	0.557082	0.280683	0.749328	0.0669555	0.475534	0.902198	0.840563	0.504781	0.888087	0.876447	0.498376	0.730337	0.843064	0.206482	0.259557	0.228247	0.339577	0.108125	0.717669	0.607137	0.608395	0.870792	0.430207	0.581717	0.746381	0.87482	0.266052	0.852837	0.013509	0.0541962	0.0140106	0.820271	0.821473	0.761273		0.00256888	0.336445	0.47997	0.357252	0.274363
		df	23	23	23	23	23	23	23	23	23	23	23	23	23	23	23	23	23	23	23	23	23	23	23	23	23	23	23	23	23	23	23	23	23	23	23	23	23	23	23	23	23	0	23	23	23	23	23
	OTU443	correlation	0.547413	0.333415	-0.138623	0.546711	0.355316	0.564508	0.00270155	0.00726612	0.522777	0.333996	0.282402	-0.0370033	-0.0530277	-0.062538	-0.0150582	-0.173349	-0.175672	0.0343347	0.280312	0.147322	0.398488	-0.0353623	-0.0937507	-0.281657	-0.0795875	-0.161091	0.0493596	0.0371526	-0.0862828	0.0277446	0.202284	-0.0959636	0.048378	0.0912341	0.113763	0.519373	0.452499	0.529658	-0.178835	-0.0653267	0.0654782	0.576294	1	0.0445381	0.10571	0.494124	0.379926
		Significance (two-tailed)	0.00462241	0.103372	0.508721	0.0046859	0.0813301	0.0032856	0.989774	0.972502	0.00733595	0.102736	0.17139	0.860605	0.801241	0.766488	0.943048	0.407289	0.400936	0.870572	0.174718	0.482214	0.0484921	0.866732	0.655786	0.172571	0.705308	0.441736	0.814748	0.860048	0.681738	0.895264	0.332189	0.648168	0.818371	0.66449	0.588193	0.00779891	0.0231353	0.00647013	0.392372	0.756377	0.755828	0.00256888		0.83258	0.615031	0.0120527	0.0610243
		df	23	23	23	23	23	23	23	23	23	23	23	23	23	23	23	23	23	23	23	23	23	23	23	23	23	23	23	23	23	23	23	23	23	23	23	23	23	23	23	23	23	23	0	23	23	23	23
	OTU381	correlation	0.464906	0.412719	0.272844	0.0848673	0.305035	0.25425	0.588542	0.250341	0.113381	-0.154128	0.347945	0.456448	0.16335	0.187066	0.297264	-0.05693	0.290575	0.189787	0.0449673	0.338635	0.287465	-0.0766265	-0.189298	-0.267351	-0.227271	-0.0890844	-0.182017	-0.0490022	-0.229583	0.468655	0.152188	0.107506	0.206847	0.0193993	0.415999	0.615641	0.70318	0.579733	0.00755487	-0.245769	-0.0171852	0.200547	0.0445381	1	0.327064	-0.0439332	0.149093
		Significance (two-tailed)	0.0192015	0.0403278	0.186975	0.686697	0.138156	0.220031	0.00196966	0.22745	0.589454	0.461974	0.0883091	0.0218181	0.435273	0.370582	0.148996	0.786932	0.158802	0.363536	0.830989	0.0977566	0.163513	0.715818	0.364795	0.196362	0.27459	0.671959	0.383864	0.816067	0.269605	0.0181268	0.467699	0.609003	0.321163	0.926667	0.0386098	0.00105293	8.8331e-05	0.00238675	0.971409	0.236333	0.935018	0.336445	0.83258		0.110523	0.834823	0.476905
		df	23	23	23	23	23	23	23	23	23	23	23	23	23	23	23	23	23	23	23	23	23	23	23	23	23	23	23	23	23	23	23	23	23	23	23	23	23	23	23	23	23	23	23	0	23	23	23
	OTU296	correlation	0.58779	0.0837324	0.642108	-0.177124	-0.0134319	0.266703	0.725497	0.820361	0.344149	-0.0855421	0.131179	0.400991	0.179745	0.0946398	0.00819819	-0.0115235	0.243154	-0.0426561	-0.133975	0.470981	0.0336895	0.130152	-0.0702931	-0.316818	-0.111539	-0.305169	0.281554	0.191359	-0.342593	0.338387	-0.225761	0.0689229	0.0549431	0.440099	0.196578	0.474062	0.286958	0.328816	-0.361457	-0.307766	0.115085	0.148069	0.10571	0.327064	1	0.236814	0.434515
		Significance (two-tailed)	0.00200265	0.690683	0.000539371	0.396991	0.94919	0.19749	4.06453e-05	5.14845e-07	0.0920741	0.684331	0.531953	0.0469696	0.389929	0.652721	0.968976	0.956402	0.241515	0.839562	0.523169	0.017485	0.872985	0.535198	0.738466	0.122818	0.595554	0.137974	0.172735	0.3595	0.0936518	0.0980178	0.277877	0.743395	0.79421	0.0276943	0.346293	0.0166633	0.16429	0.108515	0.075842	0.134484	0.583834	0.47997	0.615031	0.110523		0.254388	0.0299705
		df	23	23	23	23	23	23	23	23	23	23	23	23	23	23	23	23	23	23	23	23	23	23	23	23	23	23	23	23	23	23	23	23	23	23	23	23	23	23	23	23	23	23	23	23	0	23	23
	OTU247	correlation	0.471077	-0.230284	-0.196759	0.352739	0.370396	0.569103	-0.141895	-0.048161	0.799201	0.508232	-0.254378	-0.397295	-0.481523	-0.515591	-0.512236	-0.478555	-0.50629	-0.461258	-0.156092	-0.153834	0.468975	0.420644	0.420771	0.299236	-0.378188	0.361794	0.0256253	0.528927	0.177537	-0.23575	0.321321	-0.301931	0.0110561	0.116265	0.0100658	0.232398	0.24229	0.344583	0.0609948	0.159537	-0.303152	0.192239	0.494124	-0.0439332	0.236814	1	0.723523
		Significance (two-tailed)	0.0174589	0.268104	0.345842	0.0837211	0.068362	0.00298827	0.498668	0.819173	1.6577e-06	0.00948794	0.219791	0.0492317	0.0148043	0.00834151	0.00884902	0.0155222	0.0098114	0.020297	0.456218	0.462839	0.0180373	0.0362769	0.0362147	0.14619	0.0623147	0.0755489	0.903226	0.00655777	0.395875	0.256591	0.117297	0.142416	0.958169	0.579959	0.961913	0.263614	0.243244	0.0916377	0.772099	0.446212	0.14073	0.357252	0.0120527	0.834823	0.254388		4.36634e-05
		df	23	23	23	23	23	23	23	23	23	23	23	23	23	23	23	23	23	23	23	23	23	23	23	23	23	23	23	23	23	23	23	23	23	23	23	23	23	23	23	23	23	23	23	23	23	0	23
	OTU87	correlation	0.423089	-0.010072	-0.20677	0.109705	0.195985	0.460163	-0.00894779	-0.0564341	0.616755	0.130681	0.0753186	-0.197983	-0.38398	-0.366174	-0.285665	-0.230744	-0.29772	-0.280378	-0.142132	0.0156792	0.287093	0.522812	0.384199	0.158348	-0.166985	-0.035766	0.112213	0.610696	-0.202565	0.086343	0.00804453	-0.0394209	0.308822	0.127744	0.399935	0.537508	0.403098	0.509615	-0.158118	-0.219812	0.0025358	0.227376	0.379926	0.149093	0.434515	0.723523	1
		Significance (two-tailed)	0.035095	0.961889	0.321349	0.601656	0.34778	0.0206355	0.966141	0.788747	0.00102493	0.533526	0.720477	0.342787	0.0580942	0.0718204	0.166283	0.267124	0.148344	0.174612	0.497941	0.940703	0.164083	0.00733129	0.0579392	0.449651	0.424983	0.865224	0.59332	0.00118537	0.331504	0.681527	0.969557	0.851594	0.133084	0.542843	0.0476072	0.00558858	0.0457174	0.00926298	0.450319	0.291071	0.990402	0.274363	0.0610243	0.476905	0.0299705	4.36634e-05
		df	23	23	23	23	23	23	23	23	23	23	23	23	23	23	23	23	23	23	23	23	23	23	23	23	23	23	23	23	23	23	23	23	23	23	23	23	23	23	23	23	23	23	23	23	23	23	0
	OTU331	correlation	-0.212374	0.24711	0.0105105	-0.224007	-0.284633	-0.161589	0.0392107	-0.048522	-0.135475	-0.270001	0.40329	0.409691	0.120628	0.165925	0.39676	0.687211	0.565605	0.249981	0.0455101	0.372061	-0.229254	0.102514	-0.0624573	-0.00912352	0.325333	-0.341618	0.0131725	0.0650316	-0.218806	0.76108	-0.229517	0.908665	0.846446	0.0321166	0.598746	0.347778	0.00822828	-0.0357169	-0.26404	-0.176196	0.508343	0.00677086	-0.0644611	0.0327521	0.00173382	-0.188316	0.116687
		Significance (two-tailed)	0.308111	0.233704	0.960232	0.281727	0.167886	0.440309	0.852376	0.81784	0.518485	0.191794	0.0456042	0.0419667	0.565722	0.42797	0.0495662	0.000147699	0.00321243	0.22814	0.828978	0.0670333	0.270311	0.625821	0.766781	0.965476	0.112534	0.0946514	0.95017	0.757445	0.293342	9.9868e-06	0.269747	3.38917e-10	9.70512e-08	0.878871	0.00156597	0.0884725	0.968862	0.865407	0.202171	0.399509	0.00946963	0.974375	0.759511	0.876492	0.993437	0.367334	0.578575
		df	23	23	23	23	23	23	23	23	23	23	23	23	23	23	23	23	23	23	23	23	23	23	23	23	23	23	23	23	23	23	23	23	23	23	23	23	23	23	23	23	23	23	23	23	23	23	23
	OTU207	correlation	0.211829	0.0656839	0.278452	-0.205307	-0.272076	0.0384934	0.237391	0.333001	0.029673	-0.424229	0.27061	0.338305	0.0389337	-0.00229268	0.0818752	0.0871054	0.186431	-0.00902737	-0.252715	0.552715	-0.192757	0.290689	0.131096	-0.566118	0.647353	-0.649471	0.157924	-0.182904	-0.182826	0.408448	-0.301355	0.213353	0.195103	0.00131226	0.520155	0.453138	0.130611	0.14169	-0.579078	-0.216444	0.545141	-0.0114503	0.194353	0.11641	0.413582	-0.0516244	0.223083
		Significance (two-tailed)	0.309384	0.755084	0.177716	0.324859	0.188269	0.855048	0.253199	0.103828	0.888028	0.0345541	0.190755	0.0981051	0.853408	0.991322	0.697223	0.678861	0.372236	0.96584	0.222924	0.00416596	0.355934	0.158631	0.532217	0.00317871	0.000468915	0.000442812	0.450882	0.381511	0.381719	0.0426547	0.143217	0.305834	0.349995	0.995033	0.00769036	0.0229176	0.533746	0.499295	0.00242056	0.298712	0.00483054	0.956679	0.351888	0.579483	0.0398701	0.806402	0.283769
		df	23	23	23	23	23	23	23	23	23	23	23	23	23	23	23	23	23	23	23	23	23	23	23	23	23	23	23	23	23	23	23	23	23	23	23	23	23	23	23	23	23	23	23	23	23	23	23
	OTU83	correlation	0.47992	0.432605	0.555927	-0.257645	0.0264041	0.218727	0.794765	0.720414	0.267444	-0.0818188	0.475733	0.582534	0.398401	0.382067	0.351068	0.182391	0.4529	0.297098	0.197089	0.610351	0.00283399	-0.0331583	-0.265533	-0.460217	0.00796726	-0.481739	0.420345	-0.00280735	-0.404591	0.510564	-0.3041	0.186703	0.215366	0.546332	0.351614	0.625025	0.50415	0.424115	-0.43541	-0.37377	0.199189	0.172684	0.0878981	0.486098	0.821724	-0.0355296	0.165657
		Significance (two-tailed)	0.0151887	0.0307825	0.00390842	0.213723	0.900299	0.29352	2.08189e-06	4.8816e-05	0.196199	0.697422	0.0162312	0.00224664	0.0485461	0.0594627	0.085299	0.382869	0.0229987	0.149235	0.345016	0.00119511	0.989273	0.874972	0.199538	0.0206186	0.969849	0.0147532	0.0364237	0.989374	0.0448455	0.00911124	0.13943	0.371528	0.301185	0.00472052	0.0847809	0.000836335	0.0101784	0.034608	0.0295959	0.0656907	0.339796	0.409119	0.676093	0.0137511	4.75042e-07	0.866106	0.428729
		df	23	23	23	23	23	23	23	23	23	23	23	23	23	23	23	23	23	23	23	23	23	23	23	23	23	23	23	23	23	23	23	23	23	23	23	23	23	23	23	23	23	23	23	23	23	23	23
	OTU325	correlation	0.360262	-0.155224	-0.188046	-0.0892361	0.027681	0.406265	-0.0559854	0.0988324	0.688334	0.440957	-0.0332619	-0.253984	-0.359568	-0.308992	-0.330415	-0.271042	-0.330838	-0.314623	0.0518964	0.0373008	0.0238232	0.566544	0.451115	-0.054874	-0.0113033	-0.2192	0.728664	0.448717	-0.266476	-0.0386275	-0.171515	-0.149513	0.0860325	0.72836	0.298	0.389272	0.127842	0.180468	-0.298311	-0.263218	0.0671729	-0.0330203	0.163187	0.0157902	0.529606	0.492241	0.62887
		Significance (two-tailed)	0.0768866	0.458757	0.368035	0.67143	0.895503	0.0438842	0.79039	0.638343	0.0001426	0.0273571	0.874584	0.220532	0.0774987	0.132859	0.106707	0.19002	0.106232	0.125577	0.805401	0.859495	0.910004	0.0031509	0.0236118	0.794463	0.957234	0.29245	3.61883e-05	0.024456	0.197886	0.854549	0.412348	0.475648	0.682613	3.65964e-05	0.147945	0.0544344	0.542531	0.387992	0.147501	0.203632	0.749704	0.875488	0.43574	0.940283	0.0064763	0.0124348	0.000759409
		df	23	23	23	23	23	23	23	23	23	23	23	23	23	23	23	23	23	23	23	23	23	23	23	23	23	23	23	23	23	23	23	23	23	23	23	23	23	23	23	23	23	23	23	23	23	23	23
	OTU416	correlation	0.33077	-0.137023	-0.215023	-0.0503129	0.0713314	0.412996	-0.0624659	0.0407422	0.736724	0.478029	-0.0461987	-0.26433	-0.383456	-0.333272	-0.328158	-0.278435	-0.33689	-0.306758	0.0486772	0.0155201	0.0776085	0.446768	0.324486	0.0577504	-0.112741	-0.151243	0.603573	0.642727	-0.241914	-0.0324021	-0.127435	-0.131651	0.1547	0.65623	0.268245	0.421727	0.192507	0.225352	-0.244673	-0.255434	-0.0297821	0.0172001	0.24872	0.0532508	0.463987	0.594961	0.683421
		Significance (two-tailed)	0.106308	0.513673	0.301975	0.811233	0.734738	0.0401804	0.76675	0.846676	2.6733e-05	0.0156524	0.826429	0.201658	0.0584665	0.10353	0.109266	0.177745	0.0996075	0.135832	0.817266	0.941303	0.712327	0.0251601	0.113528	0.783933	0.591572	0.4705	0.00140122	0.000530607	0.243998	0.877802	0.543828	0.530466	0.460295	0.000367781	0.194812	0.0357497	0.356569	0.278773	0.238496	0.217816	0.887619	0.934962	0.230572	0.800421	0.0194729	0.00170654	0.000166093
		df	23	23	23	23	23	23	23	23	23	23	23	23	23	23	23	23	23	23	23	23	23	23	23	23	23	23	23	23	23	23	23	23	23	23	23	23	23	23	23	23	23	23	23	23	23	23	23
	OTU232	correlation	0.135398	0.0583563	0.997837	-0.238871	-0.255026	-0.256641	0.821309	0.924528	-0.214689	-0.467075	0.0316674	0.720163	0.580578	0.422508	0.304464	0.278459	0.618401	0.223202	-0.191151	0.548597	-0.244029	-0.313779	-0.442408	-0.277278	-0.056133	-0.246969	-0.212792	-0.125695	-0.163511	0.388734	-0.176603	0.227274	-0.0307365	-0.0740109	-0.0961875	0.0447314	-0.048369	-0.11632	-0.162075	-0.128485	0.0285695	0.035036	-0.151741	0.232404	0.62778	-0.195397	-0.22864
		Significance (two-tailed)	0.518723	0.781719	1.06446e-28	0.250163	0.218579	0.215576	4.86849e-07	4.0904e-11	0.302744	0.0185735	0.880553	4.92555e-05	0.00234372	0.0353727	0.138933	0.177706	0.000984699	0.283505	0.360033	0.00451697	0.239773	0.12665	0.0267947	0.179629	0.78985	0.233978	0.307137	0.549385	0.434815	0.054798	0.398403	0.274584	0.884041	0.725144	0.647399	0.831863	0.818404	0.579778	0.438916	0.540484	0.892168	0.867951	0.469023	0.263601	0.000780572	0.349257	0.271631
		df	23	23	23	23	23	23	23	23	23	23	23	23	23	23	23	23	23	23	23	23	23	23	23	23	23	23	23	23	23	23	23	23	23	23	23	23	23	23	23	23	23	23	23	23	23	23	23
	OTU337	correlation	-0.100203	0.218454	0.0313742	-0.266178	-0.249658	-0.122646	0.0535096	-0.0149489	-0.14498	-0.365388	0.455411	0.409963	0.109609	0.123153	0.339009	0.495983	0.475071	0.218438	-0.159542	0.720639	-0.202322	0.300668	0.0804687	-0.236239	0.791652	-0.457189	0.251071	-0.0750158	-0.211449	0.70652	-0.22924	0.712616	0.7345	-0.0685981	0.808387	0.395139	0.0330127	0.0161504	-0.390702	-0.216146	0.941695	-0.11393	0.0137889	0.0501308	0.052156	-0.247945	0.0644277
		Significance (two-tailed)	0.633669	0.294137	0.881651	0.198407	0.228761	0.559188	0.79947	0.94346	0.489281	0.0724788	0.022158	0.0418175	0.601975	0.557552	0.0973635	0.0116853	0.0164014	0.294174	0.446197	4.84263e-05	0.332096	0.144176	0.70219	0.255577	2.43488e-06	0.0215781	0.22605	0.721557	0.310273	7.89966e-05	0.270341	6.41738e-05	2.90936e-05	0.744564	1.0155e-06	0.0505902	0.875517	0.938924	0.0534774	0.299395	2.29084e-12	0.58764	0.947841	0.811904	0.804446	0.232076	0.759632
		df	23	23	23	23	23	23	23	23	23	23	23	23	23	23	23	23	23	23	23	23	23	23	23	23	23	23	23	23	23	23	23	23	23	23	23	23	23	23	23	23	23	23	23	23	23	23	23
	OTU427	correlation	0.313525	0.41518	-0.083742	-0.0817904	0.0648712	0.313417	0.193472	-0.00406179	0.236985	-0.153471	0.602388	0.327768	-0.0648718	0.00222	0.257695	0.307435	0.301852	0.146204	-0.0659101	0.501767	0.143354	0.484229	0.227504	-0.199836	0.350511	-0.388704	0.16847	0.150921	-0.276366	0.720894	-0.125641	0.577393	0.803103	0.110382	0.885457	0.783176	0.532127	0.550317	-0.400299	-0.290624	0.628781	0.148849	0.245284	0.377728	0.297513	0.134317	0.540983
		Significance (two-tailed)	0.126974	0.0390336	0.690649	0.697522	0.758025	0.127112	0.354118	0.984626	0.254035	0.463909	0.00144023	0.109713	0.758023	0.991597	0.21363	0.134925	0.142526	0.48558	0.754266	0.0106004	0.494216	0.0141736	0.274085	0.338198	0.0858301	0.054819	0.420817	0.471455	0.181123	4.79867e-05	0.549557	0.0025094	1.35033e-06	0.5994	4.07328e-09	3.6821e-06	0.00618108	0.0043675	0.0473867	0.158728	0.000761115	0.477634	0.237288	0.0626599	0.14864	0.522097	0.00523193
		df	23	23	23	23	23	23	23	23	23	23	23	23	23	23	23	23	23	23	23	23	23	23	23	23	23	23	23	23	23	23	23	23	23	23	23	23	23	23	23	23	23	23	23	23	23	23	23
	OTU502	correlation	0.0270387	-0.154738	-0.190952	0.580685	0.441492	0.153414	-0.245147	-0.285706	-0.268568	0.194824	-0.40577	-0.309634	-0.164443	-0.181467	-0.229647	-0.296706	-0.254656	-0.218224	-0.0862467	-0.408134	0.353012	-0.13934	0.0929099	0.0258451	-0.336068	0.662457	-0.263488	-0.199318	0.47321	-0.338959	0.73054	-0.222062	-0.373124	-0.161532	-0.375983	-0.424554	-0.197817	-0.127481	0.75248	0.374276	-0.262679	-0.0465701	-0.213511	0.147538	-0.398026	-0.0652794	-0.289708
		Significance (two-tailed)	0.897915	0.460181	0.360543	0.00233832	0.0271488	0.464078	0.237559	0.16622	0.194255	0.350698	0.0441669	0.132014	0.432167	0.385326	0.269467	0.149798	0.219271	0.294658	0.681864	0.04283	0.0834652	0.506509	0.658689	0.9024	0.100489	0.000308717	0.203152	0.339477	0.0168875	0.0974158	3.37576e-05	0.286036	0.0661955	0.440471	0.0639824	0.0344013	0.3432	0.54368	1.43191e-05	0.0652972	0.204593	0.825054	0.305467	0.481565	0.0487775	0.756547	0.160106
		df	23	23	23	23	23	23	23	23	23	23	23	23	23	23	23	23	23	23	23	23	23	23	23	23	23	23	23	23	23	23	23	23	23	23	23	23	23	23	23	23	23	23	23	23	23	23	23
	OTU188	correlation	-0.183822	0.230952	0.0621315	-0.253149	-0.266796	-0.20726	0.0497502	-0.0163843	-0.215262	-0.370262	0.437903	0.439391	0.212301	0.216034	0.403113	0.536085	0.522486	0.295492	-0.0833974	0.740699	-0.243882	0.151139	-0.0452562	-0.236596	0.792616	-0.43585	0.241353	-0.124919	-0.185835	0.666812	-0.21484	0.697708	0.675163	-0.115551	0.716282	0.297309	-0.0287916	-0.080468	-0.335943	-0.183737	0.91147	-0.136368	0.0110077	-0.00554052	-0.0330336	-0.320421	-0.0824249
		Significance (two-tailed)	0.379084	0.266679	0.767965	0.222105	0.197327	0.320177	0.813307	0.938041	0.301423	0.0684691	0.0285722	0.0279749	0.308281	0.299651	0.0457085	0.00574042	0.00737456	0.151551	0.691861	2.29319e-05	0.240064	0.470809	0.829919	0.254838	2.32028e-06	0.0294132	0.245128	0.551872	0.373795	0.000272488	0.302394	0.000105732	0.000213266	0.582302	5.64924e-05	0.148932	0.891334	0.702192	0.100624	0.379308	2.40103e-10	0.515706	0.958352	0.97903	0.875438	0.118387	0.695285
		df	23	23	23	23	23	23	23	23	23	23	23	23	23	23	23	23	23	23	23	23	23	23	23	23	23	23	23	23	23	23	23	23	23	23	23	23	23	23	23	23	23	23	23	23	23	23	23
	OTU385	correlation	-0.0373152	0.333057	0.0121604	-0.273498	-0.195416	-0.040291	0.161207	-0.0352328	0.0305702	-0.284379	0.551176	0.475089	0.0679458	0.121408	0.401099	0.503989	0.518744	0.257624	-0.103049	0.639576	-0.1296	0.284585	0.0204026	-0.0790229	0.506612	-0.425866	0.0677001	0.197566	-0.288339	0.830488	-0.244154	0.7771	0.935832	-0.0478784	0.878502	0.623564	0.32761	0.24668	-0.361759	-0.286132	0.693181	-0.0155133	0.0874764	0.284122	0.0887553	-0.0701622	0.254405
		Significance (two-tailed)	0.859441	0.103767	0.953995	0.18588	0.349208	0.848354	0.441403	0.867215	0.884664	0.168282	0.00429434	0.0163966	0.746915	0.563192	0.0469049	0.0102064	0.00788705	0.21376	0.624011	0.000576539	0.536946	0.167961	0.922885	0.707308	0.00975703	0.0337895	0.747802	0.343826	0.162179	2.78503e-07	0.239525	4.89835e-06	6.69643e-12	0.820217	7.74415e-09	0.000867272	0.109895	0.234544	0.0755792	0.165561	0.000122333	0.941329	0.677565	0.168685	0.673105	0.738937	0.21974
		df	23	23	23	23	23	23	23	23	23	23	23	23	23	23	23	23	23	23	23	23	23	23	23	23	23	23	23	23	23	23	23	23	23	23	23	23	23	23	23	23	23	23	23	23	23	23	23
	OTU97	correlation	-0.044409	0.331994	0.00694758	-0.300084	-0.219603	-0.0849362	0.169782	-0.0542719	0.048604	-0.382638	0.566396	0.49347	0.0772982	0.146259	0.431533	0.495121	0.503605	0.274172	-0.0868754	0.574455	-0.153925	0.303956	0.0507859	-0.0611601	0.401631	-0.411515	0.000677488	0.204289	-0.266665	0.835732	-0.270646	0.739733	0.916819	-0.105585	0.914804	0.660101	0.353621	0.251269	-0.371676	-0.25892	0.57542	0.0032236	0.0141937	0.375088	0.115252	-0.0376299	0.359617
		Significance (two-tailed)	0.833058	0.104941	0.973707	0.144995	0.291542	0.686456	0.417156	0.796672	0.817537	0.0590521	0.00316055	0.0121844	0.713429	0.485414	0.0312461	0.0118544	0.0102735	0.184754	0.679665	0.00267104	0.462573	0.139626	0.80949	0.771498	0.0465866	0.0409734	0.997436	0.327317	0.197556	1.994e-07	0.190694	2.38086e-05	1.20454e-10	0.615452	1.57022e-10	0.000330006	0.0828966	0.225673	0.0673384	0.211384	0.00261701	0.987799	0.946312	0.0646689	0.583285	0.858268	0.0774556
		df	23	23	23	23	23	23	23	23	23	23	23	23	23	23	23	23	23	23	23	23	23	23	23	23	23	23	23	23	23	23	23	23	23	23	23	23	23	23	23	23	23	23	23	23	23	23	23
	OTU494	correlation	-0.0186331	-0.183084	-0.131643	0.406416	0.242218	-0.0285304	-0.185314	-0.229367	-0.216587	0.10793	-0.38908	-0.229167	-0.0884818	-0.0964269	-0.156606	-0.21688	-0.172941	-0.168252	-0.0513819	-0.333662	0.15699	-0.197231	-0.00159669	-0.123477	-0.259443	0.614368	-0.226131	-0.247149	0.539655	-0.265561	0.484867	-0.163329	-0.356245	-0.118087	-0.316388	-0.377305	-0.221865	-0.194878	0.634957	0.506294	-0.224342	-0.108704	-0.185308	0.116929	-0.338747	-0.113742	-0.320179
		Significance (two-tailed)	0.929556	0.381035	0.530492	0.0437983	0.243388	0.892315	0.37516	0.270069	0.298387	0.607585	0.0545644	0.270497	0.674057	0.646577	0.454717	0.297718	0.408413	0.421429	0.807295	0.103101	0.453599	0.344661	0.993956	0.55651	0.210431	0.00108572	0.27707	0.233628	0.00536586	0.199488	0.0140282	0.435335	0.0804812	0.573992	0.123355	0.0629783	0.286475	0.350563	0.000650118	0.00981064	0.28099	0.604995	0.375176	0.577782	0.0976385	0.588262	0.11868
		df	23	23	23	23	23	23	23	23	23	23	23	23	23	23	23	23	23	23	23	23	23	23	23	23	23	23	23	23	23	23	23	23	23	23	23	23	23	23	23	23	23	23	23	23	23	23	23
	OTU191	correlation	0.651092	0.567215	0.00271381	0.190325	0.457796	0.685883	0.404361	0.186422	0.421066	0.132536	0.584378	0.213023	-0.0357609	-0.00577408	0.131257	0.00996566	0.114189	0.117408	0.0712751	0.39531	0.533841	0.157903	-0.0368417	-0.241964	-0.000881123	-0.192734	0.173359	0.191981	-0.220834	0.446262	0.0953074	0.199601	0.458453	0.273496	0.498747	0.815236	0.799066	0.88704	-0.274051	-0.266614	0.299137	0.404028	0.528961	0.446621	0.483162	0.35733	0.584113
		Significance (two-tailed)	0.0004237	0.00310752	0.989728	0.36215	0.0213827	0.000153929	0.0449788	0.372259	0.0360706	0.527683	0.0021583	0.306602	0.865243	0.978147	0.531708	0.962291	0.586788	0.576213	0.73494	0.0504809	0.00598694	0.450945	0.861208	0.243898	0.996665	0.355993	0.407262	0.357911	0.288778	0.0253458	0.650423	0.338777	0.0211733	0.185882	0.0111559	6.92628e-07	1.66944e-06	3.49899e-09	0.184956	0.197645	0.146331	0.0451729	0.00655371	0.0252138	0.0144197	0.079498	0.00217082
		df	23	23	23	23	23	23	23	23	23	23	23	23	23	23	23	23	23	23	23	23	23	23	23	23	23	23	23	23	23	23	23	23	23	23	23	23	23	23	23	23	23	23	23	23	23	23	23
	OTU284	correlation	0.572217	0.463777	0.221715	-0.0454543	0.0504887	0.345589	0.496961	0.341727	0.519169	-0.107589	0.590125	0.481779	0.0994331	0.131027	0.287412	0.0718408	0.268422	0.188325	0.0868261	0.581391	0.08328	0.204949	-0.0339765	-0.40162	0.0331734	-0.482255	0.173909	0.0699375	-0.352925	0.624838	-0.203967	0.257447	0.435385	0.291807	0.714524	0.968788	0.717866	0.653443	-0.42062	-0.335588	0.256425	0.456264	0.466433	0.637407	0.573453	0.266242	0.53284
		Significance (two-tailed)	0.00280001	0.0195353	0.286809	0.829185	0.810585	0.0906319	0.0114955	0.0945391	0.00782736	0.608724	0.00190176	0.0147437	0.636294	0.532435	0.163594	0.732911	0.194507	0.367311	0.679837	0.00230295	0.692274	0.325723	0.871911	0.046593	0.874915	0.0146314	0.405752	0.739744	0.0835463	0.00084023	0.328097	0.214087	0.0296061	0.156963	6.00682e-05	1.98178e-15	5.34334e-05	0.000397265	0.0362889	0.101006	0.215975	0.0218782	0.0187578	0.000610142	0.0027281	0.198294	0.00609965
		df	23	23	23	23	23	23	23	23	23	23	23	23	23	23	23	23	23	23	23	23	23	23	23	23	23	23	23	23	23	23	23	23	23	23	23	23	23	23	23	23	23	23	23	23	23	23	23
	OTU27	correlation	-0.242578	0.250633	0.0267879	-0.227234	-0.24925	-0.212623	0.0363153	-0.0782347	-0.309279	-0.368315	0.395426	0.433354	0.140446	0.17574	0.42894	0.751829	0.626385	0.282722	-0.116963	0.41766	-0.193892	0.0460841	-0.0985752	-0.0432995	0.463647	-0.267283	-0.0719789	-0.0227347	-0.137888	0.773552	-0.154744	0.959683	0.811686	-0.115311	0.578965	0.239788	-0.0430868	-0.0776023	-0.172701	-0.121125	0.625739	-0.0494657	-0.106059	-0.00500635	-0.111948	-0.289392	-0.0310732
		Significance (two-tailed)	0.242668	0.22689	0.898858	0.274671	0.229548	0.307531	0.863173	0.710103	0.132481	0.0700501	0.0504074	0.0304619	0.503106	0.400749	0.0323899	1.47065e-05	0.000808378	0.170885	0.57767	0.0377624	0.353053	0.826853	0.639222	0.837174	0.0195739	0.19648	0.732416	0.914101	0.510991	5.76359e-06	0.460166	3.59724e-14	8.46188e-07	0.583092	0.00242645	0.248295	0.837963	0.712349	0.409074	0.564109	0.000821567	0.814357	0.61386	0.981052	0.594198	0.160582	0.882779
		df	23	23	23	23	23	23	23	23	23	23	23	23	23	23	23	23	23	23	23	23	23	23	23	23	23	23	23	23	23	23	23	23	23	23	23	23	23	23	23	23	23	23	23	23	23	23	23
	OTU413	correlation	0.260165	0.325029	0.891722	-0.267296	-0.196484	-0.140817	0.892443	0.831093	-0.129937	-0.531323	0.36619	0.891695	0.568623	0.487909	0.511087	0.379824	0.743471	0.368906	-0.142164	0.680515	-0.179612	-0.243725	-0.436065	-0.369144	-0.034328	-0.3727	-0.211519	-0.124795	-0.235305	0.693313	-0.209192	0.409927	0.244256	-0.0354691	0.279543	0.435746	0.299289	0.171817	-0.262989	-0.201126	0.136819	0.152889	-0.0868803	0.573934	0.632467	-0.206591	-0.0817732
		Significance (two-tailed)	0.209119	0.11289	2.20193e-09	0.196458	0.346528	0.501967	2.04665e-09	2.68132e-07	0.535879	0.00627396	0.0718073	2.20807e-09	0.00301818	0.0133517	0.0090286	0.0610995	2.0573e-05	0.0695672	0.497846	0.000181527	0.390286	0.240378	0.0293243	0.0693736	0.870597	0.0665292	0.310109	0.552272	0.257517	0.000121818	0.315585	0.0418373	0.239321	0.866333	0.175954	0.029456	0.146115	0.411512	0.204041	0.335024	0.514305	0.465625	0.679647	0.00270058	0.000693047	0.321776	0.697583
		df	23	23	23	23	23	23	23	23	23	23	23	23	23	23	23	23	23	23	23	23	23	23	23	23	23	23	23	23	23	23	23	23	23	23	23	23	23	23	23	23	23	23	23	23	23	23	23
	OTU195	correlation	-0.0225669	-0.0958829	-0.0994062	0.347749	0.187011	-0.1253	-0.0938683	-0.189924	-0.330787	0.090307	-0.234259	-0.124935	0.0451948	0.0580915	-0.00626693	-0.145452	-0.0357341	-0.0129146	0.108708	-0.26819	0.103497	-0.190186	-0.0524251	-0.053434	-0.178183	0.361628	-0.136018	-0.171303	-0.0779278	-0.182319	0.359938	-0.110873	-0.253069	-0.108894	-0.233469	-0.309547	-0.185434	-0.201123	0.624324	-0.0666812	-0.174943	-0.115696	-0.186979	0.182475	-0.25466	-0.281172	-0.279655
		Significance (two-tailed)	0.914733	0.648445	0.636385	0.0885011	0.370725	0.550649	0.65538	0.363182	0.106288	0.667707	0.259699	0.551821	0.830146	0.782686	0.976282	0.487851	0.865343	0.951144	0.604983	0.194907	0.622494	0.362508	0.803456	0.799748	0.394129	0.0756925	0.516794	0.412934	0.711193	0.383062	0.0771726	0.597765	0.222254	0.60436	0.261356	0.132128	0.374844	0.33503	0.000851065	0.751479	0.402924	0.581826	0.370807	0.382649	0.219262	0.173343	0.175773
		df	23	23	23	23	23	23	23	23	23	23	23	23	23	23	23	23	23	23	23	23	23	23	23	23	23	23	23	23	23	23	23	23	23	23	23	23	23	23	23	23	23	23	23	23	23	23	23
	OTU343	correlation	-0.236973	0.219366	0.0236021	-0.241899	-0.256275	-0.207434	0.0400968	-0.0824067	-0.275071	-0.355656	0.365718	0.416198	0.0985432	0.135563	0.395035	0.728965	0.606699	0.242817	-0.14109	0.381195	-0.189561	0.0819105	-0.0681473	0.00568298	0.416642	-0.248495	-0.112752	0.0328837	-0.148273	0.774903	-0.164263	0.958891	0.836573	-0.117219	0.582046	0.255116	-0.0206116	-0.0564946	-0.167068	-0.122856	0.577672	-0.057761	-0.114424	0.0204421	-0.0949585	-0.243912	0.0190562
		Significance (two-tailed)	0.254061	0.292077	0.910836	0.244029	0.216254	0.319763	0.849077	0.695349	0.18326	0.0810191	0.072202	0.0385076	0.639331	0.518211	0.050656	3.57885e-05	0.00130265	0.242188	0.501132	0.0600948	0.364117	0.697098	0.746189	0.978491	0.0382802	0.231009	0.591534	0.875999	0.479357	5.41927e-06	0.432678	4.48178e-14	1.88799e-07	0.57683	0.00227055	0.218411	0.922097	0.788526	0.424751	0.558511	0.00249454	0.783894	0.586014	0.922736	0.651624	0.240005	0.927961
		df	23	23	23	23	23	23	23	23	23	23	23	23	23	23	23	23	23	23	23	23	23	23	23	23	23	23	23	23	23	23	23	23	23	23	23	23	23	23	23	23	23	23	23	23	23	23	23
	OTU493	correlation	-0.0860173	-0.184127	-0.139679	0.262019	0.109075	-0.167777	-0.179837	-0.23708	-0.222551	0.125359	-0.327228	-0.197584	-0.0374507	-0.0254644	-0.091662	-0.187582	-0.113029	-0.0949409	-0.018395	-0.311264	0.0356409	-0.195656	-0.0190309	-0.083445	-0.191456	0.586136	-0.172465	-0.20719	0.385588	-0.249916	0.300343	-0.151539	-0.317919	-0.100879	-0.276486	-0.377091	-0.250289	-0.246172	0.56424	0.34803	-0.187834	-0.154183	-0.25596	0.0673217	-0.327358	-0.206974	-0.341284
		Significance (two-tailed)	0.682667	0.378279	0.505464	0.205775	0.603758	0.422759	0.389683	0.253839	0.284949	0.550462	0.110334	0.343781	0.858936	0.903831	0.663007	0.369238	0.59062	0.651684	0.930454	0.129886	0.865691	0.348606	0.928056	0.691694	0.359251	0.00207686	0.409723	0.320343	0.0569623	0.228265	0.144631	0.469621	0.121451	0.631371	0.180925	0.0631405	0.227549	0.23554	0.00330367	0.0882266	0.368584	0.461812	0.216839	0.749167	0.110185	0.32086	0.0949946
		df	23	23	23	23	23	23	23	23	23	23	23	23	23	23	23	23	23	23	23	23	23	23	23	23	23	23	23	23	23	23	23	23	23	23	23	23	23	23	23	23	23	23	23	23	23	23	23
	OTU398	correlation	0.49482	0.245996	-0.164176	0.00532575	0.197459	0.492373	0.152694	0.0829634	0.686854	0.417445	0.295877	-0.031848	-0.190293	-0.100205	-0.0480631	-0.246324	-0.175878	-0.0514567	0.28917	0.144997	0.154305	0.263464	0.151713	-0.254594	-0.10571	-0.294914	0.57281	0.160131	-0.270686	0.12925	-0.123039	-0.1329	0.107095	0.737261	0.373695	0.683569	0.568694	0.52084	-0.236842	-0.250429	-0.0350497	0.285916	0.365115	0.395681	0.402152	0.345666	0.419565
		Significance (two-tailed)	0.011914	0.235885	0.432926	0.979843	0.344093	0.0124076	0.466202	0.693388	0.000149351	0.0378711	0.150994	0.879877	0.362232	0.633663	0.819534	0.235241	0.400374	0.807019	0.160918	0.489228	0.461455	0.203194	0.469104	0.219387	0.615032	0.152391	0.00276534	0.4445	0.190625	0.538056	0.55792	0.526539	0.61038	2.61884e-05	0.0657491	0.000165339	0.00301375	0.00759648	0.254331	0.22728	0.8679	0.165895	0.0727087	0.0502459	0.0462764	0.0905559	0.0368087
		df	23	23	23	23	23	23	23	23	23	23	23	23	23	23	23	23	23	23	23	23	23	23	23	23	23	23	23	23	23	23	23	23	23	23	23	23	23	23	23	23	23	23	23	23	23	23	23
	OTU231	correlation	0.658317	0.613293	-0.00948588	0.249892	0.568499	0.674171	0.432239	0.138796	0.266996	0.14714	0.537115	0.156184	-0.0149212	0.0200968	0.131373	-0.04706	0.0756517	0.143512	0.0879659	0.197779	0.635994	-0.0582273	-0.178255	-0.226214	-0.145937	-0.0399729	-0.0343054	0.0448573	-0.132142	0.304238	0.165598	0.0752179	0.257785	0.185571	0.254602	0.672861	0.857215	0.947403	-0.118522	-0.160989	0.115896	0.461678	0.511829	0.48175	0.338384	0.228372	0.377367
		Significance (two-tailed)	0.000346973	0.00111412	0.964106	0.228312	0.00302598	0.000219654	0.0309403	0.508185	0.19698	0.48276	0.00563014	0.45595	0.943565	0.924038	0.531343	0.823242	0.719289	0.493735	0.675857	0.343295	0.000632922	0.78219	0.393936	0.276889	0.486386	0.849538	0.870682	0.831396	0.528922	0.139241	0.428895	0.720836	0.213465	0.374487	0.219373	0.000228341	4.44573e-08	7.20517e-13	0.572574	0.442029	0.58117	0.0201684	0.00891224	0.0147505	0.0980212	0.272209	0.0629315
		df	23	23	23	23	23	23	23	23	23	23	23	23	23	23	23	23	23	23	23	23	23	23	23	23	23	23	23	23	23	23	23	23	23	23	23	23	23	23	23	23	23	23	23	23	23	23	23
	OTU190	correlation	0.113779	0.469736	0.594352	-0.405585	-0.286075	-0.195859	0.678391	0.547135	-0.207273	-0.65943	0.646924	0.885938	0.535737	0.537925	0.672884	0.624895	0.813232	0.520852	-0.129371	0.748389	-0.253544	-0.0743059	-0.322216	-0.370669	0.271962	-0.50063	-0.0498194	-0.132958	-0.311522	0.866522	-0.354051	0.640393	0.535009	-0.10703	0.621991	0.548204	0.298806	0.195392	-0.441512	-0.28052	0.487769	0.0526625	-0.139385	0.478645	0.479231	-0.333132	0.0441242
		Significance (two-tailed)	0.588139	0.0178261	0.00173016	0.0442729	0.165649	0.348094	0.00019359	0.00464744	0.320146	0.0003363	0.000474354	3.89046e-09	0.00577808	0.00554473	0.000228186	0.00083904	7.7594e-07	0.00759477	0.537671	1.69115e-05	0.22136	0.72409	0.116223	0.0681427	0.188461	0.0108067	0.813052	0.526357	0.12955	2.14812e-08	0.0824976	0.000564307	0.00585754	0.6106	0.0009017	0.00455173	0.146799	0.349269	0.0271411	0.174385	0.0133823	0.802583	0.506371	0.0155002	0.0153562	0.103683	0.834114
		df	23	23	23	23	23	23	23	23	23	23	23	23	23	23	23	23	23	23	23	23	23	23	23	23	23	23	23	23	23	23	23	23	23	23	23	23	23	23	23	23	23	23	23	23	23	23	23
[truncated: 23 more columns]
