# Supplementary material for: Oxygen-driven divergence of marine group II archaea reflected by transitions of superoxide dismutases
Source: Microbiol Spectr. 2023 Dec 4;12(1):e02033-23. doi: 10.1128/spectrum.02033-23 (PMC10783094; doi:10.1128/spectrum.02033-23)
Supplement: Table S6 — BLAST results of 16S rRNA genes of 39 abundant OTUs and 250 reference MGII MAGs. [file spectrum.02033-23-s0007.xlsx]

## Sheet: Table S6
Table S6. The blast results of 16S rRNA genes of 39 abundant OTUs and 250 reference MGII MAGs. The missing values are represented by ‘N/A’. Values in each cell consist by the identity, the e-value and the bit-score produced by the blastn software.
MGII clades	IDs	OTU301	OTU306	OTU505	OTU405	OTU386	OTU169	OTU286	OTU499	OTU300	OTU211	OTU281	OTU299	OTU79	OTU285	OTU332	OTU56	OTU294	OTU377	OTU406	OTU303	OTU409	OTU297	OTU304	OTU435	OTU19	OTU93	OTU1	OTU207	OTU83	OTU232	OTU325	OTU416	OTU247	OTU501	OTU235	OTU337	OTU410	OTU427	OTU502	OTU188	OTU291	OTU87	OTU385	OTU97	OTU296	OTU494	OTU191	OTU206
1	TARA-ANE-MAG-00030	N/A	N/A	N/A	N/A	N/A	N/A	N/A	N/A	N/A	N/A	N/A	N/A	N/A	N/A	N/A	N/A	N/A	N/A	N/A	N/A	N/A	N/A	N/A	N/A	N/A	N/A	N/A	N/A	N/A	N/A	N/A	N/A	N/A	N/A	N/A	N/A	N/A	N/A	N/A	N/A	N/A	N/A	N/A	N/A	N/A	N/A	N/A	N/A
	UBA620	N/A	N/A	N/A	N/A	N/A	N/A	N/A	N/A	N/A	N/A	N/A	N/A	N/A	N/A	N/A	N/A	N/A	N/A	N/A	N/A	N/A	N/A	N/A	N/A	N/A	N/A	N/A	N/A	N/A	N/A	N/A	N/A	N/A	N/A	N/A	N/A	N/A	N/A	N/A	N/A	N/A	N/A	N/A	N/A	N/A	N/A	N/A	N/A
	EAC30	N/A	N/A	N/A	N/A	N/A	N/A	N/A	N/A	N/A	N/A	N/A	N/A	N/A	N/A	N/A	N/A	N/A	N/A	N/A	N/A	N/A	N/A	N/A	N/A	N/A	N/A	N/A	N/A	N/A	N/A	N/A	N/A	N/A	N/A	N/A	N/A	N/A	N/A	N/A	N/A	N/A	N/A	N/A	N/A	N/A	N/A	N/A	N/A
	IN961	N/A	N/A	N/A	N/A	N/A	N/A	N/A	N/A	N/A	N/A	N/A	N/A	N/A	N/A	N/A	N/A	N/A	N/A	N/A	N/A	N/A	N/A	N/A	N/A	N/A	N/A	N/A	N/A	N/A	N/A	N/A	N/A	N/A	N/A	N/A	N/A	N/A	N/A	N/A	N/A	N/A	N/A	N/A	N/A	N/A	N/A	N/A	N/A
	SP3024	94.427,1.77e-142,496	94.618,4.82e-158,547	94.051,1.04e-154,536	93.827,3.83e-139,484	94.618,4.82e-158,547	99.068,1.71e-167,579	92.879,3.86e-134,468	97.167,4.72e-173,597	93.201,1.05e-149,520	94.737,3.81e-144,501	93.768,4.85e-153,531	92.655,2.27e-146,508	92.676,2.27e-146,508	94.334,2.24e-156,542	94.737,3.81e-144,501	96.884,2.20e-171,592	93.519,1.78e-137,479	93.498,4.96e-138,481	93.521,2.26e-151,525	94.051,1.04e-154,536	94.737,3.81e-144,501	94.393,6.37e-142,494	89.859,1.08e-129,453	94.737,3.81e-144,501	93.785,4.85e-153,531	97.167,4.72e-173,597	94.633,4.82e-158,547	94.930,1.04e-159,553	94.618,4.82e-158,547	93.789,3.83e-139,484	99.150,0.0,636	99.379,3.67e-169,584	92.351,1.06e-144,503	93.168,8.30e-136,473	94.633,4.82e-158,547	95.356,1.76e-147,512	93.498,1.78e-137,479	95.666,3.78e-149,518	93.372,4.89e-148,514	95.652,3.78e-149,518	94.118,8.24e-141,490	94.901,1.04e-159,553	95.963,8.12e-151,523	95.963,8.12e-151,523	92.676,2.27e-146,508	93.660,1.05e-149,520	94.427,1.77e-142,496	95.763,1.03e-164,569
	SP3025	N/A	N/A	N/A	N/A	N/A	N/A	N/A	N/A	N/A	N/A	N/A	N/A	N/A	N/A	N/A	N/A	N/A	N/A	N/A	N/A	N/A	N/A	N/A	N/A	N/A	N/A	N/A	N/A	N/A	N/A	N/A	N/A	N/A	N/A	N/A	N/A	N/A	N/A	N/A	N/A	N/A	N/A	N/A	N/A	N/A	N/A	N/A	N/A
	UBA226	N/A	N/A	N/A	N/A	N/A	N/A	N/A	N/A	N/A	N/A	N/A	N/A	N/A	N/A	N/A	N/A	N/A	N/A	N/A	N/A	N/A	N/A	N/A	N/A	N/A	N/A	N/A	N/A	N/A	N/A	N/A	N/A	N/A	N/A	N/A	N/A	N/A	N/A	N/A	N/A	N/A	N/A	N/A	N/A	N/A	N/A	N/A	N/A
	UBA60	N/A	N/A	N/A	N/A	N/A	N/A	N/A	N/A	N/A	N/A	N/A	N/A	N/A	N/A	N/A	N/A	N/A	N/A	N/A	N/A	N/A	N/A	N/A	N/A	N/A	N/A	N/A	N/A	N/A	N/A	N/A	N/A	N/A	N/A	N/A	N/A	N/A	N/A	N/A	N/A	N/A	N/A	N/A	N/A	N/A	N/A	N/A	N/A
	Guaymas26	98.529,1.25e-29,121	N/A	N/A	98.529,1.25e-29,121	N/A	N/A	98.529,1.25e-29,121	N/A	92.647,5.83e-23,99.0	98.529,1.25e-29,121	92.647,5.83e-23,99.0	N/A	N/A	95.588,2.70e-26,110	98.529,1.25e-29,121	N/A	98.529,1.25e-29,121	98.529,1.25e-29,121	N/A	94.118,1.25e-24,104	100.000,9.63e-31,124	98.529,1.25e-29,121	97.059,5.79e-28,115	98.529,1.25e-29,121	N/A	N/A	92.647,5.83e-23,99.0	N/A	N/A	100.000,2.68e-31,126	92.647,5.83e-23,99.0	N/A	92.647,5.83e-23,99.0	98.529,1.25e-29,121	94.030,4.51e-24,102	98.529,1.25e-29,121	98.529,1.25e-29,121	98.529,1.25e-29,121	97.059,5.79e-28,115	98.529,1.25e-29,121	98.529,1.25e-29,121	N/A	98.507,4.48e-29,119	98.529,1.25e-29,121	92.647,5.83e-23,99.0	97.059,5.79e-28,115	100.000,2.68e-31,126	N/A
	MGIIBin17	N/A	N/A	N/A	N/A	N/A	N/A	N/A	N/A	N/A	N/A	N/A	N/A	N/A	N/A	N/A	N/A	N/A	N/A	N/A	N/A	N/A	N/A	N/A	N/A	N/A	N/A	N/A	N/A	N/A	N/A	N/A	N/A	N/A	N/A	N/A	N/A	N/A	N/A	N/A	N/A	N/A	N/A	N/A	N/A	N/A	N/A	N/A	N/A
2	NAT11	N/A	N/A	N/A	N/A	N/A	N/A	N/A	N/A	N/A	N/A	N/A	N/A	N/A	N/A	N/A	N/A	N/A	N/A	N/A	N/A	N/A	N/A	N/A	N/A	N/A	N/A	N/A	N/A	N/A	N/A	N/A	N/A	N/A	N/A	N/A	N/A	N/A	N/A	N/A	N/A	N/A	N/A	N/A	N/A	N/A	N/A	N/A	N/A
	TARA-ANE-MAG-00055	N/A	N/A	N/A	N/A	N/A	N/A	N/A	N/A	N/A	N/A	N/A	N/A	N/A	N/A	N/A	N/A	N/A	N/A	N/A	N/A	N/A	N/A	N/A	N/A	N/A	N/A	N/A	N/A	N/A	N/A	N/A	N/A	N/A	N/A	N/A	N/A	N/A	N/A	N/A	N/A	N/A	N/A	N/A	N/A	N/A	N/A	N/A	N/A
	IN37	N/A	N/A	N/A	N/A	N/A	N/A	N/A	N/A	N/A	N/A	N/A	N/A	N/A	N/A	N/A	N/A	N/A	N/A	N/A	N/A	N/A	N/A	N/A	N/A	N/A	N/A	N/A	N/A	N/A	N/A	N/A	N/A	N/A	N/A	N/A	N/A	N/A	N/A	N/A	N/A	N/A	N/A	N/A	N/A	N/A	N/A	N/A	N/A
	EAC710	N/A	N/A	N/A	N/A	N/A	N/A	N/A	N/A	N/A	N/A	N/A	N/A	N/A	N/A	N/A	N/A	N/A	N/A	N/A	N/A	N/A	N/A	N/A	N/A	N/A	N/A	N/A	N/A	N/A	N/A	N/A	N/A	N/A	N/A	N/A	N/A	N/A	N/A	N/A	N/A	N/A	N/A	N/A	N/A	N/A	N/A	N/A	N/A
	SP303	N/A	N/A	N/A	N/A	N/A	N/A	N/A	N/A	N/A	N/A	N/A	N/A	N/A	N/A	N/A	N/A	N/A	N/A	N/A	N/A	N/A	N/A	N/A	N/A	N/A	N/A	N/A	N/A	N/A	N/A	N/A	N/A	N/A	N/A	N/A	N/A	N/A	N/A	N/A	N/A	N/A	N/A	N/A	N/A	N/A	N/A	N/A	N/A
3	Guaymas28	N/A	N/A	N/A	N/A	N/A	N/A	N/A	N/A	N/A	N/A	N/A	N/A	N/A	N/A	N/A	N/A	N/A	N/A	N/A	N/A	N/A	N/A	N/A	N/A	N/A	N/A	N/A	N/A	N/A	N/A	N/A	N/A	N/A	N/A	N/A	N/A	N/A	N/A	N/A	N/A	N/A	N/A	N/A	N/A	N/A	N/A	N/A	N/A
	SAT38	N/A	N/A	N/A	N/A	N/A	N/A	N/A	N/A	N/A	N/A	N/A	N/A	N/A	N/A	N/A	N/A	N/A	N/A	N/A	N/A	N/A	N/A	N/A	N/A	N/A	N/A	N/A	N/A	N/A	N/A	N/A	N/A	N/A	N/A	N/A	N/A	N/A	N/A	N/A	N/A	N/A	N/A	N/A	N/A	N/A	N/A	N/A	N/A
	UBA441	N/A	N/A	N/A	N/A	N/A	N/A	N/A	N/A	N/A	N/A	N/A	N/A	N/A	N/A	N/A	N/A	N/A	N/A	N/A	N/A	N/A	N/A	N/A	N/A	N/A	N/A	N/A	N/A	N/A	N/A	N/A	N/A	N/A	N/A	N/A	N/A	N/A	N/A	N/A	N/A	N/A	N/A	N/A	N/A	N/A	N/A	N/A	N/A
	RS604	N/A	N/A	N/A	N/A	N/A	N/A	N/A	N/A	N/A	N/A	N/A	N/A	N/A	N/A	N/A	N/A	N/A	N/A	N/A	N/A	N/A	N/A	N/A	N/A	N/A	N/A	N/A	N/A	N/A	N/A	N/A	N/A	N/A	N/A	N/A	N/A	N/A	N/A	N/A	N/A	N/A	N/A	N/A	N/A	N/A	N/A	N/A	N/A
	TARA-ASW-MAG-00017	N/A	N/A	N/A	N/A	N/A	N/A	N/A	N/A	N/A	N/A	N/A	N/A	N/A	N/A	N/A	N/A	N/A	N/A	N/A	N/A	N/A	N/A	N/A	N/A	N/A	N/A	N/A	N/A	N/A	N/A	N/A	N/A	N/A	N/A	N/A	N/A	N/A	N/A	N/A	N/A	N/A	N/A	N/A	N/A	N/A	N/A	N/A	N/A
	MED870	97.674,9.83e-16,75.0	N/A	N/A	97.674,9.83e-16,75.0	N/A	N/A	100.000,2.11e-17,80.5	N/A	N/A	100.000,2.11e-17,80.5	N/A	N/A	N/A	N/A	97.674,9.83e-16,75.0	N/A	100.000,7.60e-17,78.7	97.674,9.83e-16,75.0	97.674,9.83e-16,75.0	N/A	97.674,9.83e-16,75.0	97.619,3.54e-15,73.1	N/A	100.000,2.11e-17,80.5	97.674,9.83e-16,75.0	N/A	97.674,9.83e-16,75.0	N/A	N/A	N/A	N/A	N/A	N/A	N/A	N/A	N/A	97.674,9.83e-16,75.0	N/A	N/A	N/A	97.674,9.83e-16,75.0	N/A	N/A	N/A	N/A	N/A	N/A	97.674,9.83e-16,75.0
	IN35	N/A	N/A	N/A	N/A	N/A	N/A	N/A	N/A	N/A	N/A	N/A	N/A	N/A	N/A	N/A	N/A	N/A	N/A	N/A	N/A	N/A	N/A	N/A	N/A	N/A	N/A	N/A	N/A	N/A	N/A	N/A	N/A	N/A	N/A	N/A	N/A	N/A	N/A	N/A	N/A	N/A	N/A	N/A	N/A	N/A	N/A	N/A	N/A
	TARA-ASW-MAG-00011	N/A	N/A	N/A	N/A	N/A	N/A	N/A	N/A	N/A	N/A	N/A	N/A	N/A	N/A	N/A	N/A	N/A	N/A	N/A	N/A	N/A	N/A	N/A	N/A	N/A	N/A	N/A	N/A	N/A	N/A	N/A	N/A	N/A	N/A	N/A	N/A	N/A	N/A	N/A	N/A	N/A	N/A	N/A	N/A	N/A	N/A	N/A	N/A
	UBA53	95.279,0.0,739	89.765,1.70e-172,595	88.723,3.70e-164,568	99.142,0.0,839	89.362,3.67e-169,584	92.324,0.0,662	94.635,0.0,723	89.384,3.67e-169,584	89.787,1.70e-172,595	95.494,0.0,745	89.384,3.67e-169,584	88.936,7.95e-166,573	88.511,1.72e-162,562	90.618,3.62e-179,617	95.279,0.0,739	89.172,1.71e-167,579	98.501,0.0,822	93.133,0.0,684	93.603,0.0,695	90.426,1.69e-177,612	95.484,0.0,743	93.162,0.0,684	91.083,0.0,628	95.279,0.0,739	92.537,0.0,667	90.618,3.62e-179,617	92.751,0.0,673	89.126,1.71e-167,579	89.362,3.67e-169,584	91.006,0.0,628	90.446,1.69e-177,612	92.094,0.0,654	88.913,7.95e-166,573	93.603,0.0,695	90.638,1.30e-178,616	94.218,0.0,712	96.567,0.0,773	94.647,0.0,723	91.064,0.0,628	91.863,0.0,651	97.436,0.0,795	89.362,3.67e-169,584	91.631,0.0,643	92.291,0.0,662	88.936,7.95e-166,573	91.277,0.0,634	94.872,0.0,728	92.766,0.0,673
	UBA120	94.602,1.01e-174,603	89.583,1.38e-138,483	88.831,1.39e-133,466	99.229,0.0,702	89.351,6.41e-137,477	92.188,2.90e-155,538	93.573,4.75e-168,580	89.119,2.98e-135,472	89.610,1.38e-138,483	94.602,1.01e-174,603	89.637,1.38e-138,483	89.870,2.96e-140,488	89.091,2.98e-135,472	90.365,1.37e-143,499	94.602,1.01e-174,603	89.119,2.98e-135,472	98.718,0.0,691	92.288,1.04e-159,553	92.602,2.23e-161,558	90.130,6.37e-142,494	94.845,7.84e-176,606	92.839,4.79e-163,564	91.117,2.26e-151,525	94.344,4.72e-173,597	91.327,4.85e-153,531	90.104,6.37e-142,494	91.582,1.04e-154,536	88.802,1.39e-133,466	89.351,6.41e-137,477	92.408,6.24e-157,544	89.896,2.96e-140,488	91.645,2.26e-151,525	89.062,2.98e-135,472	92.857,4.79e-163,564	90.390,4.92e-143,497	95.550,6.06e-177,610	96.401,0.0,641	95.550,6.06e-177,610	90.909,6.32e-147,510	92.408,6.24e-157,544	97.187,0.0,658	89.091,2.98e-135,472	92.126,1.04e-154,536	92.408,6.24e-157,544	89.610,1.38e-138,483	90.909,6.32e-147,510	95.822,1.30e-178,616	91.603,1.04e-154,536
	MED678	N/A	N/A	N/A	N/A	N/A	N/A	N/A	N/A	N/A	N/A	N/A	N/A	N/A	N/A	N/A	N/A	N/A	N/A	N/A	N/A	N/A	N/A	N/A	N/A	N/A	N/A	N/A	N/A	N/A	N/A	N/A	N/A	N/A	N/A	N/A	N/A	N/A	N/A	N/A	N/A	N/A	N/A	N/A	N/A	N/A	N/A	N/A	N/A
	SP3054	N/A	N/A	N/A	N/A	N/A	N/A	N/A	N/A	N/A	N/A	N/A	N/A	N/A	N/A	N/A	N/A	N/A	N/A	N/A	N/A	N/A	N/A	N/A	N/A	N/A	N/A	N/A	N/A	N/A	N/A	N/A	N/A	N/A	N/A	N/A	N/A	N/A	N/A	N/A	N/A	N/A	N/A	N/A	N/A	N/A	N/A	N/A	N/A
	UBA550	N/A	N/A	N/A	N/A	N/A	N/A	N/A	N/A	N/A	N/A	N/A	N/A	N/A	N/A	N/A	N/A	N/A	N/A	N/A	N/A	N/A	N/A	N/A	N/A	N/A	N/A	N/A	N/A	N/A	N/A	N/A	N/A	N/A	N/A	N/A	N/A	N/A	N/A	N/A	N/A	N/A	N/A	N/A	N/A	N/A	N/A	N/A	N/A
	TARA-ANE-MAG-00024	N/A	N/A	N/A	N/A	N/A	N/A	N/A	N/A	N/A	N/A	N/A	N/A	N/A	N/A	N/A	N/A	N/A	N/A	N/A	N/A	N/A	N/A	N/A	N/A	N/A	N/A	N/A	N/A	N/A	N/A	N/A	N/A	N/A	N/A	N/A	N/A	N/A	N/A	N/A	N/A	N/A	N/A	N/A	N/A	N/A	N/A	N/A	N/A
	UBA10	N/A	N/A	N/A	N/A	N/A	N/A	N/A	N/A	N/A	N/A	N/A	N/A	N/A	N/A	N/A	N/A	N/A	N/A	N/A	N/A	N/A	N/A	N/A	N/A	N/A	N/A	N/A	N/A	N/A	N/A	N/A	N/A	N/A	N/A	N/A	N/A	N/A	N/A	N/A	N/A	N/A	N/A	N/A	N/A	N/A	N/A	N/A	N/A
	SP143	N/A	N/A	N/A	N/A	N/A	N/A	N/A	N/A	N/A	N/A	N/A	N/A	N/A	N/A	N/A	N/A	N/A	N/A	N/A	N/A	N/A	N/A	N/A	N/A	N/A	N/A	N/A	N/A	N/A	N/A	N/A	N/A	N/A	N/A	N/A	N/A	N/A	N/A	N/A	N/A	N/A	N/A	N/A	N/A	N/A	N/A	N/A	N/A
	NAT279	N/A	N/A	N/A	N/A	N/A	N/A	N/A	N/A	N/A	N/A	N/A	N/A	N/A	N/A	N/A	N/A	N/A	N/A	N/A	N/A	N/A	N/A	N/A	N/A	N/A	N/A	N/A	N/A	N/A	N/A	N/A	N/A	N/A	N/A	N/A	N/A	N/A	N/A	N/A	N/A	N/A	N/A	N/A	N/A	N/A	N/A	N/A	N/A
	UBA107	94.635,0.0,723	89.552,7.90e-171,590	88.511,1.72e-162,562	99.356,0.0,845	88.723,3.70e-164,568	92.537,0.0,667	94.421,0.0,717	89.172,1.71e-167,579	89.574,7.90e-171,590	94.850,0.0,728	89.172,1.71e-167,579	88.723,3.70e-164,568	88.298,8.01e-161,556	90.405,1.69e-177,612	94.635,0.0,723	88.960,7.95e-166,573	98.715,0.0,828	92.489,0.0,667	92.964,0.0,678	90.213,7.84e-176,606	94.839,0.0,726	93.376,0.0,689	91.295,0.0,634	94.635,0.0,723	91.898,0.0,651	90.832,0.0,623	92.111,0.0,656	88.486,1.72e-162,562	88.723,3.70e-164,568	90.792,0.0,623	90.658,3.62e-179,617	92.308,0.0,660	88.699,3.70e-164,568	93.390,0.0,689	90.426,6.06e-177,610	94.004,0.0,706	95.923,0.0,756	94.433,0.0,717	90.426,1.69e-177,612	91.649,0.0,645	97.650,0.0,800	89.149,1.71e-167,579	91.416,0.0,638	92.077,0.0,656	88.723,3.70e-164,568	90.638,3.62e-179,617	94.658,0.0,723	92.128,0.0,656
	UBA85	98.824,4.42e-39,152	93.750,1.25e-29,121	94.366,2.70e-26,110	98.824,4.42e-39,152	92.500,5.79e-28,115	96.250,5.75e-33,132	100.000,9.49e-41,158	N/A	93.750,1.25e-29,121	100.000,9.49e-41,158	92.405,2.08e-27,113	N/A	N/A	95.000,2.68e-31,126	98.824,4.42e-39,152	N/A	97.647,2.05e-37,147	97.590,2.66e-36,143	98.824,4.42e-39,152	95.000,2.68e-31,126	98.824,4.42e-39,152	95.122,2.07e-32,130	91.463,2.08e-27,113	100.000,9.49e-41,158	98.824,4.42e-39,152	96.250,5.75e-33,132	98.824,4.42e-39,152	93.750,1.25e-29,121	92.500,5.79e-28,115	N/A	96.250,5.75e-33,132	97.500,1.24e-34,137	92.405,2.08e-27,113	97.561,9.56e-36,141	95.000,2.68e-31,126	94.366,2.70e-26,110	97.590,2.66e-36,143	93.750,1.25e-29,121	95.000,2.68e-31,126	95.775,5.79e-28,115	98.824,4.42e-39,152	93.750,1.25e-29,121	N/A	95.000,2.68e-31,126	N/A	96.250,5.75e-33,132	93.750,1.25e-29,121	98.824,4.42e-39,152
	SAT1485	94.635,0.0,723	89.552,7.90e-171,590	88.511,1.72e-162,562	99.356,0.0,845	88.723,3.70e-164,568	92.537,0.0,667	94.421,0.0,717	89.172,1.71e-167,579	89.574,7.90e-171,590	94.850,0.0,728	89.172,1.71e-167,579	88.723,3.70e-164,568	88.298,8.01e-161,556	90.405,1.69e-177,612	94.635,0.0,723	88.960,7.95e-166,573	98.715,0.0,828	92.489,0.0,667	92.964,0.0,678	90.213,7.84e-176,606	94.839,0.0,726	93.376,0.0,689	91.295,0.0,634	94.635,0.0,723	91.898,0.0,651	90.832,0.0,623	92.111,0.0,656	88.486,1.72e-162,562	88.723,3.70e-164,568	90.792,0.0,623	90.658,3.62e-179,617	92.308,0.0,660	88.699,3.70e-164,568	93.390,0.0,689	90.426,6.06e-177,610	94.004,0.0,706	95.923,0.0,756	94.433,0.0,717	90.426,1.69e-177,612	91.649,0.0,645	97.650,0.0,800	89.149,1.71e-167,579	91.416,0.0,638	92.077,0.0,656	88.723,3.70e-164,568	90.638,3.62e-179,617	94.658,0.0,723	92.128,0.0,656
4	UBA83	N/A	N/A	N/A	N/A	N/A	N/A	N/A	N/A	N/A	N/A	N/A	N/A	N/A	N/A	N/A	N/A	N/A	N/A	N/A	N/A	N/A	N/A	N/A	N/A	N/A	N/A	N/A	N/A	N/A	N/A	N/A	N/A	N/A	N/A	N/A	N/A	N/A	N/A	N/A	N/A	N/A	N/A	N/A	N/A	N/A	N/A	N/A	N/A
	IN1222	N/A	N/A	N/A	N/A	N/A	N/A	N/A	N/A	N/A	N/A	N/A	N/A	N/A	N/A	N/A	N/A	N/A	N/A	N/A	N/A	N/A	N/A	N/A	N/A	N/A	N/A	N/A	N/A	N/A	N/A	N/A	N/A	N/A	N/A	N/A	N/A	N/A	N/A	N/A	N/A	N/A	N/A	N/A	N/A	N/A	N/A	N/A	N/A
	UBA484	N/A	N/A	N/A	N/A	N/A	N/A	N/A	N/A	N/A	N/A	N/A	N/A	N/A	N/A	N/A	N/A	N/A	N/A	N/A	N/A	N/A	N/A	N/A	N/A	N/A	N/A	N/A	N/A	N/A	N/A	N/A	N/A	N/A	N/A	N/A	N/A	N/A	N/A	N/A	N/A	N/A	N/A	N/A	N/A	N/A	N/A	N/A	N/A
	SAT157	N/A	N/A	N/A	N/A	N/A	N/A	N/A	N/A	N/A	N/A	N/A	N/A	N/A	N/A	N/A	N/A	N/A	N/A	N/A	N/A	N/A	N/A	N/A	N/A	N/A	N/A	N/A	N/A	N/A	N/A	N/A	N/A	N/A	N/A	N/A	N/A	N/A	N/A	N/A	N/A	N/A	N/A	N/A	N/A	N/A	N/A	N/A	N/A
	UBA559	N/A	N/A	N/A	N/A	N/A	N/A	N/A	N/A	N/A	N/A	N/A	N/A	N/A	N/A	N/A	N/A	N/A	N/A	N/A	N/A	N/A	N/A	N/A	N/A	N/A	N/A	N/A	N/A	N/A	N/A	N/A	N/A	N/A	N/A	N/A	N/A	N/A	N/A	N/A	N/A	N/A	N/A	N/A	N/A	N/A	N/A	N/A	N/A
	TARA-ANE-MAG-00027	N/A	N/A	N/A	N/A	N/A	N/A	N/A	N/A	N/A	N/A	N/A	N/A	N/A	N/A	N/A	N/A	N/A	N/A	N/A	N/A	N/A	N/A	N/A	N/A	N/A	N/A	N/A	N/A	N/A	N/A	N/A	N/A	N/A	N/A	N/A	N/A	N/A	N/A	N/A	N/A	N/A	N/A	N/A	N/A	N/A	N/A	N/A	N/A
	TMED141	N/A	N/A	N/A	N/A	N/A	N/A	N/A	N/A	N/A	N/A	N/A	N/A	N/A	N/A	N/A	N/A	N/A	N/A	N/A	N/A	N/A	N/A	N/A	N/A	N/A	N/A	N/A	N/A	N/A	N/A	N/A	N/A	N/A	N/A	N/A	N/A	N/A	N/A	N/A	N/A	N/A	N/A	N/A	N/A	N/A	N/A	N/A	N/A
5	UBA82	N/A	N/A	N/A	N/A	N/A	N/A	N/A	N/A	N/A	N/A	N/A	N/A	N/A	N/A	N/A	N/A	N/A	N/A	N/A	N/A	N/A	N/A	N/A	N/A	N/A	N/A	N/A	N/A	N/A	N/A	N/A	N/A	N/A	N/A	N/A	N/A	N/A	N/A	N/A	N/A	N/A	N/A	N/A	N/A	N/A	N/A	N/A	N/A
	NAT256	N/A	N/A	N/A	N/A	N/A	N/A	N/A	N/A	N/A	N/A	N/A	N/A	N/A	N/A	N/A	N/A	N/A	N/A	N/A	N/A	N/A	N/A	N/A	N/A	N/A	N/A	N/A	N/A	N/A	N/A	N/A	N/A	N/A	N/A	N/A	N/A	N/A	N/A	N/A	N/A	N/A	N/A	N/A	N/A	N/A	N/A	N/A	N/A
	NP83	N/A	N/A	N/A	N/A	N/A	N/A	N/A	N/A	N/A	N/A	N/A	N/A	N/A	N/A	N/A	N/A	N/A	N/A	N/A	N/A	N/A	N/A	N/A	N/A	N/A	N/A	N/A	N/A	N/A	N/A	N/A	N/A	N/A	N/A	N/A	N/A	N/A	N/A	N/A	N/A	N/A	N/A	N/A	N/A	N/A	N/A	N/A	N/A
	MED853	N/A	N/A	N/A	N/A	N/A	N/A	N/A	N/A	N/A	N/A	N/A	N/A	N/A	N/A	N/A	N/A	N/A	N/A	N/A	N/A	N/A	N/A	N/A	N/A	N/A	N/A	N/A	N/A	N/A	N/A	N/A	N/A	N/A	N/A	N/A	N/A	N/A	N/A	N/A	N/A	N/A	N/A	N/A	N/A	N/A	N/A	N/A	N/A
	NP147	N/A	N/A	N/A	N/A	N/A	N/A	N/A	N/A	N/A	N/A	N/A	N/A	N/A	N/A	N/A	N/A	N/A	N/A	N/A	N/A	N/A	N/A	N/A	N/A	N/A	N/A	N/A	N/A	N/A	N/A	N/A	N/A	N/A	N/A	N/A	N/A	N/A	N/A	N/A	N/A	N/A	N/A	N/A	N/A	N/A	N/A	N/A	N/A
	bin36	N/A	N/A	N/A	N/A	N/A	N/A	N/A	N/A	N/A	N/A	N/A	N/A	N/A	N/A	N/A	N/A	N/A	N/A	N/A	N/A	N/A	N/A	N/A	N/A	N/A	N/A	N/A	N/A	N/A	N/A	N/A	N/A	N/A	N/A	N/A	N/A	N/A	N/A	N/A	N/A	N/A	N/A	N/A	N/A	N/A	N/A	N/A	N/A
	TARA-ANW-MAG-00024	N/A	N/A	N/A	N/A	N/A	N/A	N/A	N/A	N/A	N/A	N/A	N/A	N/A	N/A	N/A	N/A	N/A	N/A	N/A	N/A	N/A	N/A	N/A	N/A	N/A	N/A	N/A	N/A	N/A	N/A	N/A	N/A	N/A	N/A	N/A	N/A	N/A	N/A	N/A	N/A	N/A	N/A	N/A	N/A	N/A	N/A	N/A	N/A
	UBA461	N/A	N/A	N/A	N/A	N/A	N/A	N/A	N/A	N/A	N/A	N/A	N/A	N/A	N/A	N/A	N/A	N/A	N/A	N/A	N/A	N/A	N/A	N/A	N/A	N/A	N/A	N/A	N/A	N/A	N/A	N/A	N/A	N/A	N/A	N/A	N/A	N/A	N/A	N/A	N/A	N/A	N/A	N/A	N/A	N/A	N/A	N/A	N/A
	SAT95	N/A	N/A	N/A	N/A	N/A	N/A	N/A	N/A	N/A	N/A	N/A	N/A	N/A	N/A	N/A	N/A	N/A	N/A	N/A	N/A	N/A	N/A	N/A	N/A	N/A	N/A	N/A	N/A	N/A	N/A	N/A	N/A	N/A	N/A	N/A	N/A	N/A	N/A	N/A	N/A	N/A	N/A	N/A	N/A	N/A	N/A	N/A	N/A
	SAT122	N/A	N/A	N/A	N/A	N/A	N/A	N/A	N/A	N/A	N/A	N/A	N/A	N/A	N/A	N/A	N/A	N/A	N/A	N/A	N/A	N/A	N/A	N/A	N/A	N/A	N/A	N/A	N/A	N/A	N/A	N/A	N/A	N/A	N/A	N/A	N/A	N/A	N/A	N/A	N/A	N/A	N/A	N/A	N/A	N/A	N/A	N/A	N/A
	UBA110	N/A	N/A	N/A	N/A	N/A	N/A	N/A	N/A	N/A	N/A	N/A	N/A	N/A	N/A	N/A	N/A	N/A	N/A	N/A	N/A	N/A	N/A	N/A	N/A	N/A	N/A	N/A	N/A	N/A	N/A	N/A	N/A	N/A	N/A	N/A	N/A	N/A	N/A	N/A	N/A	N/A	N/A	N/A	N/A	N/A	N/A	N/A	N/A
	TARA-MED-MAG-00079	N/A	N/A	N/A	N/A	N/A	N/A	N/A	N/A	N/A	N/A	N/A	N/A	N/A	N/A	N/A	N/A	N/A	N/A	N/A	N/A	N/A	N/A	N/A	N/A	N/A	N/A	N/A	N/A	N/A	N/A	N/A	N/A	N/A	N/A	N/A	N/A	N/A	N/A	N/A	N/A	N/A	N/A	N/A	N/A	N/A	N/A	N/A	N/A
	UBA124	N/A	N/A	N/A	N/A	N/A	N/A	N/A	N/A	N/A	N/A	N/A	N/A	N/A	N/A	N/A	N/A	N/A	N/A	N/A	N/A	N/A	N/A	N/A	N/A	N/A	N/A	N/A	N/A	N/A	N/A	N/A	N/A	N/A	N/A	N/A	N/A	N/A	N/A	N/A	N/A	N/A	N/A	N/A	N/A	N/A	N/A	N/A	N/A
6	UBA255	98.069,0.0,811	90.213,7.84e-176,606	89.149,1.71e-167,579	95.064,0.0,734	89.362,3.67e-169,584	92.735,0.0,673	98.712,0.0,828	90.042,3.65e-174,601	89.103,1.71e-167,579	98.283,0.0,817	89.574,7.90e-171,590	89.126,1.71e-167,579	88.699,3.70e-164,568	90.598,3.62e-179,617	98.069,0.0,811	89.831,1.70e-172,595	94.647,0.0,723	95.494,0.0,745	94.658,0.0,723	90.213,7.84e-176,606	98.280,0.0,815	92.489,0.0,667	90.792,0.0,623	98.069,0.0,811	93.817,0.0,701	91.026,0.0,628	93.390,0.0,689	89.149,1.71e-167,579	89.362,3.67e-169,584	92.934,0.0,678	91.064,0.0,628	92.505,0.0,665	89.530,7.90e-171,590	93.562,0.0,695	90.364,6.06e-177,610	92.324,0.0,662	94.850,0.0,728	92.751,0.0,673	91.239,0.0,634	93.817,0.0,701	95.494,0.0,745	89.831,1.70e-172,595	93.590,0.0,693	94.243,0.0,712	89.126,1.71e-167,579	91.453,0.0,640	92.077,0.0,656	94.243,0.0,712
	NP65	N/A	N/A	N/A	N/A	N/A	N/A	N/A	N/A	N/A	N/A	N/A	N/A	N/A	N/A	N/A	N/A	N/A	N/A	N/A	N/A	N/A	N/A	N/A	N/A	N/A	N/A	N/A	N/A	N/A	N/A	N/A	N/A	N/A	N/A	N/A	N/A	N/A	N/A	N/A	N/A	N/A	N/A	N/A	N/A	N/A	N/A	N/A	N/A
	TARA-RED-MAG-00055	N/A	N/A	N/A	N/A	N/A	N/A	N/A	N/A	N/A	N/A	N/A	N/A	N/A	N/A	N/A	N/A	N/A	N/A	N/A	N/A	N/A	N/A	N/A	N/A	N/A	N/A	N/A	N/A	N/A	N/A	N/A	N/A	N/A	N/A	N/A	N/A	N/A	N/A	N/A	N/A	N/A	N/A	N/A	N/A	N/A	N/A	N/A	N/A
	MED705	N/A	N/A	N/A	N/A	N/A	N/A	N/A	N/A	N/A	N/A	N/A	N/A	N/A	N/A	N/A	N/A	N/A	N/A	N/A	N/A	N/A	N/A	N/A	N/A	N/A	N/A	N/A	N/A	N/A	N/A	N/A	N/A	N/A	N/A	N/A	N/A	N/A	N/A	N/A	N/A	N/A	N/A	N/A	N/A	N/A	N/A	N/A	N/A
	UBA256	96.996,0.0,784	89.809,1.70e-172,595	88.511,1.72e-162,562	94.421,0.0,717	90.000,3.65e-174,601	91.667,0.0,645	98.927,0.0,833	89.407,3.67e-169,584	89.744,1.70e-172,595	97.210,0.0,789	89.787,1.70e-172,595	89.339,3.67e-169,584	88.913,7.95e-166,573	91.667,0.0,645	96.996,0.0,784	89.195,1.71e-167,579	94.004,0.0,706	94.421,0.0,717	93.590,0.0,695	91.277,0.0,634	97.204,0.0,787	91.416,0.0,640	89.722,1.70e-172,595	96.996,0.0,784	92.751,0.0,673	89.957,3.65e-174,601	92.324,0.0,662	89.787,1.70e-172,595	90.000,3.65e-174,601	93.148,0.0,684	90.000,3.65e-174,601	91.435,0.0,638	89.744,1.70e-172,595	93.777,0.0,701	91.435,0.0,638	91.684,0.0,645	93.777,0.0,701	92.340,0.0,662	91.277,0.0,634	93.177,0.0,684	94.421,0.0,717	89.429,3.67e-169,584	92.949,0.0,676	93.830,0.0,701	89.339,3.67e-169,584	91.489,0.0,640	92.719,0.0,673	93.177,0.0,684
	RS440	N/A	N/A	N/A	N/A	N/A	N/A	N/A	N/A	N/A	N/A	N/A	N/A	N/A	N/A	N/A	N/A	N/A	N/A	N/A	N/A	N/A	N/A	N/A	N/A	N/A	N/A	N/A	N/A	N/A	N/A	N/A	N/A	N/A	N/A	N/A	N/A	N/A	N/A	N/A	N/A	N/A	N/A	N/A	N/A	N/A	N/A	N/A	N/A
	UBA561	N/A	N/A	N/A	N/A	N/A	N/A	N/A	N/A	N/A	N/A	N/A	N/A	N/A	N/A	N/A	N/A	N/A	N/A	N/A	N/A	N/A	N/A	N/A	N/A	N/A	N/A	N/A	N/A	N/A	N/A	N/A	N/A	N/A	N/A	N/A	N/A	N/A	N/A	N/A	N/A	N/A	N/A	N/A	N/A	N/A	N/A	N/A	N/A
	TARA-MED-MAG-00060	N/A	N/A	N/A	N/A	N/A	N/A	N/A	N/A	N/A	N/A	N/A	N/A	N/A	N/A	N/A	N/A	N/A	N/A	N/A	N/A	N/A	N/A	N/A	N/A	N/A	N/A	N/A	N/A	N/A	N/A	N/A	N/A	N/A	N/A	N/A	N/A	N/A	N/A	N/A	N/A	N/A	N/A	N/A	N/A	N/A	N/A	N/A	N/A
	UBA442	N/A	N/A	N/A	N/A	N/A	N/A	N/A	N/A	N/A	N/A	N/A	N/A	N/A	N/A	N/A	N/A	N/A	N/A	N/A	N/A	N/A	N/A	N/A	N/A	N/A	N/A	N/A	N/A	N/A	N/A	N/A	N/A	N/A	N/A	N/A	N/A	N/A	N/A	N/A	N/A	N/A	N/A	N/A	N/A	N/A	N/A	N/A	N/A
	TARA-ASE-MAG-00018	N/A	N/A	N/A	N/A	N/A	N/A	N/A	N/A	N/A	N/A	N/A	N/A	N/A	N/A	N/A	N/A	N/A	N/A	N/A	N/A	N/A	N/A	N/A	N/A	N/A	N/A	N/A	N/A	N/A	N/A	N/A	N/A	N/A	N/A	N/A	N/A	N/A	N/A	N/A	N/A	N/A	N/A	N/A	N/A	N/A	N/A	N/A	N/A
	SAT1329	N/A	N/A	N/A	N/A	N/A	N/A	N/A	N/A	N/A	N/A	N/A	N/A	N/A	N/A	N/A	N/A	N/A	N/A	N/A	N/A	N/A	N/A	N/A	N/A	N/A	N/A	N/A	N/A	N/A	N/A	N/A	N/A	N/A	N/A	N/A	N/A	N/A	N/A	N/A	N/A	N/A	N/A	N/A	N/A	N/A	N/A	N/A	N/A
	IN46	N/A	N/A	N/A	N/A	N/A	N/A	N/A	N/A	N/A	N/A	N/A	N/A	N/A	N/A	N/A	N/A	N/A	N/A	N/A	N/A	N/A	N/A	N/A	N/A	N/A	N/A	N/A	N/A	N/A	N/A	N/A	N/A	N/A	N/A	N/A	N/A	N/A	N/A	N/A	N/A	N/A	N/A	N/A	N/A	N/A	N/A	N/A	N/A
	UBA486	N/A	N/A	N/A	N/A	N/A	N/A	N/A	N/A	N/A	N/A	N/A	N/A	N/A	N/A	N/A	N/A	N/A	N/A	N/A	N/A	N/A	N/A	N/A	N/A	N/A	N/A	N/A	N/A	N/A	N/A	N/A	N/A	N/A	N/A	N/A	N/A	N/A	N/A	N/A	N/A	N/A	N/A	N/A	N/A	N/A	N/A	N/A	N/A
	TARA-PSW-MAG-00102	N/A	N/A	N/A	N/A	N/A	N/A	N/A	N/A	N/A	N/A	N/A	N/A	N/A	N/A	N/A	N/A	N/A	N/A	N/A	N/A	N/A	N/A	N/A	N/A	N/A	N/A	N/A	N/A	N/A	N/A	N/A	N/A	N/A	N/A	N/A	N/A	N/A	N/A	N/A	N/A	N/A	N/A	N/A	N/A	N/A	N/A	N/A	N/A
	IN1219	N/A	N/A	N/A	N/A	N/A	N/A	N/A	N/A	N/A	N/A	N/A	N/A	N/A	N/A	N/A	N/A	N/A	N/A	N/A	N/A	N/A	N/A	N/A	N/A	N/A	N/A	N/A	N/A	N/A	N/A	N/A	N/A	N/A	N/A	N/A	N/A	N/A	N/A	N/A	N/A	N/A	N/A	N/A	N/A	N/A	N/A	N/A	N/A
	bin27	99.683,6.15e-167,577	90.190,6.60e-117,411	88.959,3.09e-110,388	93.333,1.39e-133,466	89.873,3.07e-115,405	92.744,3.01e-130,455	97.460,2.90e-155,538	89.308,6.65e-112,394	90.190,6.60e-117,411	99.683,6.15e-167,577	89.557,1.43e-113,399	89.590,1.43e-113,399	88.644,1.44e-108,383	91.456,1.41e-123,433	98.413,2.88e-160,555	89.308,6.65e-112,394	93.651,2.98e-135,472	95.556,2.94e-145,505	92.114,6.51e-127,444	90.506,1.42e-118,416	98.726,2.23e-161,558	93.333,1.39e-133,466	90.968,1.42e-118,416	98.730,6.19e-162,560	92.089,6.51e-127,444	89.873,3.07e-115,405	90.823,3.05e-120,422	89.241,6.65e-112,394	89.873,3.07e-115,405	97.143,1.35e-153,532	89.623,1.43e-113,399	92.089,2.34e-126,442	89.873,3.07e-115,405	94.603,2.96e-140,488	90.823,1.10e-119,420	93.333,1.39e-133,466	93.651,2.98e-135,472	93.333,1.39e-133,466	92.744,3.01e-130,455	97.143,1.35e-153,532	93.968,6.41e-137,477	89.557,1.43e-113,399	95.860,2.27e-146,508	97.143,1.35e-153,532	89.274,6.65e-112,394	92.744,3.01e-130,455	94.286,1.38e-138,483	91.824,3.03e-125,438
	TARA-PSW-MAG-00056	N/A	N/A	N/A	N/A	N/A	N/A	N/A	N/A	N/A	N/A	N/A	N/A	N/A	N/A	N/A	N/A	N/A	N/A	N/A	N/A	N/A	N/A	N/A	N/A	N/A	N/A	N/A	N/A	N/A	N/A	N/A	N/A	N/A	N/A	N/A	N/A	N/A	N/A	N/A	N/A	N/A	N/A	N/A	N/A	N/A	N/A	N/A	N/A
	UBA242	96.352,0.0,767	88.723,3.70e-164,568	88.110,3.73e-159,551	93.777,0.0,701	89.149,1.71e-167,579	91.239,0.0,634	95.708,0.0,750	88.584,1.72e-162,562	88.913,7.95e-166,573	96.567,0.0,773	88.486,1.72e-162,562	88.889,7.95e-166,573	88.034,3.73e-159,551	90.171,7.84e-176,606	95.923,0.0,756	88.372,8.01e-161,556	93.148,0.0,684	93.991,0.0,706	93.148,0.0,684	89.765,1.70e-172,595	96.129,0.0,760	90.578,3.62e-179,617	89.936,3.65e-174,601	96.352,0.0,767	92.324,0.0,662	89.530,7.90e-171,590	91.898,0.0,651	89.149,1.71e-167,579	89.149,1.71e-167,579	92.077,0.0,656	89.597,7.90e-171,590	91.006,0.0,627	88.248,8.01e-161,556	92.275,0.0,662	89.979,1.31e-173,599	91.471,0.0,640	93.562,0.0,695	91.471,0.0,640	90.405,1.69e-177,612	92.537,0.0,667	93.348,0.0,689	88.347,8.01e-161,556	91.880,0.0,649	92.537,0.0,667	88.462,1.72e-162,562	90.618,3.62e-179,617	91.649,0.0,645	92.340,0.0,662
7	TMED132	N/A	N/A	N/A	N/A	N/A	N/A	N/A	N/A	N/A	N/A	N/A	N/A	N/A	N/A	N/A	N/A	N/A	N/A	N/A	N/A	N/A	N/A	N/A	N/A	N/A	N/A	N/A	N/A	N/A	N/A	N/A	N/A	N/A	N/A	N/A	N/A	N/A	N/A	N/A	N/A	N/A	N/A	N/A	N/A	N/A	N/A	N/A	N/A
	NAT37	N/A	N/A	N/A	N/A	N/A	N/A	N/A	N/A	N/A	N/A	N/A	N/A	N/A	N/A	N/A	N/A	N/A	N/A	N/A	N/A	N/A	N/A	N/A	N/A	N/A	N/A	N/A	N/A	N/A	N/A	N/A	N/A	N/A	N/A	N/A	N/A	N/A	N/A	N/A	N/A	N/A	N/A	N/A	N/A	N/A	N/A	N/A	N/A
	RS406	N/A	N/A	N/A	N/A	N/A	N/A	N/A	N/A	N/A	N/A	N/A	N/A	N/A	N/A	N/A	N/A	N/A	N/A	N/A	N/A	N/A	N/A	N/A	N/A	N/A	N/A	N/A	N/A	N/A	N/A	N/A	N/A	N/A	N/A	N/A	N/A	N/A	N/A	N/A	N/A	N/A	N/A	N/A	N/A	N/A	N/A	N/A	N/A
	UBA123	98.283,0.0,817	90.385,1.69e-177,612	89.339,3.67e-169,584	95.708,0.0,750	89.574,7.90e-171,590	92.949,0.0,678	97.639,0.0,800	90.234,7.84e-176,606	89.765,1.70e-172,595	98.498,0.0,822	89.765,1.70e-172,595	89.744,1.70e-172,595	89.316,3.67e-169,584	90.812,0.0,623	98.283,0.0,817	90.021,3.65e-174,601	95.075,0.0,734	95.708,0.0,750	95.289,0.0,739	90.405,1.69e-177,612	98.495,0.0,821	92.934,0.0,678	90.578,3.62e-179,617	98.283,0.0,817	94.030,0.0,706	91.239,0.0,634	93.603,0.0,695	89.574,7.90e-171,590	89.574,7.90e-171,590	93.148,0.0,684	91.295,0.0,634	92.719,0.0,671	89.530,7.90e-171,590	93.348,0.0,689	90.618,1.30e-178,616	92.934,0.0,678	95.279,0.0,739	93.362,0.0,689	91.453,0.0,640	94.004,0.0,706	95.708,0.0,750	90.000,3.65e-174,601	93.777,0.0,699	94.433,0.0,717	89.744,1.70e-172,595	91.667,0.0,645	92.719,0.0,673	94.468,0.0,717
	TARA-PSW-MAG-00086	N/A	N/A	N/A	N/A	N/A	N/A	N/A	N/A	N/A	N/A	N/A	N/A	N/A	N/A	N/A	N/A	N/A	N/A	N/A	N/A	N/A	N/A	N/A	N/A	N/A	N/A	N/A	N/A	N/A	N/A	N/A	N/A	N/A	N/A	N/A	N/A	N/A	N/A	N/A	N/A	N/A	N/A	N/A	N/A	N/A	N/A	N/A	N/A
	UBA90	98.214,5.83e-23,99.0	N/A	N/A	98.214,5.83e-23,99.0	N/A	96.429,2.71e-21,93.5	100.000,1.25e-24,104	N/A	N/A	100.000,1.25e-24,104	N/A	N/A	N/A	94.643,1.26e-19,87.9	98.214,5.83e-23,99.0	N/A	96.429,2.71e-21,93.5	98.214,5.83e-23,99.0	98.214,5.83e-23,99.0	94.643,1.26e-19,87.9	98.214,5.83e-23,99.0	96.429,2.71e-21,93.5	N/A	100.000,1.25e-24,104	98.214,5.83e-23,99.0	96.429,2.71e-21,93.5	98.214,5.83e-23,99.0	N/A	N/A	N/A	96.429,2.71e-21,93.5	98.214,5.83e-23,99.0	N/A	96.429,2.71e-21,93.5	94.643,1.26e-19,87.9	N/A	98.214,5.83e-23,99.0	N/A	96.429,2.71e-21,93.5	N/A	98.214,5.83e-23,99.0	N/A	N/A	N/A	N/A	98.214,5.83e-23,99.0	N/A	98.214,5.83e-23,99.0
	TARA-ANE-MAG-00019	N/A	N/A	N/A	N/A	N/A	N/A	N/A	N/A	N/A	N/A	N/A	N/A	N/A	N/A	N/A	N/A	N/A	N/A	N/A	N/A	N/A	N/A	N/A	N/A	N/A	N/A	N/A	N/A	N/A	N/A	N/A	N/A	N/A	N/A	N/A	N/A	N/A	N/A	N/A	N/A	N/A	N/A	N/A	N/A	N/A	N/A	N/A	N/A
	UBA548	N/A	N/A	N/A	N/A	N/A	N/A	N/A	N/A	N/A	N/A	N/A	N/A	N/A	N/A	N/A	N/A	N/A	N/A	N/A	N/A	N/A	N/A	N/A	N/A	N/A	N/A	N/A	N/A	N/A	N/A	N/A	N/A	N/A	N/A	N/A	N/A	N/A	N/A	N/A	N/A	N/A	N/A	N/A	N/A	N/A	N/A	N/A	N/A
	UBA128	99.691,6.10e-172,593	92.615,1.39e-133,466	91.667,5.03e-128,448	95.912,1.36e-148,516	91.692,1.40e-128,449	93.846,2.96e-140,488	97.523,1.04e-159,553	92.570,1.80e-132,462	91.022,3.92e-124,435	100.000,1.31e-173,599	91.667,5.03e-128,448	90.712,1.82e-122,429	90.909,6.55e-122,427	92.308,6.46e-132,460	99.383,2.84e-170,588	92.260,8.36e-131,457	95.597,6.32e-147,510	95.963,8.12e-151,523	98.758,7.95e-166,573	91.975,1.08e-129,453	99.383,2.84e-170,588	94.025,1.38e-138,483	91.049,3.03e-125,438	100.000,1.31e-173,599	98.765,6.15e-167,577	93.846,2.96e-140,488	97.222,1.34e-158,549	92.476,3.01e-130,455	91.692,1.40e-128,449	91.385,6.51e-127,444	93.808,3.83e-139,484	94.154,6.37e-142,494	91.049,1.09e-124,436	93.827,2.96e-140,488	92.615,1.39e-133,466	91.850,6.51e-127,444	95.283,2.94e-145,505	92.476,3.01e-130,455	92.308,6.46e-132,460	92.923,2.98e-135,472	95.679,2.92e-150,521	92.308,6.46e-132,460	92.923,2.98e-135,472	93.538,1.38e-138,483	90.909,6.55e-122,427	92.615,1.39e-133,466	91.223,1.41e-123,433	98.758,7.95e-166,573
	UBA229	N/A	N/A	N/A	N/A	N/A	N/A	N/A	N/A	N/A	N/A	N/A	N/A	N/A	N/A	N/A	N/A	N/A	N/A	N/A	N/A	N/A	N/A	N/A	N/A	N/A	N/A	N/A	N/A	N/A	N/A	N/A	N/A	N/A	N/A	N/A	N/A	N/A	N/A	N/A	N/A	N/A	N/A	N/A	N/A	N/A	N/A	N/A	N/A
	UBA111	N/A	N/A	N/A	N/A	N/A	N/A	N/A	N/A	N/A	N/A	N/A	N/A	N/A	N/A	N/A	N/A	N/A	N/A	N/A	N/A	N/A	N/A	N/A	N/A	N/A	N/A	N/A	N/A	N/A	N/A	N/A	N/A	N/A	N/A	N/A	N/A	N/A	N/A	N/A	N/A	N/A	N/A	N/A	N/A	N/A	N/A	N/A	N/A
8	SAT2781	N/A	N/A	N/A	N/A	N/A	N/A	N/A	N/A	N/A	N/A	N/A	N/A	N/A	N/A	N/A	N/A	N/A	N/A	N/A	N/A	N/A	N/A	N/A	N/A	N/A	N/A	N/A	N/A	N/A	N/A	N/A	N/A	N/A	N/A	N/A	N/A	N/A	N/A	N/A	N/A	N/A	N/A	N/A	N/A	N/A	N/A	N/A	N/A
	MG2-GG3puget	98.283,0.0,817	90.385,1.69e-177,612	89.339,3.67e-169,584	95.708,0.0,750	89.574,7.90e-171,590	92.949,0.0,678	97.639,0.0,800	90.234,7.84e-176,606	89.765,1.70e-172,595	98.498,0.0,822	89.765,1.70e-172,595	89.744,1.70e-172,595	89.316,3.67e-169,584	90.812,0.0,623	98.283,0.0,817	90.021,3.65e-174,601	95.075,0.0,734	95.708,0.0,750	95.289,0.0,739	90.405,1.69e-177,612	98.495,0.0,821	92.934,0.0,678	90.578,3.62e-179,617	98.283,0.0,817	94.030,0.0,706	91.239,0.0,634	93.603,0.0,695	89.574,7.90e-171,590	89.574,7.90e-171,590	93.148,0.0,684	91.295,0.0,634	92.719,0.0,671	89.530,7.90e-171,590	93.348,0.0,689	90.618,1.30e-178,616	92.934,0.0,678	95.279,0.0,739	93.362,0.0,689	91.453,0.0,640	94.004,0.0,706	95.708,0.0,750	90.000,3.65e-174,601	93.777,0.0,699	94.433,0.0,717	89.744,1.70e-172,595	91.667,0.0,645	92.719,0.0,673	94.468,0.0,717
	UBA433	N/A	N/A	N/A	N/A	N/A	N/A	N/A	N/A	N/A	N/A	N/A	N/A	N/A	N/A	N/A	N/A	N/A	N/A	N/A	N/A	N/A	N/A	N/A	N/A	N/A	N/A	N/A	N/A	N/A	N/A	N/A	N/A	N/A	N/A	N/A	N/A	N/A	N/A	N/A	N/A	N/A	N/A	N/A	N/A	N/A	N/A	N/A	N/A
	UBA258	N/A	N/A	N/A	N/A	N/A	N/A	N/A	N/A	N/A	N/A	N/A	N/A	N/A	N/A	N/A	N/A	N/A	N/A	N/A	N/A	N/A	N/A	N/A	N/A	N/A	N/A	N/A	N/A	N/A	N/A	N/A	N/A	N/A	N/A	N/A	N/A	N/A	N/A	N/A	N/A	N/A	N/A	N/A	N/A	N/A	N/A	N/A	N/A
	UBA88	N/A	N/A	N/A	N/A	N/A	N/A	98.214,5.83e-23,99.0	N/A	N/A	98.214,5.83e-23,99.0	N/A	N/A	N/A	N/A	N/A	N/A	94.643,1.26e-19,87.9	N/A	N/A	N/A	N/A	N/A	N/A	98.214,5.83e-23,99.0	N/A	N/A	N/A	N/A	N/A	N/A	N/A	N/A	N/A	N/A	N/A	N/A	N/A	N/A	N/A	N/A	N/A	N/A	N/A	N/A	N/A	N/A	N/A	N/A
	UBA91	N/A	N/A	N/A	N/A	N/A	N/A	N/A	N/A	N/A	N/A	N/A	N/A	N/A	N/A	N/A	N/A	N/A	N/A	N/A	N/A	N/A	N/A	N/A	N/A	N/A	N/A	N/A	N/A	N/A	N/A	N/A	N/A	N/A	N/A	N/A	N/A	N/A	N/A	N/A	N/A	N/A	N/A	N/A	N/A	N/A	N/A	N/A	N/A
	TMED99	N/A	N/A	N/A	N/A	N/A	N/A	N/A	N/A	N/A	N/A	N/A	N/A	N/A	N/A	N/A	N/A	N/A	N/A	N/A	N/A	N/A	N/A	N/A	N/A	N/A	N/A	N/A	N/A	N/A	N/A	N/A	N/A	N/A	N/A	N/A	N/A	N/A	N/A	N/A	N/A	N/A	N/A	N/A	N/A	N/A	N/A	N/A	N/A
	UBA259	N/A	N/A	N/A	N/A	N/A	N/A	N/A	N/A	N/A	N/A	N/A	N/A	N/A	N/A	N/A	N/A	N/A	N/A	N/A	N/A	N/A	N/A	N/A	N/A	N/A	N/A	N/A	N/A	N/A	N/A	N/A	N/A	N/A	N/A	N/A	N/A	N/A	N/A	N/A	N/A	N/A	N/A	N/A	N/A	N/A	N/A	N/A	N/A
	TARA-ANW-MAG-00033	N/A	N/A	N/A	N/A	N/A	N/A	N/A	N/A	N/A	N/A	N/A	N/A	N/A	N/A	N/A	N/A	N/A	N/A	N/A	N/A	N/A	N/A	N/A	N/A	N/A	N/A	N/A	N/A	N/A	N/A	N/A	N/A	N/A	N/A	N/A	N/A	N/A	N/A	N/A	N/A	N/A	N/A	N/A	N/A	N/A	N/A	N/A	N/A
	ARS60	N/A	N/A	N/A	N/A	N/A	N/A	N/A	N/A	N/A	N/A	N/A	N/A	N/A	N/A	N/A	N/A	N/A	N/A	N/A	N/A	N/A	N/A	N/A	N/A	N/A	N/A	N/A	N/A	N/A	N/A	N/A	N/A	N/A	N/A	N/A	N/A	N/A	N/A	N/A	N/A	N/A	N/A	N/A	N/A	N/A	N/A	N/A	N/A
	UBA59	N/A	N/A	89.637,7.08e-67,244	N/A	90.256,1.52e-68,250	N/A	N/A	N/A	89.744,7.08e-67,244	N/A	88.601,1.53e-63,233	N/A	N/A	89.691,7.08e-67,244	N/A	N/A	N/A	N/A	N/A	89.119,3.29e-65,239	N/A	N/A	85.492,1.55e-53,200	N/A	N/A	N/A	N/A	90.769,3.27e-70,255	90.256,1.52e-68,250	N/A	N/A	N/A	89.062,3.29e-65,239	N/A	89.744,7.08e-67,244	89.637,7.08e-67,244	N/A	N/A	88.660,1.53e-63,233	90.155,1.52e-68,250	N/A	N/A	N/A	N/A	N/A	89.175,3.29e-65,239	89.744,7.08e-67,244	N/A
	TARA-RED-MAG-00049	N/A	N/A	N/A	N/A	N/A	N/A	N/A	N/A	N/A	N/A	N/A	N/A	N/A	N/A	N/A	N/A	N/A	N/A	N/A	N/A	N/A	N/A	N/A	N/A	N/A	N/A	N/A	N/A	N/A	N/A	N/A	N/A	N/A	N/A	N/A	N/A	N/A	N/A	N/A	N/A	N/A	N/A	N/A	N/A	N/A	N/A	N/A	N/A
	UBA196	N/A	N/A	N/A	N/A	N/A	N/A	N/A	N/A	N/A	N/A	N/A	N/A	N/A	N/A	N/A	N/A	N/A	N/A	N/A	N/A	N/A	N/A	N/A	N/A	N/A	N/A	N/A	N/A	N/A	N/A	N/A	N/A	N/A	N/A	N/A	N/A	N/A	N/A	N/A	N/A	N/A	N/A	N/A	N/A	N/A	N/A	N/A	N/A
	MGIIBin15	N/A	N/A	N/A	N/A	N/A	N/A	N/A	N/A	N/A	N/A	N/A	N/A	N/A	N/A	N/A	N/A	N/A	N/A	N/A	N/A	N/A	N/A	N/A	N/A	N/A	N/A	N/A	N/A	N/A	N/A	N/A	N/A	N/A	N/A	N/A	N/A	N/A	N/A	N/A	N/A	N/A	N/A	N/A	N/A	N/A	N/A	N/A	N/A
9	SP210	N/A	N/A	N/A	N/A	N/A	N/A	N/A	N/A	N/A	N/A	N/A	N/A	N/A	N/A	N/A	N/A	N/A	N/A	N/A	N/A	N/A	N/A	N/A	N/A	N/A	N/A	N/A	N/A	N/A	N/A	N/A	N/A	N/A	N/A	N/A	N/A	N/A	N/A	N/A	N/A	N/A	N/A	N/A	N/A	N/A	N/A	N/A	N/A
	MED-G33	91.684,0.0,645	93.362,0.0,689	91.845,0.0,651	91.489,0.0,640	92.275,0.0,662	98.069,0.0,811	92.094,0.0,656	92.704,0.0,673	92.704,0.0,673	91.898,0.0,651	92.060,0.0,656	91.453,0.0,640	91.006,0.0,628	93.576,0.0,695	91.898,0.0,651	92.489,0.0,667	91.258,0.0,634	90.364,1.69e-177,612	90.618,3.62e-179,617	92.979,0.0,678	92.094,0.0,654	91.453,0.0,640	90.987,0.0,628	91.898,0.0,651	90.792,0.0,623	95.289,0.0,739	91.649,0.0,645	92.060,0.0,656	92.275,0.0,662	92.949,0.0,678	94.635,0.0,723	97.419,0.0,793	91.649,0.0,645	91.416,0.0,640	93.562,0.0,693	92.751,0.0,673	90.832,0.0,623	93.177,0.0,684	95.075,0.0,734	93.162,0.0,684	92.094,0.0,656	92.489,0.0,667	93.362,0.0,688	93.590,0.0,695	91.435,0.0,640	95.289,0.0,739	93.817,0.0,701	91.006,0.0,628
	UBA501	N/A	N/A	N/A	N/A	N/A	N/A	N/A	N/A	N/A	N/A	N/A	N/A	N/A	N/A	N/A	N/A	N/A	N/A	N/A	N/A	N/A	N/A	N/A	N/A	N/A	N/A	N/A	N/A	N/A	N/A	N/A	N/A	N/A	N/A	N/A	N/A	N/A	N/A	N/A	N/A	N/A	N/A	N/A	N/A	N/A	N/A	N/A	N/A
	SP3027	N/A	N/A	N/A	N/A	N/A	N/A	N/A	N/A	N/A	N/A	N/A	N/A	N/A	N/A	N/A	N/A	N/A	N/A	N/A	N/A	N/A	N/A	N/A	N/A	N/A	N/A	N/A	N/A	N/A	N/A	N/A	N/A	N/A	N/A	N/A	N/A	N/A	N/A	N/A	N/A	N/A	N/A	N/A	N/A	N/A	N/A	N/A	N/A
	SP3088	N/A	N/A	N/A	N/A	N/A	N/A	N/A	N/A	N/A	N/A	N/A	N/A	N/A	N/A	N/A	N/A	N/A	N/A	N/A	N/A	N/A	N/A	N/A	N/A	N/A	N/A	N/A	N/A	N/A	N/A	N/A	N/A	N/A	N/A	N/A	N/A	N/A	N/A	N/A	N/A	N/A	N/A	N/A	N/A	N/A	N/A	N/A	N/A
	NAT36	N/A	N/A	N/A	N/A	N/A	N/A	N/A	N/A	N/A	N/A	N/A	N/A	N/A	N/A	N/A	N/A	N/A	N/A	N/A	N/A	N/A	N/A	N/A	N/A	N/A	N/A	N/A	N/A	N/A	N/A	N/A	N/A	N/A	N/A	N/A	N/A	N/A	N/A	N/A	N/A	N/A	N/A	N/A	N/A	N/A	N/A	N/A	N/A
	UBA221	N/A	N/A	N/A	N/A	N/A	N/A	N/A	N/A	N/A	N/A	N/A	N/A	N/A	N/A	N/A	N/A	N/A	N/A	N/A	N/A	N/A	N/A	N/A	N/A	N/A	N/A	N/A	N/A	N/A	N/A	N/A	N/A	N/A	N/A	N/A	N/A	N/A	N/A	N/A	N/A	N/A	N/A	N/A	N/A	N/A	N/A	N/A	N/A
	RS348	N/A	N/A	N/A	N/A	N/A	N/A	N/A	N/A	N/A	N/A	N/A	N/A	N/A	N/A	N/A	N/A	N/A	N/A	N/A	N/A	N/A	N/A	N/A	N/A	N/A	N/A	N/A	N/A	N/A	N/A	N/A	N/A	N/A	N/A	N/A	N/A	N/A	N/A	N/A	N/A	N/A	N/A	N/A	N/A	N/A	N/A	N/A	N/A
	UBA530	N/A	N/A	N/A	N/A	N/A	N/A	N/A	N/A	N/A	N/A	N/A	N/A	N/A	N/A	N/A	N/A	N/A	N/A	N/A	N/A	N/A	N/A	N/A	N/A	N/A	N/A	N/A	N/A	N/A	N/A	N/A	N/A	N/A	N/A	N/A	N/A	N/A	N/A	N/A	N/A	N/A	N/A	N/A	N/A	N/A	N/A	N/A	N/A
	SP100	90.741,7.39e-37,145	96.970,1.58e-43,167	96.970,1.58e-43,167	90.741,7.39e-37,145	98.148,3.37e-50,189	93.519,7.34e-42,161	90.741,7.39e-37,145	96.970,1.58e-43,167	96.296,7.29e-47,178	91.667,1.59e-38,150	95.370,3.39e-45,172	N/A	93.519,7.34e-42,161	96.296,7.29e-47,178	90.741,7.39e-37,145	95.960,7.34e-42,161	N/A	91.667,1.59e-38,150	90.741,7.39e-37,145	96.296,7.29e-47,178	90.741,7.39e-37,145	87.963,7.44e-32,128	89.815,3.44e-35,139	91.667,1.59e-38,150	90.741,7.39e-37,145	93.519,7.34e-42,161	90.741,7.39e-37,145	99.074,7.23e-52,195	98.148,3.37e-50,189	N/A	93.519,7.34e-42,161	94.444,1.58e-43,167	95.370,3.39e-45,172	94.949,3.41e-40,156	97.222,1.57e-48,183	96.970,1.58e-43,167	91.667,1.59e-38,150	96.970,1.58e-43,167	94.444,5.67e-43,165	97.980,3.39e-45,172	90.741,7.39e-37,145	96.970,1.58e-43,167	95.960,7.34e-42,161	97.980,3.39e-45,172	93.519,7.34e-42,161	95.370,1.22e-44,171	96.296,7.29e-47,178	90.741,7.39e-37,145
	UBA602	N/A	N/A	N/A	N/A	N/A	N/A	N/A	N/A	N/A	N/A	N/A	N/A	N/A	N/A	N/A	N/A	N/A	N/A	N/A	N/A	N/A	N/A	N/A	N/A	N/A	N/A	N/A	N/A	N/A	N/A	N/A	N/A	N/A	N/A	N/A	N/A	N/A	N/A	N/A	N/A	N/A	N/A	N/A	N/A	N/A	N/A	N/A	N/A
10-1	EAC1768	91.077,3.03e-125,438	94.595,4.89e-148,514	93.976,1.06e-144,503	90.462,2.36e-121,425	96.386,4.82e-158,547	94.136,6.37e-142,494	91.358,2.34e-126,442	93.675,4.92e-143,497	95.181,2.26e-151,525	91.385,6.51e-127,444	96.386,4.82e-158,547	93.333,1.07e-139,486	93.769,1.38e-138,483	98.148,1.33e-163,566	91.385,6.51e-127,444	93.373,2.29e-141,492	90.154,1.10e-119,420	89.752,1.83e-117,412	91.541,1.08e-129,453	98.494,1.02e-169,586	91.385,6.51e-127,444	90.373,3.05e-120,422	88.615,6.65e-112,394	91.385,6.51e-127,444	92.192,1.07e-134,470	93.976,1.06e-144,503	93.093,1.07e-139,486	96.386,4.82e-158,547	96.386,4.82e-158,547	93.210,6.41e-137,477	93.373,2.29e-141,492	94.444,1.37e-143,499	94.880,1.05e-149,520	92.308,6.46e-132,460	97.840,6.19e-162,560	93.519,4.96e-138,481	89.815,5.10e-118,414	94.154,2.29e-141,492	94.479,1.37e-143,499	93.827,2.96e-140,488	90.154,3.05e-120,422	95.195,2.26e-151,525	93.519,1.38e-138,483	94.462,1.37e-143,499	93.769,1.38e-138,483	94.785,2.94e-145,505	95.062,2.27e-146,508	91.291,1.08e-129,453
	SAT165	N/A	N/A	N/A	N/A	N/A	N/A	N/A	N/A	N/A	N/A	N/A	N/A	N/A	N/A	N/A	N/A	N/A	N/A	N/A	N/A	N/A	N/A	N/A	N/A	N/A	N/A	N/A	N/A	N/A	N/A	N/A	N/A	N/A	N/A	N/A	N/A	N/A	N/A	N/A	N/A	N/A	N/A	N/A	N/A	N/A	N/A	N/A	N/A
	UBA251	N/A	N/A	N/A	N/A	N/A	N/A	N/A	N/A	N/A	N/A	N/A	N/A	N/A	N/A	N/A	N/A	N/A	N/A	N/A	N/A	N/A	N/A	N/A	N/A	N/A	N/A	N/A	N/A	N/A	N/A	N/A	N/A	N/A	N/A	N/A	N/A	N/A	N/A	N/A	N/A	N/A	N/A	N/A	N/A	N/A	N/A	N/A	N/A
	UBA40	N/A	N/A	N/A	N/A	N/A	N/A	N/A	N/A	N/A	N/A	N/A	N/A	N/A	N/A	N/A	N/A	N/A	N/A	N/A	N/A	N/A	N/A	N/A	N/A	N/A	N/A	N/A	N/A	N/A	N/A	N/A	N/A	N/A	N/A	N/A	N/A	N/A	N/A	N/A	N/A	N/A	N/A	N/A	N/A	N/A	N/A	N/A	N/A
	TARA-ASW-MAG-00019	N/A	N/A	N/A	N/A	N/A	N/A	N/A	N/A	N/A	N/A	N/A	N/A	N/A	N/A	N/A	N/A	N/A	N/A	N/A	N/A	N/A	N/A	N/A	N/A	N/A	N/A	N/A	N/A	N/A	N/A	N/A	N/A	N/A	N/A	N/A	N/A	N/A	N/A	N/A	N/A	N/A	N/A	N/A	N/A	N/A	N/A	N/A	N/A
	MED921	N/A	N/A	N/A	N/A	N/A	N/A	N/A	N/A	N/A	N/A	N/A	N/A	N/A	N/A	N/A	N/A	N/A	N/A	N/A	N/A	N/A	N/A	N/A	N/A	N/A	N/A	N/A	N/A	N/A	N/A	N/A	N/A	N/A	N/A	N/A	N/A	N/A	N/A	N/A	N/A	N/A	N/A	N/A	N/A	N/A	N/A	N/A	N/A
10-2	TARA-MED-MAG-00080	N/A	N/A	N/A	N/A	N/A	N/A	N/A	N/A	N/A	N/A	N/A	N/A	N/A	N/A	N/A	N/A	N/A	N/A	N/A	N/A	N/A	N/A	N/A	N/A	N/A	N/A	N/A	N/A	N/A	N/A	N/A	N/A	N/A	N/A	N/A	N/A	N/A	N/A	N/A	N/A	N/A	N/A	N/A	N/A	N/A	N/A	N/A	N/A
	TARA-ANW-MAG-00045	N/A	N/A	N/A	N/A	N/A	N/A	N/A	N/A	N/A	N/A	N/A	N/A	N/A	N/A	N/A	N/A	N/A	N/A	N/A	N/A	N/A	N/A	N/A	N/A	N/A	N/A	N/A	N/A	N/A	N/A	N/A	N/A	N/A	N/A	N/A	N/A	N/A	N/A	N/A	N/A	N/A	N/A	N/A	N/A	N/A	N/A	N/A	N/A
	SP338	N/A	N/A	N/A	N/A	N/A	N/A	N/A	N/A	N/A	N/A	N/A	N/A	N/A	N/A	N/A	N/A	N/A	N/A	N/A	N/A	N/A	N/A	N/A	N/A	N/A	N/A	N/A	N/A	N/A	N/A	N/A	N/A	N/A	N/A	N/A	N/A	N/A	N/A	N/A	N/A	N/A	N/A	N/A	N/A	N/A	N/A	N/A	N/A
	UBA39	N/A	N/A	N/A	N/A	N/A	N/A	N/A	N/A	N/A	N/A	N/A	N/A	N/A	N/A	N/A	N/A	N/A	N/A	N/A	N/A	N/A	N/A	N/A	N/A	N/A	N/A	N/A	N/A	N/A	N/A	N/A	N/A	N/A	N/A	N/A	N/A	N/A	N/A	N/A	N/A	N/A	N/A	N/A	N/A	N/A	N/A	N/A	N/A
	SP175	N/A	N/A	N/A	N/A	N/A	N/A	N/A	N/A	N/A	N/A	N/A	N/A	N/A	N/A	N/A	N/A	N/A	N/A	N/A	N/A	N/A	N/A	N/A	N/A	N/A	N/A	N/A	N/A	N/A	N/A	N/A	N/A	N/A	N/A	N/A	N/A	N/A	N/A	N/A	N/A	N/A	N/A	N/A	N/A	N/A	N/A	N/A	N/A
	NAT150	N/A	N/A	N/A	N/A	N/A	N/A	N/A	N/A	N/A	N/A	N/A	N/A	N/A	N/A	N/A	N/A	N/A	N/A	N/A	N/A	N/A	N/A	N/A	N/A	N/A	N/A	N/A	N/A	N/A	N/A	N/A	N/A	N/A	N/A	N/A	N/A	N/A	N/A	N/A	N/A	N/A	N/A	N/A	N/A	N/A	N/A	N/A	N/A
	UBA125	N/A	N/A	N/A	N/A	N/A	N/A	N/A	N/A	N/A	N/A	N/A	N/A	N/A	N/A	N/A	N/A	N/A	N/A	N/A	N/A	N/A	N/A	N/A	N/A	N/A	N/A	N/A	N/A	N/A	N/A	N/A	N/A	N/A	N/A	N/A	N/A	N/A	N/A	N/A	N/A	N/A	N/A	N/A	N/A	N/A	N/A	N/A	N/A
	SAT218	90.514,1.47e-93,333	94.466,3.09e-110,388	93.651,6.69e-107,377	89.723,3.18e-90,322	96.032,6.60e-117,411	93.651,6.69e-107,377	90.909,3.16e-95,339	94.048,1.44e-108,383	95.635,3.07e-115,405	90.909,3.16e-95,339	96.032,6.60e-117,411	93.254,3.11e-105,372	93.254,3.11e-105,372	98.810,1.40e-128,449	90.909,3.16e-95,339	93.651,6.69e-107,377	N/A	88.889,6.88e-87,311	90.909,3.16e-95,339	99.603,6.46e-132,460	90.909,3.16e-95,339	88.933,6.88e-87,311	86.957,1.50e-78,283	90.909,3.16e-95,339	90.514,1.47e-93,333	93.651,6.69e-107,377	91.700,1.46e-98,350	96.825,3.05e-120,422	96.032,6.60e-117,411	93.254,3.11e-105,372	93.651,6.69e-107,377	94.048,1.44e-108,383	94.444,3.09e-110,388	91.304,6.79e-97,344	98.413,6.51e-127,444	93.651,6.69e-107,377	88.889,6.88e-87,311	94.466,3.09e-110,388	94.094,1.44e-108,383	94.048,1.44e-108,383	89.723,3.18e-90,322	94.466,3.09e-110,388	93.651,6.69e-107,377	94.862,6.65e-112,394	93.254,3.11e-105,372	94.488,3.09e-110,388	95.635,3.07e-115,405	90.909,3.16e-95,339
	UBA84	N/A	N/A	N/A	N/A	N/A	N/A	N/A	N/A	N/A	N/A	N/A	N/A	N/A	N/A	N/A	N/A	N/A	N/A	N/A	N/A	N/A	N/A	N/A	N/A	N/A	N/A	N/A	N/A	N/A	N/A	N/A	N/A	N/A	N/A	N/A	N/A	N/A	N/A	N/A	N/A	N/A	N/A	N/A	N/A	N/A	N/A	N/A	N/A
	SP3051	N/A	N/A	N/A	N/A	N/A	N/A	N/A	N/A	N/A	N/A	N/A	N/A	N/A	N/A	N/A	N/A	N/A	N/A	N/A	N/A	N/A	N/A	N/A	N/A	N/A	N/A	N/A	N/A	N/A	N/A	N/A	N/A	N/A	N/A	N/A	N/A	N/A	N/A	N/A	N/A	N/A	N/A	N/A	N/A	N/A	N/A	N/A	N/A
11	TARA-PSW-MAG-00075	N/A	N/A	N/A	N/A	N/A	N/A	N/A	N/A	N/A	N/A	N/A	N/A	N/A	N/A	N/A	N/A	N/A	N/A	N/A	N/A	N/A	N/A	N/A	N/A	N/A	N/A	N/A	N/A	N/A	N/A	N/A	N/A	N/A	N/A	N/A	N/A	N/A	N/A	N/A	N/A	N/A	N/A	N/A	N/A	N/A	N/A	N/A	N/A
	UBA250	N/A	98.507,4.48e-29,119	97.015,2.08e-27,113	N/A	97.015,2.08e-27,113	N/A	N/A	100.000,2.07e-32,130	97.015,2.08e-27,113	N/A	97.015,2.08e-27,113	97.143,4.48e-29,119	98.571,9.63e-31,124	95.522,9.69e-26,108	N/A	98.571,9.63e-31,124	N/A	N/A	N/A	95.522,9.69e-26,108	N/A	N/A	N/A	N/A	N/A	N/A	N/A	97.015,2.08e-27,113	97.015,2.08e-27,113	97.143,4.48e-29,119	N/A	N/A	97.015,2.08e-27,113	97.015,2.08e-27,113	95.522,9.69e-26,108	97.015,2.08e-27,113	N/A	98.507,4.48e-29,119	N/A	98.507,4.48e-29,119	N/A	98.507,4.48e-29,119	98.571,9.63e-31,124	100.000,9.63e-31,124	98.571,9.63e-31,124	N/A	97.015,2.08e-27,113	N/A
	SP42	N/A	N/A	N/A	N/A	N/A	N/A	N/A	N/A	N/A	N/A	N/A	N/A	N/A	N/A	N/A	N/A	N/A	N/A	N/A	N/A	N/A	N/A	N/A	N/A	N/A	N/A	N/A	N/A	N/A	N/A	N/A	N/A	N/A	N/A	N/A	N/A	N/A	N/A	N/A	N/A	N/A	N/A	N/A	N/A	N/A	N/A	N/A	N/A
	SAT1510	N/A	N/A	N/A	N/A	N/A	N/A	N/A	N/A	N/A	N/A	N/A	N/A	N/A	N/A	N/A	N/A	N/A	N/A	N/A	N/A	N/A	N/A	N/A	N/A	N/A	N/A	N/A	N/A	N/A	N/A	N/A	N/A	N/A	N/A	N/A	N/A	N/A	N/A	N/A	N/A	N/A	N/A	N/A	N/A	N/A	N/A	N/A	N/A
	UBA171	N/A	N/A	N/A	N/A	N/A	N/A	N/A	N/A	N/A	N/A	N/A	N/A	N/A	N/A	N/A	N/A	N/A	N/A	N/A	N/A	N/A	N/A	N/A	N/A	N/A	N/A	N/A	N/A	N/A	N/A	N/A	N/A	N/A	N/A	N/A	N/A	N/A	N/A	N/A	N/A	N/A	N/A	N/A	N/A	N/A	N/A	N/A	N/A
	TARA-MED-MAG-00095	N/A	N/A	N/A	N/A	N/A	N/A	N/A	N/A	N/A	N/A	N/A	N/A	N/A	N/A	N/A	N/A	N/A	N/A	N/A	N/A	N/A	N/A	N/A	N/A	N/A	N/A	N/A	N/A	N/A	N/A	N/A	N/A	N/A	N/A	N/A	N/A	N/A	N/A	N/A	N/A	N/A	N/A	N/A	N/A	N/A	N/A	N/A	N/A
	UBA20	88.991,4.20e-74,268	94.931,8.78e-96,340	93.548,8.84e-91,324	N/A	N/A	92.627,1.91e-87,313	88.991,4.20e-74,268	96.313,8.72e-101,357	N/A	89.450,9.03e-76,274	95.392,1.89e-97,346	99.078,8.60e-111,390	98.157,1.86e-107,379	92.166,8.91e-86,307	88.991,4.20e-74,268	95.853,4.06e-99,351	N/A	N/A	88.991,4.20e-74,268	92.166,8.91e-86,307	88.991,4.20e-74,268	N/A	N/A	89.450,9.03e-76,274	88.991,4.20e-74,268	92.627,1.91e-87,313	89.908,1.94e-77,279	N/A	N/A	99.078,8.60e-111,390	92.627,1.91e-87,313	93.088,4.11e-89,318	95.392,1.89e-97,346	89.450,9.03e-76,274	92.627,1.91e-87,313	93.548,8.84e-91,324	N/A	94.931,8.78e-96,340	92.166,8.91e-86,307	94.009,1.90e-92,329	N/A	94.931,8.78e-96,340	95.853,4.06e-99,351	95.392,1.89e-97,346	98.157,1.86e-107,379	92.627,1.91e-87,313	N/A	88.991,4.20e-74,268
	UBA182	88.889,7.95e-166,573	94.850,0.0,728	94.206,0.0,712	88.511,1.72e-162,562	94.658,0.0,723	91.435,0.0,640	89.552,7.90e-171,590	95.931,0.0,756	93.562,0.0,695	89.103,1.71e-167,579	95.279,0.0,739	99.571,0.0,850	98.283,0.0,817	93.148,0.0,684	89.530,7.90e-171,590	95.717,0.0,750	88.535,1.72e-162,562	88.462,1.72e-162,562	94.004,0.0,706	93.991,0.0,706	89.722,6.10e-172,593	89.316,3.67e-169,584	89.103,1.71e-167,579	89.530,7.90e-171,590	91.684,0.0,645	93.562,0.0,695	92.964,0.0,678	93.603,0.0,695	94.658,0.0,723	94.861,0.0,728	94.004,0.0,706	92.918,0.0,676	94.658,0.0,723	91.026,0.0,628	93.118,0.0,682	92.324,0.0,662	88.486,1.72e-162,562	92.537,0.0,667	92.077,0.0,656	92.077,0.0,656	88.675,3.70e-164,568	94.872,0.0,728	93.133,0.0,682	92.291,0.0,662	98.283,0.0,817	92.291,0.0,662	91.898,0.0,651	92.094,0.0,656
	UBA558	86.441,9.36e-51,191	93.785,1.96e-72,263	92.655,4.23e-69,252	87.640,4.32e-54,202	93.785,1.96e-72,263	88.068,9.29e-56,207	87.571,4.32e-54,202	94.318,4.20e-74,268	92.655,4.23e-69,252	86.441,9.36e-51,191	93.714,1.96e-72,263	99.429,4.11e-89,318	98.286,8.91e-86,307	91.429,9.16e-66,241	87.500,4.32e-54,202	94.318,4.20e-74,268	87.709,4.32e-54,202	87.571,4.32e-54,202	99.429,4.11e-89,318	93.714,1.96e-72,263	88.000,3.34e-55,206	90.395,1.98e-62,230	90.341,1.98e-62,230	87.500,4.32e-54,202	93.785,1.96e-72,263	93.785,1.96e-72,263	94.350,4.20e-74,268	92.135,1.97e-67,246	93.785,1.96e-72,263	87.006,2.01e-52,196	94.886,9.03e-76,274	91.429,3.29e-65,239	92.090,1.97e-67,246	90.960,4.26e-64,235	90.960,1.53e-63,233	87.640,4.32e-54,202	87.640,4.32e-54,202	87.640,4.32e-54,202	88.636,2.00e-57,213	86.441,9.36e-51,191	88.000,3.34e-55,206	93.785,1.96e-72,263	87.429,1.55e-53,200	86.441,9.36e-51,191	98.286,8.91e-86,307	88.636,2.00e-57,213	88.202,9.29e-56,207	94.318,4.20e-74,268
	TARA-PSW-MAG-00057	N/A	N/A	N/A	N/A	N/A	N/A	N/A	N/A	N/A	N/A	N/A	N/A	N/A	N/A	N/A	N/A	N/A	N/A	N/A	N/A	N/A	N/A	N/A	N/A	N/A	N/A	N/A	N/A	N/A	N/A	N/A	N/A	N/A	N/A	N/A	N/A	N/A	N/A	N/A	N/A	N/A	N/A	N/A	N/A	N/A	N/A	N/A	N/A
	UBA98	N/A	N/A	N/A	N/A	N/A	N/A	N/A	N/A	N/A	N/A	N/A	N/A	N/A	N/A	N/A	N/A	N/A	N/A	N/A	N/A	N/A	N/A	N/A	N/A	N/A	N/A	N/A	N/A	N/A	N/A	N/A	N/A	N/A	N/A	N/A	N/A	N/A	N/A	N/A	N/A	N/A	N/A	N/A	N/A	N/A	N/A	N/A	N/A
	ARS91	N/A	N/A	N/A	N/A	N/A	N/A	N/A	N/A	N/A	N/A	N/A	N/A	N/A	N/A	N/A	N/A	N/A	N/A	N/A	N/A	N/A	N/A	N/A	N/A	N/A	N/A	N/A	N/A	N/A	N/A	N/A	N/A	N/A	N/A	N/A	N/A	N/A	N/A	N/A	N/A	N/A	N/A	N/A	N/A	N/A	N/A	N/A	N/A
	UBA58	92.025,7.13e-62,228	98.765,3.23e-80,289	95.679,7.03e-72,261	89.571,3.34e-55,206	93.827,7.08e-67,244	94.444,1.52e-68,250	90.798,1.54e-58,217	99.383,6.93e-82,294	93.827,7.08e-67,244	92.638,1.53e-63,233	95.679,7.03e-72,261	94.444,1.52e-68,250	94.444,1.52e-68,250	93.082,1.53e-63,233	92.025,7.13e-62,228	98.765,3.23e-80,289	89.571,3.34e-55,206	90.741,1.54e-58,217	92.025,7.13e-62,228	93.082,1.53e-63,233	92.025,7.13e-62,228	88.344,7.23e-52,195	88.961,3.37e-50,189	92.638,1.53e-63,233	92.025,7.13e-62,228	94.444,1.52e-68,250	92.025,7.13e-62,228	94.444,1.52e-68,250	93.827,7.08e-67,244	94.444,1.52e-68,250	94.444,1.52e-68,250	95.062,3.27e-70,255	95.679,7.03e-72,261	91.411,3.32e-60,222	93.711,3.29e-65,239	95.679,7.03e-72,261	90.741,1.54e-58,217	98.765,3.23e-80,289	91.358,3.32e-60,222	96.296,1.51e-73,267	90.798,1.54e-58,217	98.765,3.23e-80,289	98.765,3.23e-80,289	99.383,6.93e-82,294	94.444,1.52e-68,250	91.975,7.13e-62,228	93.827,7.08e-67,244	92.025,7.13e-62,228
	Guaymas21	92.657,6.60e-117,411	99.298,1.36e-148,516	97.544,2.96e-140,488	91.259,3.09e-110,388	95.439,3.01e-130,455	95.789,6.46e-132,460	91.667,6.65e-112,394	99.298,1.36e-148,516	95.789,6.46e-132,460	93.007,1.42e-118,416	96.491,2.98e-135,472	95.789,6.46e-132,460	95.789,6.46e-132,460	95.088,1.40e-128,449	93.007,1.42e-118,416	98.947,6.32e-147,510	91.259,3.09e-110,388	91.228,3.09e-110,388	93.007,1.42e-118,416	95.088,1.40e-128,449	93.007,1.42e-118,416	91.608,6.65e-112,394	89.161,3.14e-100,355	93.007,1.42e-118,416	92.657,6.60e-117,411	95.789,6.46e-132,460	93.706,6.55e-122,427	96.140,1.39e-133,466	95.439,3.01e-130,455	95.789,6.46e-132,460	95.789,6.46e-132,460	96.140,1.39e-133,466	95.088,1.40e-128,449	91.958,1.43e-113,399	95.439,3.01e-130,455	97.544,2.96e-140,488	91.228,3.09e-110,388	99.298,1.36e-148,516	93.684,6.55e-122,427	97.895,6.37e-142,494	91.608,6.65e-112,394	99.298,1.36e-148,516	98.947,6.32e-147,510	99.649,2.92e-150,521	95.789,6.46e-132,460	94.035,1.41e-123,433	95.789,6.46e-132,460	93.007,1.42e-118,416
12	MED-G36	N/A	N/A	N/A	N/A	N/A	N/A	N/A	N/A	N/A	N/A	N/A	N/A	N/A	N/A	N/A	N/A	N/A	N/A	N/A	N/A	N/A	N/A	N/A	N/A	N/A	N/A	N/A	N/A	N/A	N/A	N/A	N/A	N/A	N/A	N/A	N/A	N/A	N/A	N/A	N/A	N/A	N/A	N/A	N/A	N/A	N/A	N/A	N/A
	UBA500	N/A	N/A	N/A	N/A	N/A	N/A	N/A	N/A	N/A	N/A	N/A	N/A	N/A	N/A	N/A	N/A	N/A	N/A	N/A	N/A	N/A	N/A	N/A	N/A	N/A	N/A	N/A	N/A	N/A	N/A	N/A	N/A	N/A	N/A	N/A	N/A	N/A	N/A	N/A	N/A	N/A	N/A	N/A	N/A	N/A	N/A	N/A	N/A
	TARA-IOS-MAG-00030	N/A	N/A	N/A	N/A	N/A	N/A	N/A	N/A	N/A	N/A	N/A	N/A	N/A	N/A	N/A	N/A	N/A	N/A	N/A	N/A	N/A	N/A	N/A	N/A	N/A	N/A	N/A	N/A	N/A	N/A	N/A	N/A	N/A	N/A	N/A	N/A	N/A	N/A	N/A	N/A	N/A	N/A	N/A	N/A	N/A	N/A	N/A	N/A
	MGIIBin14	N/A	N/A	N/A	N/A	N/A	N/A	N/A	N/A	N/A	N/A	N/A	N/A	N/A	N/A	N/A	N/A	N/A	N/A	N/A	N/A	N/A	N/A	N/A	N/A	N/A	N/A	N/A	N/A	N/A	N/A	N/A	N/A	N/A	N/A	N/A	N/A	N/A	N/A	N/A	N/A	N/A	N/A	N/A	N/A	N/A	N/A	N/A	N/A
	UBA175	N/A	N/A	N/A	N/A	N/A	N/A	N/A	N/A	N/A	N/A	N/A	N/A	N/A	N/A	N/A	N/A	N/A	N/A	N/A	N/A	N/A	N/A	N/A	N/A	N/A	N/A	N/A	N/A	N/A	N/A	N/A	N/A	N/A	N/A	N/A	N/A	N/A	N/A	N/A	N/A	N/A	N/A	N/A	N/A	N/A	N/A	N/A	N/A
	UBA34	N/A	N/A	N/A	N/A	N/A	N/A	N/A	N/A	N/A	N/A	N/A	N/A	N/A	N/A	N/A	N/A	N/A	N/A	N/A	N/A	N/A	N/A	N/A	N/A	N/A	N/A	N/A	N/A	N/A	N/A	N/A	N/A	N/A	N/A	N/A	N/A	N/A	N/A	N/A	N/A	N/A	N/A	N/A	N/A	N/A	N/A	N/A	N/A
	UBA106	N/A	N/A	N/A	N/A	N/A	N/A	N/A	N/A	N/A	N/A	N/A	N/A	N/A	N/A	N/A	N/A	N/A	N/A	N/A	N/A	N/A	N/A	N/A	N/A	N/A	N/A	N/A	N/A	N/A	N/A	N/A	N/A	N/A	N/A	N/A	N/A	N/A	N/A	N/A	N/A	N/A	N/A	N/A	N/A	N/A	N/A	N/A	N/A
	SAT2681	N/A	N/A	N/A	N/A	N/A	N/A	N/A	N/A	N/A	N/A	N/A	N/A	N/A	N/A	N/A	N/A	N/A	N/A	N/A	N/A	N/A	N/A	N/A	N/A	N/A	N/A	N/A	N/A	N/A	N/A	N/A	N/A	N/A	N/A	N/A	N/A	N/A	N/A	N/A	N/A	N/A	N/A	N/A	N/A	N/A	N/A	N/A	N/A
	MED-G37	89.530,7.90e-171,590	97.425,0.0,795	96.996,0.0,784	89.149,1.71e-167,579	96.574,0.0,773	92.704,0.0,673	89.407,3.67e-169,584	97.216,0.0,789	95.708,0.0,750	89.744,1.70e-172,595	96.781,0.0,778	94.635,0.0,723	94.635,0.0,723	93.390,0.0,689	90.213,7.84e-176,606	97.002,0.0,784	89.339,3.67e-169,584	89.079,1.71e-167,579	93.362,0.0,689	94.861,0.0,728	90.405,6.06e-177,610	90.385,1.69e-177,612	89.293,3.67e-169,584	90.213,7.84e-176,606	94.647,0.0,723	95.279,0.0,739	95.503,0.0,745	96.146,0.0,761	96.574,0.0,773	91.221,0.0,634	95.717,0.0,750	94.194,0.0,710	95.279,0.0,739	90.446,1.69e-177,612	93.362,0.0,688	92.537,0.0,667	89.126,1.71e-167,579	94.030,0.0,706	91.845,0.0,651	92.291,0.0,662	89.149,1.71e-167,579	98.712,0.0,828	93.376,0.0,688	93.790,0.0,701	95.064,0.0,734	92.060,0.0,656	91.898,0.0,651	93.803,0.0,701
	UBA108	N/A	N/A	N/A	N/A	N/A	N/A	N/A	N/A	N/A	N/A	N/A	N/A	N/A	N/A	N/A	N/A	N/A	N/A	N/A	N/A	N/A	N/A	N/A	N/A	N/A	N/A	N/A	N/A	N/A	N/A	N/A	N/A	N/A	N/A	N/A	N/A	N/A	N/A	N/A	N/A	N/A	N/A	N/A	N/A	N/A	N/A	N/A	N/A
	UBA126	N/A	N/A	N/A	N/A	N/A	N/A	N/A	N/A	N/A	N/A	N/A	N/A	N/A	N/A	N/A	N/A	N/A	N/A	N/A	N/A	N/A	N/A	N/A	N/A	N/A	N/A	N/A	N/A	N/A	N/A	N/A	N/A	N/A	N/A	N/A	N/A	N/A	N/A	N/A	N/A	N/A	N/A	N/A	N/A	N/A	N/A	N/A	N/A
	UBA193	N/A	N/A	N/A	N/A	N/A	N/A	N/A	N/A	N/A	N/A	N/A	N/A	N/A	N/A	N/A	N/A	N/A	N/A	N/A	N/A	N/A	N/A	N/A	N/A	N/A	N/A	N/A	N/A	N/A	N/A	N/A	N/A	N/A	N/A	N/A	N/A	N/A	N/A	N/A	N/A	N/A	N/A	N/A	N/A	N/A	N/A	N/A	N/A
	ARS96	N/A	N/A	N/A	N/A	N/A	N/A	N/A	N/A	N/A	N/A	N/A	N/A	N/A	N/A	N/A	N/A	N/A	N/A	N/A	N/A	N/A	N/A	N/A	N/A	N/A	N/A	N/A	N/A	N/A	N/A	N/A	N/A	N/A	N/A	N/A	N/A	N/A	N/A	N/A	N/A	N/A	N/A	N/A	N/A	N/A	N/A	N/A	N/A
	UBA105	N/A	N/A	N/A	N/A	N/A	N/A	N/A	N/A	N/A	N/A	N/A	N/A	N/A	N/A	N/A	N/A	N/A	N/A	N/A	N/A	N/A	N/A	N/A	N/A	N/A	N/A	N/A	N/A	N/A	N/A	N/A	N/A	N/A	N/A	N/A	N/A	N/A	N/A	N/A	N/A	N/A	N/A	N/A	N/A	N/A	N/A	N/A	N/A
	REDSEA-S03-B6	90.598,3.62e-179,617	99.356,0.0,845	96.360,0.0,767	89.552,7.90e-171,590	95.708,0.0,750	94.206,0.0,712	90.000,3.65e-174,601	97.854,0.0,806	95.289,0.0,739	90.812,0.0,623	95.708,0.0,750	95.064,0.0,734	94.658,0.0,723	93.991,0.0,706	90.832,0.0,623	97.639,0.0,800	89.765,1.70e-172,595	89.979,3.65e-174,601	93.362,0.0,689	94.421,0.0,717	91.026,0.0,627	91.026,0.0,628	90.000,3.65e-174,601	90.832,0.0,623	94.004,0.0,706	97.210,0.0,789	94.861,0.0,728	95.708,0.0,750	95.708,0.0,750	92.719,0.0,673	95.923,0.0,756	95.699,0.0,749	95.064,0.0,734	91.489,0.0,640	94.206,0.0,710	93.376,0.0,689	89.530,7.90e-171,590	94.444,0.0,717	92.918,0.0,678	93.790,0.0,701	90.385,1.69e-177,612	98.069,0.0,811	94.433,0.0,715	94.861,0.0,728	95.085,0.0,734	93.133,0.0,684	92.521,0.0,667	94.004,0.0,706
	UBA529	N/A	N/A	N/A	N/A	N/A	N/A	N/A	N/A	N/A	N/A	N/A	N/A	N/A	N/A	N/A	N/A	N/A	N/A	N/A	N/A	N/A	N/A	N/A	N/A	N/A	N/A	N/A	N/A	N/A	N/A	N/A	N/A	N/A	N/A	N/A	N/A	N/A	N/A	N/A	N/A	N/A	N/A	N/A	N/A	N/A	N/A	N/A	N/A
13	UBA557	89.172,1.71e-167,579	95.513,0.0,745	96.781,0.0,778	88.486,1.72e-162,562	97.645,0.0,800	92.308,0.0,662	89.362,3.67e-169,584	95.513,0.0,745	96.567,0.0,773	89.384,3.67e-169,584	96.996,0.0,784	94.017,0.0,706	94.231,0.0,712	95.279,0.0,739	89.574,7.90e-171,590	95.299,0.0,739	88.535,1.72e-162,562	88.486,1.72e-162,562	92.537,0.0,667	95.708,0.0,750	89.765,6.10e-172,593	89.936,3.65e-174,601	88.889,7.95e-166,573	89.574,7.90e-171,590	93.590,0.0,695	94.647,0.0,723	94.444,0.0,717	98.712,0.0,828	97.645,0.0,800	91.064,0.0,628	95.085,0.0,734	93.790,0.0,699	96.137,0.0,761	91.045,0.0,628	95.494,0.0,743	91.667,0.0,645	88.248,8.01e-161,556	91.684,0.0,645	92.128,0.0,656	92.128,0.0,656	88.747,3.70e-164,568	96.368,0.0,767	91.667,0.0,643	92.144,0.0,656	94.658,0.0,723	92.340,0.0,662	92.521,0.0,667	93.177,0.0,684
	TMED97	N/A	N/A	N/A	N/A	N/A	N/A	N/A	N/A	N/A	N/A	N/A	N/A	N/A	N/A	N/A	N/A	N/A	N/A	N/A	N/A	N/A	N/A	N/A	N/A	N/A	N/A	N/A	N/A	N/A	N/A	N/A	N/A	N/A	N/A	N/A	N/A	N/A	N/A	N/A	N/A	N/A	N/A	N/A	N/A	N/A	N/A	N/A	N/A
	NP1344	N/A	N/A	N/A	N/A	N/A	N/A	N/A	N/A	N/A	N/A	N/A	N/A	N/A	N/A	N/A	N/A	N/A	N/A	N/A	N/A	N/A	N/A	N/A	N/A	N/A	N/A	N/A	N/A	N/A	N/A	N/A	N/A	N/A	N/A	N/A	N/A	N/A	N/A	N/A	N/A	N/A	N/A	N/A	N/A	N/A	N/A	N/A	N/A
	NAT302	N/A	N/A	N/A	N/A	N/A	N/A	N/A	N/A	N/A	N/A	N/A	N/A	N/A	N/A	N/A	N/A	N/A	N/A	N/A	N/A	N/A	N/A	N/A	N/A	N/A	N/A	N/A	N/A	N/A	N/A	N/A	N/A	N/A	N/A	N/A	N/A	N/A	N/A	N/A	N/A	N/A	N/A	N/A	N/A	N/A	N/A	N/A	N/A
	TMED129	N/A	N/A	N/A	N/A	N/A	N/A	N/A	N/A	N/A	N/A	N/A	N/A	N/A	N/A	N/A	N/A	N/A	N/A	N/A	N/A	N/A	N/A	N/A	N/A	N/A	N/A	N/A	N/A	N/A	N/A	N/A	N/A	N/A	N/A	N/A	N/A	N/A	N/A	N/A	N/A	N/A	N/A	N/A	N/A	N/A	N/A	N/A	N/A
	TARA-ION-MAG-00033	N/A	N/A	N/A	N/A	N/A	N/A	N/A	N/A	N/A	N/A	N/A	N/A	N/A	N/A	N/A	N/A	N/A	N/A	N/A	N/A	N/A	N/A	N/A	N/A	N/A	N/A	N/A	N/A	N/A	N/A	N/A	N/A	N/A	N/A	N/A	N/A	N/A	N/A	N/A	N/A	N/A	N/A	N/A	N/A	N/A	N/A	N/A	N/A
	SP3014	90.708,1.49e-83,300	93.886,6.79e-97,344	93.860,6.79e-97,344	90.367,4.17e-79,285	98.246,1.43e-113,399	93.860,6.79e-97,344	89.823,3.23e-80,289	94.298,1.46e-98,350	95.175,6.74e-102,361	91.150,3.20e-85,305	95.614,1.45e-103,366	93.421,3.16e-95,339	92.544,6.84e-92,327	97.807,6.65e-112,394	90.708,1.49e-83,300	93.860,6.79e-97,344	N/A	88.596,6.98e-77,278	90.708,1.49e-83,300	96.930,1.44e-108,383	90.708,1.49e-83,300	89.401,9.03e-76,274	87.097,1.97e-67,246	91.150,3.20e-85,305	90.708,1.49e-83,300	93.860,6.79e-97,344	92.140,3.18e-90,322	98.246,1.43e-113,399	98.246,1.43e-113,399	93.421,3.16e-95,339	93.860,6.79e-97,344	94.298,1.46e-98,350	93.860,6.79e-97,344	90.222,6.93e-82,294	97.368,3.09e-110,388	93.860,6.79e-97,344	88.596,6.98e-77,278	93.886,6.79e-97,344	93.478,3.16e-95,339	94.298,1.46e-98,350	90.367,4.17e-79,285	93.886,6.79e-97,344	93.860,6.79e-97,344	94.323,1.46e-98,350	92.544,6.84e-92,327	93.913,6.79e-97,344	95.175,6.74e-102,361	90.708,1.49e-83,300
	SAT1553	N/A	N/A	N/A	N/A	N/A	N/A	N/A	N/A	N/A	N/A	N/A	N/A	N/A	N/A	N/A	N/A	N/A	N/A	N/A	N/A	N/A	N/A	N/A	N/A	N/A	N/A	N/A	N/A	N/A	N/A	N/A	N/A	N/A	N/A	N/A	N/A	N/A	N/A	N/A	N/A	N/A	N/A	N/A	N/A	N/A	N/A	N/A	N/A
14	UBA36	N/A	N/A	N/A	N/A	N/A	N/A	N/A	N/A	N/A	N/A	N/A	N/A	N/A	N/A	N/A	N/A	N/A	N/A	N/A	N/A	N/A	N/A	N/A	N/A	N/A	N/A	N/A	N/A	N/A	N/A	N/A	N/A	N/A	N/A	N/A	N/A	N/A	N/A	N/A	N/A	N/A	N/A	N/A	N/A	N/A	N/A	N/A	N/A
	REDSEA-S30-B12	N/A	N/A	N/A	N/A	N/A	N/A	N/A	N/A	N/A	N/A	N/A	N/A	N/A	N/A	N/A	N/A	N/A	N/A	N/A	N/A	N/A	N/A	N/A	N/A	N/A	N/A	N/A	N/A	N/A	N/A	N/A	N/A	N/A	N/A	N/A	N/A	N/A	N/A	N/A	N/A	N/A	N/A	N/A	N/A	N/A	N/A	N/A	N/A
	UBA622	N/A	N/A	N/A	N/A	N/A	N/A	N/A	N/A	N/A	N/A	N/A	N/A	N/A	N/A	N/A	N/A	N/A	N/A	N/A	N/A	N/A	N/A	N/A	N/A	N/A	N/A	N/A	N/A	N/A	N/A	N/A	N/A	N/A	N/A	N/A	N/A	N/A	N/A	N/A	N/A	N/A	N/A	N/A	N/A	N/A	N/A	N/A	N/A
	SAT1460	N/A	N/A	N/A	N/A	N/A	N/A	N/A	N/A	N/A	N/A	N/A	N/A	N/A	N/A	N/A	N/A	N/A	N/A	N/A	N/A	N/A	N/A	N/A	N/A	N/A	N/A	N/A	N/A	N/A	N/A	N/A	N/A	N/A	N/A	N/A	N/A	N/A	N/A	N/A	N/A	N/A	N/A	N/A	N/A	N/A	N/A	N/A	N/A
	NAT234	N/A	N/A	N/A	N/A	N/A	N/A	N/A	N/A	N/A	N/A	N/A	N/A	N/A	N/A	N/A	N/A	N/A	N/A	N/A	N/A	N/A	N/A	N/A	N/A	N/A	N/A	N/A	N/A	N/A	N/A	N/A	N/A	N/A	N/A	N/A	N/A	N/A	N/A	N/A	N/A	N/A	N/A	N/A	N/A	N/A	N/A	N/A	N/A
	RS392	N/A	N/A	N/A	N/A	N/A	N/A	N/A	N/A	N/A	N/A	N/A	N/A	N/A	N/A	N/A	N/A	N/A	N/A	N/A	N/A	N/A	N/A	N/A	N/A	N/A	N/A	N/A	N/A	N/A	N/A	N/A	N/A	N/A	N/A	N/A	N/A	N/A	N/A	N/A	N/A	N/A	N/A	N/A	N/A	N/A	N/A	N/A	N/A
	TARA-ION-MAG-00034	N/A	N/A	N/A	N/A	N/A	N/A	N/A	N/A	N/A	N/A	N/A	N/A	N/A	N/A	N/A	N/A	N/A	N/A	N/A	N/A	N/A	N/A	N/A	N/A	N/A	N/A	N/A	N/A	N/A	N/A	N/A	N/A	N/A	N/A	N/A	N/A	N/A	N/A	N/A	N/A	N/A	N/A	N/A	N/A	N/A	N/A	N/A	N/A
	SP3092	N/A	N/A	N/A	N/A	N/A	N/A	N/A	N/A	N/A	N/A	N/A	N/A	N/A	N/A	N/A	N/A	N/A	N/A	N/A	N/A	N/A	N/A	N/A	N/A	N/A	N/A	N/A	N/A	N/A	N/A	N/A	N/A	N/A	N/A	N/A	N/A	N/A	N/A	N/A	N/A	N/A	N/A	N/A	N/A	N/A	N/A	N/A	N/A
	UBA464	N/A	N/A	N/A	N/A	N/A	N/A	N/A	N/A	N/A	N/A	N/A	N/A	N/A	N/A	N/A	N/A	N/A	N/A	N/A	N/A	N/A	N/A	N/A	N/A	N/A	N/A	N/A	N/A	N/A	N/A	N/A	N/A	N/A	N/A	N/A	N/A	N/A	N/A	N/A	N/A	N/A	N/A	N/A	N/A	N/A	N/A	N/A	N/A
	RS443	N/A	N/A	N/A	N/A	N/A	N/A	N/A	N/A	N/A	N/A	N/A	N/A	N/A	N/A	N/A	N/A	N/A	N/A	N/A	N/A	N/A	N/A	N/A	N/A	N/A	N/A	N/A	N/A	N/A	N/A	N/A	N/A	N/A	N/A	N/A	N/A	N/A	N/A	N/A	N/A	N/A	N/A	N/A	N/A	N/A	N/A	N/A	N/A
	SP3093	N/A	N/A	N/A	N/A	N/A	N/A	N/A	N/A	N/A	N/A	N/A	N/A	N/A	N/A	N/A	N/A	N/A	N/A	N/A	N/A	N/A	N/A	N/A	N/A	N/A	N/A	N/A	N/A	N/A	N/A	N/A	N/A	N/A	N/A	N/A	N/A	N/A	N/A	N/A	N/A	N/A	N/A	N/A	N/A	N/A	N/A	N/A	N/A
	SP88	N/A	N/A	N/A	N/A	N/A	N/A	N/A	N/A	N/A	N/A	N/A	N/A	N/A	N/A	N/A	N/A	N/A	N/A	N/A	N/A	N/A	N/A	N/A	N/A	N/A	N/A	N/A	N/A	N/A	N/A	N/A	N/A	N/A	N/A	N/A	N/A	N/A	N/A	N/A	N/A	N/A	N/A	N/A	N/A	N/A	N/A	N/A	N/A
	TARA-ION-MAG-00040	N/A	N/A	N/A	N/A	N/A	N/A	N/A	N/A	N/A	N/A	N/A	N/A	N/A	N/A	N/A	N/A	N/A	N/A	N/A	N/A	N/A	N/A	N/A	N/A	N/A	N/A	N/A	N/A	N/A	N/A	N/A	N/A	N/A	N/A	N/A	N/A	N/A	N/A	N/A	N/A	N/A	N/A	N/A	N/A	N/A	N/A	N/A	N/A
	TARA-ION-MAG-00044	N/A	N/A	N/A	N/A	N/A	N/A	N/A	N/A	N/A	N/A	N/A	N/A	N/A	N/A	N/A	N/A	N/A	N/A	N/A	N/A	N/A	N/A	N/A	N/A	N/A	N/A	N/A	N/A	N/A	N/A	N/A	N/A	N/A	N/A	N/A	N/A	N/A	N/A	N/A	N/A	N/A	N/A	N/A	N/A	N/A	N/A	N/A	N/A
	SP3068	N/A	N/A	N/A	N/A	N/A	N/A	N/A	N/A	N/A	N/A	N/A	N/A	N/A	N/A	N/A	N/A	N/A	N/A	N/A	N/A	N/A	N/A	N/A	N/A	N/A	N/A	N/A	N/A	N/A	N/A	N/A	N/A	N/A	N/A	N/A	N/A	N/A	N/A	N/A	N/A	N/A	N/A	N/A	N/A	N/A	N/A	N/A	N/A
	MED743	N/A	N/A	N/A	N/A	N/A	N/A	N/A	N/A	N/A	N/A	N/A	N/A	N/A	N/A	N/A	N/A	N/A	N/A	N/A	N/A	N/A	N/A	N/A	N/A	N/A	N/A	N/A	N/A	N/A	N/A	N/A	N/A	N/A	N/A	N/A	N/A	N/A	N/A	N/A	N/A	N/A	N/A	N/A	N/A	N/A	N/A	N/A	N/A
	UBA112	N/A	N/A	N/A	N/A	N/A	N/A	N/A	N/A	N/A	N/A	N/A	N/A	N/A	N/A	N/A	N/A	N/A	N/A	N/A	N/A	N/A	N/A	N/A	N/A	N/A	N/A	N/A	N/A	N/A	N/A	N/A	N/A	N/A	N/A	N/A	N/A	N/A	N/A	N/A	N/A	N/A	N/A	N/A	N/A	N/A	N/A	N/A	N/A
	REDSEA-S40-B11N13	N/A	N/A	N/A	N/A	N/A	N/A	N/A	N/A	N/A	N/A	N/A	N/A	N/A	N/A	N/A	N/A	N/A	N/A	N/A	N/A	N/A	N/A	N/A	N/A	N/A	N/A	N/A	N/A	N/A	N/A	N/A	N/A	N/A	N/A	N/A	N/A	N/A	N/A	N/A	N/A	N/A	N/A	N/A	N/A	N/A	N/A	N/A	N/A
	REDSEA-S41-B6	N/A	N/A	N/A	N/A	N/A	N/A	N/A	N/A	N/A	N/A	N/A	N/A	N/A	N/A	N/A	N/A	N/A	N/A	N/A	N/A	N/A	N/A	N/A	N/A	N/A	N/A	N/A	N/A	N/A	N/A	N/A	N/A	N/A	N/A	N/A	N/A	N/A	N/A	N/A	N/A	N/A	N/A	N/A	N/A	N/A	N/A	N/A	N/A
	ARS58	N/A	N/A	N/A	N/A	N/A	N/A	N/A	N/A	N/A	N/A	N/A	N/A	N/A	N/A	N/A	N/A	N/A	N/A	N/A	N/A	N/A	N/A	N/A	N/A	N/A	N/A	N/A	N/A	N/A	N/A	N/A	N/A	N/A	N/A	N/A	N/A	N/A	N/A	N/A	N/A	N/A	N/A	N/A	N/A	N/A	N/A	N/A	N/A
	RS354	N/A	N/A	N/A	N/A	N/A	N/A	N/A	N/A	N/A	N/A	N/A	N/A	N/A	N/A	N/A	N/A	N/A	N/A	N/A	N/A	N/A	N/A	N/A	N/A	N/A	N/A	N/A	N/A	N/A	N/A	N/A	N/A	N/A	N/A	N/A	N/A	N/A	N/A	N/A	N/A	N/A	N/A	N/A	N/A	N/A	N/A	N/A	N/A
	REDSEA-S11-B3N4	89.316,3.67e-169,584	95.494,0.0,745	96.781,0.0,778	88.960,7.95e-166,573	97.425,0.0,795	92.060,0.0,656	90.000,3.65e-174,601	95.494,0.0,745	96.996,0.0,784	89.530,7.90e-171,590	99.571,0.0,850	95.279,0.0,739	94.850,0.0,728	94.421,0.0,717	90.000,3.65e-174,601	95.279,0.0,739	88.913,7.95e-166,573	88.865,7.95e-166,573	92.719,0.0,673	96.137,0.0,761	90.192,2.82e-175,604	89.765,1.70e-172,595	88.865,7.95e-166,573	90.000,3.65e-174,601	94.004,0.0,706	94.421,0.0,717	94.861,0.0,728	96.360,0.0,767	97.425,0.0,795	92.291,0.0,662	94.635,0.0,723	93.333,0.0,688	98.069,0.0,811	90.851,0.0,623	94.635,0.0,721	92.751,0.0,673	88.936,7.95e-166,573	92.553,0.0,667	92.275,0.0,662	92.505,0.0,667	88.889,7.95e-166,573	96.781,0.0,778	92.308,0.0,660	92.291,0.0,662	95.279,0.0,739	92.489,0.0,667	93.177,0.0,684	92.934,0.0,678
	bin13	91.536,3.03e-125,438	96.262,6.28e-152,527	95.327,6.32e-147,510	91.358,3.03e-125,438	96.573,1.35e-153,532	94.393,6.37e-142,494	92.476,3.01e-130,455	95.950,2.92e-150,521	99.377,1.32e-168,582	91.850,6.51e-127,444	96.885,2.90e-155,538	94.704,1.37e-143,499	94.704,1.37e-143,499	96.573,1.35e-153,532	91.850,6.51e-127,444	95.639,1.36e-148,516	91.049,1.41e-123,433	90.252,1.42e-118,416	92.236,3.01e-130,455	96.573,1.35e-153,532	91.850,6.51e-127,444	90.683,6.55e-122,427	88.820,6.65e-112,394	91.850,6.51e-127,444	91.615,6.51e-127,444	94.393,6.37e-142,494	92.547,6.46e-132,460	97.196,6.24e-157,544	96.573,1.35e-153,532	94.340,2.96e-140,488	94.393,6.37e-142,494	94.704,1.37e-143,499	95.639,1.36e-148,516	92.857,1.39e-133,466	96.885,2.90e-155,538	95.031,2.94e-145,505	90.062,1.42e-118,416	95.652,1.36e-148,516	94.737,1.37e-143,499	95.597,6.32e-147,510	90.373,3.05e-120,422	95.950,2.92e-150,521	95.283,2.94e-145,505	96.226,2.92e-150,521	94.704,1.37e-143,499	95.046,2.94e-145,505	99.068,6.15e-167,577	92.236,3.01e-130,455
	Guaymas23	N/A	N/A	N/A	N/A	N/A	N/A	N/A	N/A	N/A	N/A	N/A	N/A	N/A	N/A	N/A	N/A	N/A	N/A	N/A	N/A	N/A	N/A	N/A	N/A	N/A	N/A	N/A	N/A	N/A	N/A	N/A	N/A	N/A	N/A	N/A	N/A	N/A	N/A	N/A	N/A	N/A	N/A	N/A	N/A	N/A	N/A	N/A	N/A
	RS462	N/A	N/A	N/A	N/A	N/A	N/A	N/A	N/A	N/A	N/A	N/A	N/A	N/A	N/A	N/A	N/A	N/A	N/A	N/A	N/A	N/A	N/A	N/A	N/A	N/A	N/A	N/A	N/A	N/A	N/A	N/A	N/A	N/A	N/A	N/A	N/A	N/A	N/A	N/A	N/A	N/A	N/A	N/A	N/A	N/A	N/A	N/A	N/A
	SP3067	N/A	N/A	N/A	N/A	N/A	N/A	N/A	N/A	N/A	N/A	N/A	N/A	N/A	N/A	N/A	N/A	N/A	N/A	N/A	N/A	N/A	N/A	N/A	N/A	N/A	N/A	N/A	N/A	N/A	N/A	N/A	N/A	N/A	N/A	N/A	N/A	N/A	N/A	N/A	N/A	N/A	N/A	N/A	N/A	N/A	N/A	N/A	N/A
	SP192	N/A	N/A	N/A	N/A	N/A	N/A	N/A	N/A	N/A	N/A	N/A	N/A	N/A	N/A	N/A	N/A	N/A	N/A	N/A	N/A	N/A	N/A	N/A	N/A	N/A	N/A	N/A	N/A	N/A	N/A	N/A	N/A	N/A	N/A	N/A	N/A	N/A	N/A	N/A	N/A	N/A	N/A	N/A	N/A	N/A	N/A	N/A	N/A
	MED710	N/A	N/A	N/A	N/A	N/A	N/A	N/A	N/A	N/A	N/A	N/A	N/A	N/A	N/A	N/A	N/A	N/A	N/A	N/A	N/A	N/A	N/A	N/A	N/A	N/A	N/A	N/A	N/A	N/A	N/A	N/A	N/A	N/A	N/A	N/A	N/A	N/A	N/A	N/A	N/A	N/A	N/A	N/A	N/A	N/A	N/A	N/A	N/A
	MED-G35	N/A	N/A	N/A	N/A	N/A	N/A	N/A	N/A	N/A	N/A	N/A	N/A	N/A	N/A	N/A	N/A	N/A	N/A	N/A	N/A	N/A	N/A	N/A	N/A	N/A	N/A	N/A	N/A	N/A	N/A	N/A	N/A	N/A	N/A	N/A	N/A	N/A	N/A	N/A	N/A	N/A	N/A	N/A	N/A	N/A	N/A	N/A	N/A
	CPC89	N/A	N/A	N/A	N/A	N/A	N/A	N/A	N/A	N/A	N/A	N/A	N/A	N/A	N/A	N/A	N/A	N/A	N/A	N/A	N/A	N/A	N/A	N/A	N/A	N/A	N/A	N/A	N/A	N/A	N/A	N/A	N/A	N/A	N/A	N/A	N/A	N/A	N/A	N/A	N/A	N/A	N/A	N/A	N/A	N/A	N/A	N/A	N/A
	bin41	N/A	N/A	N/A	N/A	N/A	N/A	N/A	N/A	N/A	N/A	N/A	N/A	N/A	N/A	N/A	N/A	N/A	N/A	N/A	N/A	N/A	N/A	N/A	N/A	N/A	N/A	N/A	N/A	N/A	N/A	N/A	N/A	N/A	N/A	N/A	N/A	N/A	N/A	N/A	N/A	N/A	N/A	N/A	N/A	N/A	N/A	N/A	N/A
15	UBA99	N/A	N/A	N/A	N/A	N/A	N/A	N/A	N/A	N/A	N/A	N/A	N/A	N/A	N/A	N/A	N/A	N/A	N/A	N/A	N/A	N/A	N/A	N/A	N/A	N/A	N/A	N/A	N/A	N/A	N/A	N/A	N/A	N/A	N/A	N/A	N/A	N/A	N/A	N/A	N/A	N/A	N/A	N/A	N/A	N/A	N/A	N/A	N/A
	Guaymas29	N/A	N/A	N/A	N/A	N/A	N/A	N/A	N/A	N/A	N/A	N/A	N/A	N/A	N/A	N/A	N/A	N/A	N/A	N/A	N/A	N/A	N/A	N/A	N/A	N/A	N/A	N/A	N/A	N/A	N/A	N/A	N/A	N/A	N/A	N/A	N/A	N/A	N/A	N/A	N/A	N/A	N/A	N/A	N/A	N/A	N/A	N/A	N/A
	UBA260	N/A	N/A	N/A	N/A	N/A	N/A	N/A	N/A	N/A	N/A	N/A	N/A	N/A	N/A	N/A	N/A	N/A	N/A	N/A	N/A	N/A	N/A	N/A	N/A	N/A	N/A	N/A	N/A	N/A	N/A	N/A	N/A	N/A	N/A	N/A	N/A	N/A	N/A	N/A	N/A	N/A	N/A	N/A	N/A	N/A	N/A	N/A	N/A
	ARS1134	N/A	N/A	N/A	N/A	N/A	N/A	N/A	N/A	N/A	N/A	N/A	N/A	N/A	N/A	N/A	N/A	N/A	N/A	N/A	N/A	N/A	N/A	N/A	N/A	N/A	N/A	N/A	N/A	N/A	N/A	N/A	N/A	N/A	N/A	N/A	N/A	N/A	N/A	N/A	N/A	N/A	N/A	N/A	N/A	N/A	N/A	N/A	N/A
	SAT102	N/A	N/A	N/A	N/A	N/A	N/A	N/A	N/A	N/A	N/A	N/A	N/A	N/A	N/A	N/A	N/A	N/A	N/A	N/A	N/A	N/A	N/A	N/A	N/A	N/A	N/A	N/A	N/A	N/A	N/A	N/A	N/A	N/A	N/A	N/A	N/A	N/A	N/A	N/A	N/A	N/A	N/A	N/A	N/A	N/A	N/A	N/A	N/A
	TARA-RED-MAG-00062	N/A	N/A	N/A	N/A	N/A	N/A	N/A	N/A	N/A	N/A	N/A	N/A	N/A	N/A	N/A	N/A	N/A	N/A	N/A	N/A	N/A	N/A	N/A	N/A	N/A	N/A	N/A	N/A	N/A	N/A	N/A	N/A	N/A	N/A	N/A	N/A	N/A	N/A	N/A	N/A	N/A	N/A	N/A	N/A	N/A	N/A	N/A	N/A
	UBA9	N/A	N/A	N/A	N/A	N/A	N/A	N/A	N/A	N/A	N/A	N/A	N/A	N/A	N/A	N/A	N/A	N/A	N/A	N/A	N/A	N/A	N/A	N/A	N/A	N/A	N/A	N/A	N/A	N/A	N/A	N/A	N/A	N/A	N/A	N/A	N/A	N/A	N/A	N/A	N/A	N/A	N/A	N/A	N/A	N/A	N/A	N/A	N/A
	MED846	N/A	N/A	N/A	N/A	N/A	N/A	N/A	N/A	N/A	N/A	N/A	N/A	N/A	N/A	N/A	N/A	N/A	N/A	N/A	N/A	N/A	N/A	N/A	N/A	N/A	N/A	N/A	N/A	N/A	N/A	N/A	N/A	N/A	N/A	N/A	N/A	N/A	N/A	N/A	N/A	N/A	N/A	N/A	N/A	N/A	N/A	N/A	N/A
	UBA89	89.126,1.71e-167,579	96.146,0.0,761	99.571,0.0,850	88.298,8.01e-161,556	96.352,0.0,767	92.704,0.0,673	88.723,3.70e-164,568	96.137,0.0,761	95.923,0.0,756	89.339,3.67e-169,584	96.781,0.0,778	94.206,0.0,712	93.777,0.0,701	93.348,0.0,689	89.316,3.67e-169,584	95.923,0.0,756	88.298,8.01e-161,556	89.079,1.71e-167,579	92.291,0.0,662	94.206,0.0,712	89.507,2.84e-170,588	89.744,1.70e-172,595	88.627,3.70e-164,568	89.316,3.67e-169,584	93.576,0.0,695	94.861,0.0,728	94.433,0.0,717	96.146,0.0,761	96.352,0.0,767	91.453,0.0,640	95.064,0.0,734	94.194,0.0,710	95.923,0.0,756	90.000,3.65e-174,601	93.562,0.0,693	94.030,0.0,706	88.486,1.72e-162,562	92.537,0.0,667	91.845,0.0,651	94.231,0.0,712	88.437,1.72e-162,562	96.996,0.0,784	92.275,0.0,660	92.735,0.0,673	94.231,0.0,712	92.060,0.0,656	91.471,0.0,640	92.934,0.0,678
	UBA605	94.366,2.70e-26,110	97.183,1.25e-29,121	98.684,4.45e-34,135	94.366,2.70e-26,110	98.684,4.45e-34,135	94.366,2.70e-26,110	95.775,5.79e-28,115	97.183,1.25e-29,121	98.649,5.75e-33,132	95.775,5.79e-28,115	98.684,4.45e-34,135	N/A	96.053,9.63e-31,124	97.297,2.68e-31,126	94.366,2.70e-26,110	95.775,5.79e-28,115	N/A	94.366,2.70e-26,110	94.366,2.70e-26,110	97.297,2.68e-31,126	94.366,2.70e-26,110	92.958,1.25e-24,104	93.243,2.70e-26,110	95.775,5.79e-28,115	94.366,2.70e-26,110	94.366,2.70e-26,110	94.366,2.70e-26,110	98.649,5.75e-33,132	98.684,4.45e-34,135	N/A	94.366,2.70e-26,110	95.775,5.79e-28,115	98.684,4.45e-34,135	98.592,2.68e-31,126	97.297,2.68e-31,126	98.684,4.45e-34,135	94.366,2.70e-26,110	97.183,1.25e-29,121	96.053,9.63e-31,124	100.000,9.56e-36,141	94.366,2.70e-26,110	97.183,1.25e-29,121	95.775,5.79e-28,115	98.592,2.68e-31,126	96.053,9.63e-31,124	97.368,2.07e-32,130	98.649,5.75e-33,132	94.366,2.70e-26,110
	TARA-PSE-MAG-00070	N/A	N/A	N/A	N/A	N/A	N/A	N/A	N/A	N/A	N/A	N/A	N/A	N/A	N/A	N/A	N/A	N/A	N/A	N/A	N/A	N/A	N/A	N/A	N/A	N/A	N/A	N/A	N/A	N/A	N/A	N/A	N/A	N/A	N/A	N/A	N/A	N/A	N/A	N/A	N/A	N/A	N/A	N/A	N/A	N/A	N/A	N/A	N/A
	NAT86	N/A	N/A	N/A	N/A	N/A	N/A	N/A	N/A	N/A	N/A	N/A	N/A	N/A	N/A	N/A	N/A	N/A	N/A	N/A	N/A	N/A	N/A	N/A	N/A	N/A	N/A	N/A	N/A	N/A	N/A	N/A	N/A	N/A	N/A	N/A	N/A	N/A	N/A	N/A	N/A	N/A	N/A	N/A	N/A	N/A	N/A	N/A	N/A
	UBA439	N/A	N/A	N/A	N/A	N/A	N/A	N/A	N/A	N/A	N/A	N/A	N/A	N/A	N/A	N/A	N/A	N/A	N/A	N/A	N/A	N/A	N/A	N/A	N/A	N/A	N/A	N/A	N/A	N/A	N/A	N/A	N/A	N/A	N/A	N/A	N/A	N/A	N/A	N/A	N/A	N/A	N/A	N/A	N/A	N/A	N/A	N/A	N/A
	SAT116	N/A	N/A	N/A	N/A	N/A	N/A	N/A	N/A	N/A	N/A	N/A	N/A	N/A	N/A	N/A	N/A	N/A	N/A	N/A	N/A	N/A	N/A	N/A	N/A	N/A	N/A	N/A	N/A	N/A	N/A	N/A	N/A	N/A	N/A	N/A	N/A	N/A	N/A	N/A	N/A	N/A	N/A	N/A	N/A	N/A	N/A	N/A	N/A
16	Cayman51-deep	86.081,1.07e-139,486	92.291,0.0,647	92.918,0.0,664	86.567,4.92e-143,497	92.704,0.0,658	89.056,4.79e-163,564	86.510,4.92e-143,497	92.060,0.0,641	95.064,0.0,719	86.296,2.29e-141,492	93.133,0.0,669	90.343,4.72e-173,597	90.150,2.20e-171,592	90.364,4.72e-173,597	86.296,2.29e-141,492	91.845,0.0,636	86.354,2.29e-141,492	85.867,4.96e-138,481	88.651,1.04e-159,553	91.649,0.0,630	86.481,1.77e-142,496	85.897,4.96e-138,481	85.011,2.32e-131,459	86.296,2.29e-141,492	89.507,2.21e-166,575	91.221,1.01e-179,619	90.364,4.72e-173,597	92.934,0.0,664	92.704,0.0,658	88.197,2.24e-156,542	91.416,0.0,625	90.538,3.65e-174,601	92.704,0.0,658	87.393,1.05e-149,520	90.343,1.70e-172,595	89.316,1.03e-164,569	85.684,2.31e-136,475	89.744,4.75e-168,580	89.316,1.03e-164,569	89.056,4.79e-163,564	85.684,2.31e-136,475	92.704,0.0,658	88.817,8.01e-161,556	89.485,2.21e-166,575	90.578,1.01e-174,603	89.530,2.21e-166,575	91.239,1.01e-179,619	89.293,1.03e-164,569
	UBA528	92.434,1.41e-123,433	96.700,2.94e-145,505	97.030,6.32e-147,510	91.118,6.60e-117,411	96.370,1.37e-143,499	95.050,6.41e-137,477	91.447,1.42e-118,416	96.700,2.94e-145,505	96.040,6.37e-142,494	92.763,3.03e-125,438	97.360,1.36e-148,516	94.719,2.98e-135,472	94.719,2.98e-135,472	95.380,1.38e-138,483	92.763,3.03e-125,438	96.370,1.37e-143,499	90.789,3.07e-115,405	91.089,6.60e-117,411	92.763,3.03e-125,438	95.380,1.38e-138,483	92.763,3.03e-125,438	91.118,6.60e-117,411	89.803,3.09e-110,388	92.763,3.03e-125,438	92.434,1.41e-123,433	95.050,6.41e-137,477	93.421,1.40e-128,449	96.370,1.37e-143,499	96.370,1.37e-143,499	94.719,2.98e-135,472	95.050,6.41e-137,477	95.380,1.38e-138,483	96.040,6.37e-142,494	91.776,3.05e-120,422	95.710,2.96e-140,488	97.030,6.32e-147,510	91.089,6.60e-117,411	96.700,2.94e-145,505	94.389,1.39e-133,466	97.360,1.36e-148,516	91.776,3.05e-120,422	96.700,2.94e-145,505	96.370,1.37e-143,499	97.030,6.32e-147,510	94.719,2.98e-135,472	94.719,2.98e-135,472	96.040,6.37e-142,494	92.763,3.03e-125,438
	SP231	N/A	N/A	N/A	N/A	N/A	N/A	N/A	N/A	N/A	N/A	N/A	N/A	N/A	N/A	N/A	N/A	N/A	N/A	N/A	N/A	N/A	N/A	N/A	N/A	N/A	N/A	N/A	N/A	N/A	N/A	N/A	N/A	N/A	N/A	N/A	N/A	N/A	N/A	N/A	N/A	N/A	N/A	N/A	N/A	N/A	N/A	N/A	N/A
	Guaymas22	N/A	N/A	N/A	N/A	N/A	N/A	N/A	N/A	N/A	N/A	N/A	N/A	N/A	N/A	N/A	N/A	N/A	N/A	N/A	N/A	N/A	N/A	N/A	N/A	N/A	N/A	N/A	N/A	N/A	N/A	N/A	N/A	N/A	N/A	N/A	N/A	N/A	N/A	N/A	N/A	N/A	N/A	N/A	N/A	N/A	N/A	N/A	N/A
	UBA54	89.091,3.25e-75,272	94.521,3.16e-95,339	93.607,6.84e-92,327	89.545,2.51e-76,276	95.853,4.06e-99,351	92.237,6.88e-87,311	90.000,1.50e-78,283	94.470,4.09e-94,335	99.543,1.43e-113,399	89.545,6.98e-77,278	96.347,6.74e-102,361	N/A	92.694,1.48e-88,316	94.977,6.79e-97,344	89.091,3.25e-75,272	94.009,1.90e-92,329	N/A	86.697,2.55e-66,243	89.091,3.25e-75,272	94.977,6.79e-97,344	89.091,3.25e-75,272	87.671,1.18e-69,254	85.388,2.57e-61,226	89.545,6.98e-77,278	89.091,3.25e-75,272	92.237,6.88e-87,311	89.908,1.94e-77,279	96.347,6.74e-102,361	95.853,4.06e-99,351	N/A	92.237,6.88e-87,311	92.694,1.48e-88,316	94.521,3.16e-95,339	90.000,1.50e-78,283	95.434,1.46e-98,350	93.607,6.84e-92,327	86.697,2.55e-66,243	94.521,3.16e-95,339	92.308,6.88e-87,311	94.064,1.47e-93,333	88.584,5.44e-73,265	94.521,3.16e-95,339	94.009,1.90e-92,329	94.977,6.79e-97,344	92.694,1.48e-88,316	92.760,1.48e-88,316	99.543,1.43e-113,399	89.091,3.25e-75,272
	MED-G34	N/A	N/A	N/A	N/A	N/A	N/A	N/A	N/A	N/A	N/A	N/A	N/A	N/A	N/A	N/A	N/A	N/A	N/A	N/A	N/A	N/A	N/A	N/A	N/A	N/A	N/A	N/A	N/A	N/A	N/A	N/A	N/A	N/A	N/A	N/A	N/A	N/A	N/A	N/A	N/A	N/A	N/A	N/A	N/A	N/A	N/A	N/A	N/A
	UBA623	N/A	N/A	N/A	N/A	N/A	N/A	N/A	N/A	N/A	N/A	N/A	N/A	N/A	N/A	N/A	N/A	N/A	N/A	N/A	N/A	N/A	N/A	N/A	N/A	N/A	N/A	N/A	N/A	N/A	N/A	N/A	N/A	N/A	N/A	N/A	N/A	N/A	N/A	N/A	N/A	N/A	N/A	N/A	N/A	N/A	N/A	N/A	N/A
	TARA-ANE-MAG-00052	N/A	N/A	N/A	N/A	N/A	N/A	N/A	N/A	N/A	N/A	N/A	N/A	N/A	N/A	N/A	N/A	N/A	N/A	N/A	N/A	N/A	N/A	N/A	N/A	N/A	N/A	N/A	N/A	N/A	N/A	N/A	N/A	N/A	N/A	N/A	N/A	N/A	N/A	N/A	N/A	N/A	N/A	N/A	N/A	N/A	N/A	N/A	N/A
	TARA-PSW-MAG-00073	N/A	N/A	N/A	N/A	N/A	N/A	N/A	N/A	N/A	N/A	N/A	N/A	N/A	N/A	N/A	N/A	N/A	N/A	N/A	N/A	N/A	N/A	N/A	N/A	N/A	N/A	N/A	N/A	N/A	N/A	N/A	N/A	N/A	N/A	N/A	N/A	N/A	N/A	N/A	N/A	N/A	N/A	N/A	N/A	N/A	N/A	N/A	N/A
	UBA101	N/A	N/A	N/A	N/A	N/A	N/A	N/A	N/A	N/A	N/A	N/A	N/A	N/A	N/A	N/A	N/A	N/A	N/A	N/A	N/A	N/A	N/A	N/A	N/A	N/A	N/A	N/A	N/A	N/A	N/A	N/A	N/A	N/A	N/A	N/A	N/A	N/A	N/A	N/A	N/A	N/A	N/A	N/A	N/A	N/A	N/A	N/A	N/A
	UBA540	N/A	N/A	N/A	N/A	N/A	N/A	N/A	N/A	N/A	N/A	N/A	N/A	N/A	N/A	N/A	N/A	N/A	N/A	N/A	N/A	N/A	N/A	N/A	N/A	N/A	N/A	N/A	N/A	N/A	N/A	N/A	N/A	N/A	N/A	N/A	N/A	N/A	N/A	N/A	N/A	N/A	N/A	N/A	N/A	N/A	N/A	N/A	N/A
	RS814	N/A	N/A	N/A	N/A	N/A	N/A	N/A	N/A	N/A	N/A	N/A	N/A	N/A	N/A	N/A	N/A	N/A	N/A	N/A	N/A	N/A	N/A	N/A	N/A	N/A	N/A	N/A	N/A	N/A	N/A	N/A	N/A	N/A	N/A	N/A	N/A	N/A	N/A	N/A	N/A	N/A	N/A	N/A	N/A	N/A	N/A	N/A	N/A
	MGIIBin18	N/A	N/A	N/A	N/A	N/A	N/A	N/A	N/A	N/A	N/A	N/A	N/A	N/A	N/A	N/A	N/A	N/A	N/A	N/A	N/A	N/A	N/A	N/A	N/A	N/A	N/A	N/A	N/A	N/A	N/A	N/A	N/A	N/A	N/A	N/A	N/A	N/A	N/A	N/A	N/A	N/A	N/A	N/A	N/A	N/A	N/A	N/A	N/A
	SP3107	N/A	N/A	N/A	N/A	N/A	N/A	N/A	N/A	N/A	N/A	N/A	N/A	N/A	N/A	N/A	N/A	N/A	N/A	N/A	N/A	N/A	N/A	N/A	N/A	N/A	N/A	N/A	N/A	N/A	N/A	N/A	N/A	N/A	N/A	N/A	N/A	N/A	N/A	N/A	N/A	N/A	N/A	N/A	N/A	N/A	N/A	N/A	N/A
	UBA220	N/A	N/A	N/A	N/A	N/A	N/A	N/A	N/A	N/A	N/A	N/A	N/A	N/A	N/A	N/A	N/A	N/A	N/A	N/A	N/A	N/A	N/A	N/A	N/A	N/A	N/A	N/A	N/A	N/A	N/A	N/A	N/A	N/A	N/A	N/A	N/A	N/A	N/A	N/A	N/A	N/A	N/A	N/A	N/A	N/A	N/A	N/A	N/A
	SP3115	N/A	N/A	N/A	N/A	N/A	N/A	N/A	N/A	N/A	N/A	N/A	N/A	N/A	N/A	N/A	N/A	N/A	N/A	N/A	N/A	N/A	N/A	N/A	N/A	N/A	N/A	N/A	N/A	N/A	N/A	N/A	N/A	N/A	N/A	N/A	N/A	N/A	N/A	N/A	N/A	N/A	N/A	N/A	N/A	N/A	N/A	N/A	N/A
	UBA200	N/A	N/A	N/A	N/A	N/A	N/A	N/A	N/A	N/A	N/A	N/A	N/A	N/A	N/A	N/A	N/A	N/A	N/A	N/A	N/A	N/A	N/A	N/A	N/A	N/A	N/A	N/A	N/A	N/A	N/A	N/A	N/A	N/A	N/A	N/A	N/A	N/A	N/A	N/A	N/A	N/A	N/A	N/A	N/A	N/A	N/A	N/A	N/A
17	NP84	N/A	N/A	N/A	N/A	N/A	N/A	N/A	N/A	N/A	N/A	N/A	N/A	N/A	N/A	N/A	N/A	N/A	N/A	N/A	N/A	N/A	N/A	N/A	N/A	N/A	N/A	N/A	N/A	N/A	N/A	N/A	N/A	N/A	N/A	N/A	N/A	N/A	N/A	N/A	N/A	N/A	N/A	N/A	N/A	N/A	N/A	N/A	N/A
	UBA4	N/A	N/A	N/A	N/A	N/A	N/A	N/A	N/A	N/A	N/A	N/A	N/A	N/A	N/A	N/A	N/A	N/A	N/A	N/A	N/A	N/A	N/A	N/A	N/A	N/A	N/A	N/A	N/A	N/A	N/A	N/A	N/A	N/A	N/A	N/A	N/A	N/A	N/A	N/A	N/A	N/A	N/A	N/A	N/A	N/A	N/A	N/A	N/A
	UBA438	N/A	N/A	N/A	N/A	N/A	N/A	N/A	N/A	N/A	N/A	N/A	N/A	N/A	N/A	N/A	N/A	N/A	N/A	N/A	N/A	N/A	N/A	N/A	N/A	N/A	N/A	N/A	N/A	N/A	N/A	N/A	N/A	N/A	N/A	N/A	N/A	N/A	N/A	N/A	N/A	N/A	N/A	N/A	N/A	N/A	N/A	N/A	N/A
	TARA-ASW-MAG-00013	N/A	N/A	N/A	N/A	N/A	N/A	N/A	N/A	N/A	N/A	N/A	N/A	N/A	N/A	N/A	N/A	N/A	N/A	N/A	N/A	N/A	N/A	N/A	N/A	N/A	N/A	N/A	N/A	N/A	N/A	N/A	N/A	N/A	N/A	N/A	N/A	N/A	N/A	N/A	N/A	N/A	N/A	N/A	N/A	N/A	N/A	N/A	N/A
	TARA-ANW-MAG-00046	N/A	N/A	N/A	N/A	N/A	N/A	N/A	N/A	N/A	N/A	N/A	N/A	N/A	N/A	N/A	N/A	N/A	N/A	N/A	N/A	N/A	N/A	N/A	N/A	N/A	N/A	N/A	N/A	N/A	N/A	N/A	N/A	N/A	N/A	N/A	N/A	N/A	N/A	N/A	N/A	N/A	N/A	N/A	N/A	N/A	N/A	N/A	N/A
	SP3063	N/A	N/A	N/A	N/A	N/A	N/A	N/A	N/A	N/A	N/A	N/A	N/A	N/A	N/A	N/A	N/A	N/A	N/A	N/A	N/A	N/A	N/A	N/A	N/A	N/A	N/A	N/A	N/A	N/A	N/A	N/A	N/A	N/A	N/A	N/A	N/A	N/A	N/A	N/A	N/A	N/A	N/A	N/A	N/A	N/A	N/A	N/A	N/A
	UBA180	N/A	N/A	N/A	N/A	N/A	N/A	N/A	N/A	N/A	N/A	N/A	N/A	N/A	N/A	N/A	N/A	N/A	N/A	N/A	N/A	N/A	N/A	N/A	N/A	N/A	N/A	N/A	N/A	N/A	N/A	N/A	N/A	N/A	N/A	N/A	N/A	N/A	N/A	N/A	N/A	N/A	N/A	N/A	N/A	N/A	N/A	N/A	N/A
	UBA3	N/A	N/A	N/A	N/A	N/A	N/A	N/A	N/A	N/A	N/A	N/A	N/A	N/A	N/A	N/A	N/A	N/A	N/A	N/A	N/A	N/A	N/A	N/A	N/A	N/A	N/A	N/A	N/A	N/A	N/A	N/A	N/A	N/A	N/A	N/A	N/A	N/A	N/A	N/A	N/A	N/A	N/A	N/A	N/A	N/A	N/A	N/A	N/A
	UBA560	N/A	N/A	N/A	N/A	N/A	N/A	N/A	N/A	N/A	N/A	N/A	N/A	N/A	N/A	N/A	N/A	N/A	N/A	N/A	N/A	N/A	N/A	N/A	N/A	N/A	N/A	N/A	N/A	N/A	N/A	N/A	N/A	N/A	N/A	N/A	N/A	N/A	N/A	N/A	N/A	N/A	N/A	N/A	N/A	N/A	N/A	N/A	N/A
	NP1521	N/A	N/A	N/A	N/A	N/A	N/A	N/A	N/A	N/A	N/A	N/A	N/A	N/A	N/A	N/A	N/A	N/A	N/A	N/A	N/A	N/A	N/A	N/A	N/A	N/A	N/A	N/A	N/A	N/A	N/A	N/A	N/A	N/A	N/A	N/A	N/A	N/A	N/A	N/A	N/A	N/A	N/A	N/A	N/A	N/A	N/A	N/A	N/A
	UBA601	N/A	N/A	N/A	N/A	N/A	N/A	N/A	N/A	N/A	N/A	N/A	N/A	N/A	N/A	N/A	N/A	N/A	N/A	N/A	N/A	N/A	N/A	N/A	N/A	N/A	N/A	N/A	N/A	N/A	N/A	N/A	N/A	N/A	N/A	N/A	N/A	N/A	N/A	N/A	N/A	N/A	N/A	N/A	N/A	N/A	N/A	N/A	N/A
	IN34	N/A	N/A	N/A	N/A	N/A	N/A	N/A	N/A	N/A	N/A	N/A	N/A	N/A	N/A	N/A	N/A	N/A	N/A	N/A	N/A	N/A	N/A	N/A	N/A	N/A	N/A	N/A	N/A	N/A	N/A	N/A	N/A	N/A	N/A	N/A	N/A	N/A	N/A	N/A	N/A	N/A	N/A	N/A	N/A	N/A	N/A	N/A	N/A
	TARA-ASW-MAG-00021	N/A	N/A	N/A	N/A	N/A	N/A	N/A	N/A	N/A	N/A	N/A	N/A	N/A	N/A	N/A	N/A	N/A	N/A	N/A	N/A	N/A	N/A	N/A	N/A	N/A	N/A	N/A	N/A	N/A	N/A	N/A	N/A	N/A	N/A	N/A	N/A	N/A	N/A	N/A	N/A	N/A	N/A	N/A	N/A	N/A	N/A	N/A	N/A
	ARS47	N/A	N/A	N/A	N/A	N/A	N/A	N/A	N/A	N/A	N/A	N/A	N/A	N/A	N/A	N/A	N/A	N/A	N/A	N/A	N/A	N/A	N/A	N/A	N/A	N/A	N/A	N/A	N/A	N/A	N/A	N/A	N/A	N/A	N/A	N/A	N/A	N/A	N/A	N/A	N/A	N/A	N/A	N/A	N/A	N/A	N/A	N/A	N/A
	UBA130	N/A	N/A	N/A	N/A	N/A	N/A	N/A	N/A	N/A	N/A	N/A	N/A	N/A	N/A	N/A	N/A	N/A	N/A	N/A	N/A	N/A	N/A	N/A	N/A	N/A	N/A	N/A	N/A	N/A	N/A	N/A	N/A	N/A	N/A	N/A	N/A	N/A	N/A	N/A	N/A	N/A	N/A	N/A	N/A	N/A	N/A	N/A	N/A
	UBA181	N/A	N/A	N/A	N/A	N/A	N/A	N/A	N/A	N/A	N/A	N/A	N/A	N/A	N/A	N/A	N/A	N/A	N/A	N/A	N/A	N/A	N/A	N/A	N/A	N/A	N/A	N/A	N/A	N/A	N/A	N/A	N/A	N/A	N/A	N/A	N/A	N/A	N/A	N/A	N/A	N/A	N/A	N/A	N/A	N/A	N/A	N/A	N/A
	TARA-ANE-MAG-00063	N/A	N/A	N/A	N/A	N/A	N/A	N/A	N/A	N/A	N/A	N/A	N/A	N/A	N/A	N/A	N/A	N/A	N/A	N/A	N/A	N/A	N/A	N/A	N/A	N/A	N/A	N/A	N/A	N/A	N/A	N/A	N/A	N/A	N/A	N/A	N/A	N/A	N/A	N/A	N/A	N/A	N/A	N/A	N/A	N/A	N/A	N/A	N/A
	TARA-PON-MAG-00047	N/A	N/A	N/A	N/A	N/A	N/A	N/A	N/A	N/A	N/A	N/A	N/A	N/A	N/A	N/A	N/A	N/A	N/A	N/A	N/A	N/A	N/A	N/A	N/A	N/A	N/A	N/A	N/A	N/A	N/A	N/A	N/A	N/A	N/A	N/A	N/A	N/A	N/A	N/A	N/A	N/A	N/A	N/A	N/A	N/A	N/A	N/A	N/A
	NP965	88.803,5.32e-88,315	96.124,1.10e-119,420	99.611,1.07e-134,470	88.462,2.48e-86,309	97.276,1.09e-124,436	91.829,2.42e-101,359	89.535,2.46e-91,326	95.720,5.10e-118,414	98.054,5.03e-128,448	88.803,5.32e-88,315	97.665,2.34e-126,442	94.553,5.14e-113,398	93.774,1.11e-109,387	93.385,5.17e-108,381	89.147,1.14e-89,320	95.720,5.10e-118,414	88.760,5.32e-88,315	90.310,1.14e-94,337	94.553,5.14e-113,398	95.720,5.10e-118,414	89.494,8.84e-91,324	90.698,2.44e-96,342	90.661,2.44e-96,342	88.760,5.32e-88,315	96.887,5.06e-123,431	95.736,5.10e-118,414	97.665,2.34e-126,442	97.287,1.09e-124,436	97.276,1.09e-124,436	89.575,2.46e-91,326	96.109,1.10e-119,420	94.141,8.60e-111,390	97.665,2.34e-126,442	91.571,1.13e-99,353	93.385,1.86e-107,379	89.615,2.46e-91,326	89.231,1.14e-89,320	89.615,2.46e-91,326	92.218,5.21e-103,364	89.575,2.46e-91,326	87.938,1.15e-84,303	97.665,2.34e-126,442	89.105,4.11e-89,318	89.575,2.46e-91,326	94.553,5.14e-113,398	92.218,5.21e-103,364	90.000,5.28e-93,331	95.720,5.10e-118,414
	MED770	N/A	N/A	N/A	N/A	N/A	N/A	N/A	N/A	N/A	N/A	N/A	N/A	N/A	N/A	N/A	N/A	N/A	N/A	N/A	N/A	N/A	N/A	N/A	N/A	N/A	N/A	N/A	N/A	N/A	N/A	N/A	N/A	N/A	N/A	N/A	N/A	N/A	N/A	N/A	N/A	N/A	N/A	N/A	N/A	N/A	N/A	N/A	N/A
	UBA103	N/A	N/A	N/A	N/A	N/A	N/A	N/A	N/A	N/A	N/A	N/A	N/A	N/A	N/A	N/A	N/A	N/A	N/A	N/A	N/A	N/A	N/A	N/A	N/A	N/A	N/A	N/A	N/A	N/A	N/A	N/A	N/A	N/A	N/A	N/A	N/A	N/A	N/A	N/A	N/A	N/A	N/A	N/A	N/A	N/A	N/A	N/A	N/A
	TARA-PON-MAG-00033	N/A	N/A	N/A	N/A	N/A	N/A	N/A	N/A	N/A	N/A	N/A	N/A	N/A	N/A	N/A	N/A	N/A	N/A	N/A	N/A	N/A	N/A	N/A	N/A	N/A	N/A	N/A	N/A	N/A	N/A	N/A	N/A	N/A	N/A	N/A	N/A	N/A	N/A	N/A	N/A	N/A	N/A	N/A	N/A	N/A	N/A	N/A	N/A
	UBA121	N/A	N/A	N/A	N/A	N/A	N/A	N/A	N/A	N/A	N/A	N/A	N/A	N/A	N/A	N/A	N/A	N/A	N/A	N/A	N/A	N/A	N/A	N/A	N/A	N/A	N/A	N/A	N/A	N/A	N/A	N/A	N/A	N/A	N/A	N/A	N/A	N/A	N/A	N/A	N/A	N/A	N/A	N/A	N/A	N/A	N/A	N/A	N/A
	UBA498	94.366,2.70e-26,110	97.183,1.25e-29,121	98.684,4.45e-34,135	94.366,2.70e-26,110	98.684,4.45e-34,135	94.366,2.70e-26,110	95.775,5.79e-28,115	97.183,1.25e-29,121	98.649,5.75e-33,132	95.775,5.79e-28,115	98.684,4.45e-34,135	N/A	96.053,9.63e-31,124	97.297,2.68e-31,126	94.366,2.70e-26,110	95.775,5.79e-28,115	N/A	94.366,2.70e-26,110	94.366,2.70e-26,110	97.297,2.68e-31,126	94.366,2.70e-26,110	92.958,1.25e-24,104	93.243,2.70e-26,110	95.775,5.79e-28,115	94.366,2.70e-26,110	94.366,2.70e-26,110	94.366,2.70e-26,110	98.649,5.75e-33,132	98.684,4.45e-34,135	N/A	94.366,2.70e-26,110	95.775,5.79e-28,115	98.684,4.45e-34,135	98.592,2.68e-31,126	97.297,2.68e-31,126	98.684,4.45e-34,135	94.366,2.70e-26,110	97.183,1.25e-29,121	96.053,9.63e-31,124	100.000,9.56e-36,141	94.366,2.70e-26,110	97.183,1.25e-29,121	95.775,5.79e-28,115	98.592,2.68e-31,126	96.053,9.63e-31,124	97.368,2.07e-32,130	98.649,5.75e-33,132	94.366,2.70e-26,110
	EAC40	N/A	N/A	N/A	N/A	N/A	N/A	N/A	N/A	N/A	N/A	N/A	N/A	N/A	N/A	N/A	N/A	N/A	N/A	N/A	N/A	N/A	N/A	N/A	N/A	N/A	N/A	N/A	N/A	N/A	N/A	N/A	N/A	N/A	N/A	N/A	N/A	N/A	N/A	N/A	N/A	N/A	N/A	N/A	N/A	N/A	N/A	N/A	N/A
	UBA465	92.308,7.49e-27,111	94.872,3.46e-30,122	98.701,1.24e-34,137	92.308,7.49e-27,111	98.718,3.44e-35,139	92.308,7.49e-27,111	93.590,1.61e-28,117	94.872,3.46e-30,122	97.436,1.60e-33,134	93.590,1.61e-28,117	98.718,3.44e-35,139	N/A	96.154,7.44e-32,128	96.154,7.44e-32,128	92.308,7.49e-27,111	93.590,1.61e-28,117	N/A	94.366,2.70e-26,110	92.308,7.49e-27,111	96.154,7.44e-32,128	92.308,7.49e-27,111	92.958,1.25e-24,104	93.243,2.70e-26,110	93.590,1.61e-28,117	92.308,7.49e-27,111	92.308,7.49e-27,111	92.308,7.49e-27,111	97.436,1.60e-33,134	98.718,3.44e-35,139	N/A	92.308,7.49e-27,111	93.590,1.61e-28,117	98.718,3.44e-35,139	96.154,7.44e-32,128	96.154,7.44e-32,128	98.701,1.24e-34,137	94.366,2.70e-26,110	94.872,3.46e-30,122	96.154,7.44e-32,128	100.000,2.66e-36,143	92.308,7.49e-27,111	94.872,3.46e-30,122	93.590,1.61e-28,117	96.154,7.44e-32,128	96.154,7.44e-32,128	97.436,1.60e-33,134	97.436,1.60e-33,134	92.308,7.49e-27,111
	UBA62	89.316,3.67e-169,584	95.931,0.0,756	96.567,0.0,773	88.723,3.70e-164,568	99.356,0.0,845	92.489,0.0,667	89.574,7.90e-171,590	96.137,0.0,761	96.352,0.0,767	89.530,7.90e-171,590	97.639,0.0,800	94.872,0.0,728	94.017,0.0,706	95.494,0.0,745	90.000,3.65e-174,601	95.923,0.0,756	88.699,3.70e-164,568	88.699,3.70e-164,568	92.537,0.0,667	95.923,0.0,756	90.192,2.82e-175,604	89.507,7.90e-171,590	88.841,7.95e-166,573	90.000,3.65e-174,601	94.433,0.0,717	95.064,0.0,734	95.717,0.0,750	97.859,0.0,806	99.356,0.0,845	92.077,0.0,656	95.279,0.0,739	93.978,0.0,704	96.137,0.0,761	91.006,0.0,628	95.708,0.0,749	92.324,0.0,662	88.486,1.72e-162,562	91.915,0.0,651	92.735,0.0,673	92.719,0.0,673	88.913,7.95e-166,573	97.216,0.0,789	92.521,0.0,665	92.308,0.0,662	94.444,0.0,717	92.949,0.0,678	92.751,0.0,673	93.362,0.0,689
	UBA538	89.316,3.67e-169,584	95.931,0.0,756	96.567,0.0,773	88.723,3.70e-164,568	99.356,0.0,845	92.489,0.0,667	89.574,7.90e-171,590	96.137,0.0,761	96.352,0.0,767	89.530,7.90e-171,590	97.639,0.0,800	94.872,0.0,728	94.017,0.0,706	95.494,0.0,745	90.000,3.65e-174,601	95.923,0.0,756	88.699,3.70e-164,568	88.699,3.70e-164,568	92.537,0.0,667	95.923,0.0,756	90.192,2.82e-175,604	89.507,7.90e-171,590	88.841,7.95e-166,573	90.000,3.65e-174,601	94.433,0.0,717	95.064,0.0,734	95.717,0.0,750	97.859,0.0,806	99.356,0.0,845	92.077,0.0,656	95.279,0.0,739	93.978,0.0,704	96.137,0.0,761	91.006,0.0,628	95.708,0.0,749	92.324,0.0,662	88.486,1.72e-162,562	91.915,0.0,651	92.735,0.0,673	92.719,0.0,673	88.913,7.95e-166,573	97.216,0.0,789	92.521,0.0,665	92.308,0.0,662	94.444,0.0,717	92.949,0.0,678	92.751,0.0,673	93.362,0.0,689
	SP3007	89.103,1.70e-172,595	94.206,0.0,730	94.850,0.0,747	88.511,1.71e-167,579	97.425,0.0,813	92.060,0.0,675	89.149,1.70e-172,595	94.635,0.0,741	95.064,0.0,752	89.316,3.65e-174,601	96.567,0.0,791	93.590,0.0,713	92.735,0.0,691	93.991,0.0,725	89.787,1.69e-177,612	94.421,0.0,736	88.486,1.71e-167,579	88.273,2.21e-166,575	91.258,0.0,651	94.421,0.0,736	89.979,1.30e-178,616	89.316,3.65e-174,601	88.651,3.67e-169,584	89.787,1.69e-177,612	93.148,0.0,701	93.562,0.0,713	94.433,0.0,734	95.931,0.0,774	97.425,0.0,813	91.863,0.0,669	93.777,0.0,719	92.473,0.0,684	95.064,0.0,752	90.598,0.0,634	93.991,0.0,723	91.684,0.0,664	88.060,1.03e-164,569	91.258,0.0,652	92.308,0.0,676	92.077,0.0,675	88.699,3.67e-169,584	95.494,0.0,763	92.094,0.0,673	91.649,0.0,664	93.162,0.0,702	92.521,0.0,682	92.324,0.0,680	92.077,0.0,673
[truncated: 275 more columns]
