# Supplementary material for: Oxygen-driven divergence of marine group II archaea reflected by transitions of superoxide dismutases
Source: Microbiol Spectr. 2023 Dec 4;12(1):e02033-23. doi: 10.1128/spectrum.02033-23 (PMC10783094; doi:10.1128/spectrum.02033-23)
Supplement: Table S7 — Annotation results of Fe/MnSOD and NiSOD in 202 reference archaeal genomes. [file spectrum.02033-23-s0008.xlsx]

## Sheet: Table S7
Table S7. The annotation results of Fe/MnSOD and NiSOD in 202 reference archaeal genomes.
Taxonomy	Fe/Mn-SOD	Ni-SOD	Assembly Level	Accession number	Archaeal group	Supplementary notes
Candidatus_Heimdallarchaeota_archaeon_isolate_RS678	-	√	Contig	GCA_001940725.1	Asgard	-
Candidatus_Heimdallarchaeota_archaeon_LC_2	-	√	Contig	GCA_002728275.1	Asgard	-
Candidatus_Lokiarchaeota_archaeon_isolate_B53_G9	-	-	Contig	GCA_003662865.1	Asgard	-
Candidatus_Lokiarchaeota_archaeon_isolate_E44_bin85	-	-	Contig	GCA_004375715.1	Asgard	-
Candidatus_Odinarchaeota_archaeon_LCB_4	√	-	Contig	GCA_001940665.1	Asgard	-
Candidatus_Thorarchaeota_archaeon_SMTZ1-45	-	-	Contig	GCA_001563335.1	Asgard	-
Candidatus_Thorarchaeota_archaeon_SMTZ1-83	-	-	Contig	GCA_001563325.1	Asgard	-
Helarchaeota_ASGARD_archaeon_Hel_GB_A	-	-	Scaffold	GCA_005191415.1_	Asgard	-
Helarchaeota_ASGARD_archaeon_Hel_GB_B	-	-	Contig	GCA_005191425.1	Asgard	-
Candidatus_Aenigmarchaeum_subterraneum_SCGC_AAA011-O16	-	-	Contig	GCA_000405245.1	DPANN	-
Candidatus_Altiarchaeum_sp._CG2_30_32_3053	-	-	Scaffold	GCA_001873845.1	DPANN	-
Candidatus_Forterrea_multitransposorum_CG_2015-17_Forterrea_25_41	√	-	Complete_Genome	GCA_009392915.1	DPANN	-
Candidatus_Huberiarchaeum_crystalense_CG03_land_8_20_14_0_80_31_114	-	-	Scaffold	GCA_002780595.1	DPANN	-
Candidatus_Iainarchaeum_andersonii_SCGC_AAA011-E11	-	-	Contig	GCA_000402355.1	DPANN	-
Candidatus_Mancarchaeum_acidiphilum_strain_Mia14	√	-	Complete_Genome	GCA_002214165.1	DPANN	-
Candidatus_Micrarchaeum_acidiphilum_ARMAN-1	√	-	Scaffold	GCA_001889985.1	DPANN	-
Candidatus_Nanobsidianus_stetteri_isolate_SCGC_AB-777_F03	√	-	Contig	GCA_003086415.1	DPANN	-
Candidatus_Nanopusillus_acidilobi_strain_7A	√	-	Complete_Genome	GCA_001552015.1	DPANN	-
Candidatus_Pacearchaeota_archaeon_CG06_land_8_20_14_3_00_35_12	-	-	Scaffold	GCA_002780285.1	DPANN	-
Candidatus_Pacearchaeota_archaeon_CG09_land_8_20_14_0_10_30_9	√	-	Scaffold	GCA_002763285.1	DPANN	-
Nanoarchaeum_equitans_Kin4-M	-	-	Complete_Genome	GCA_000008085.1	DPANN	-
Woesearchaeota_archaeon_ARS21	-	-	Contig	GCA_002686215.1	DPANN	-
Woesearchaeota_archaeon_ARS73	-	-	Contig	GCA_002685855.1	DPANN	-
Acidiplasma_aeolicum_strain_VT	√	-	Contig	GCA_001402945.1	Thermoplasmatota	previous Diaforarchaea group in Euryarchaeota
Aciduliprofundum_boonei_T469	-	-	Complete_Genome	GCA_000025665.1	Thermoplasmatota	previous Diaforarchaea group in Euryarchaeota
Candidatus_Methanomassiliicoccus_intestinalis_Issoire-Mx1	-	-	Complete_Genome	GCA_000404225.1	Thermoplasmatota	previous Diaforarchaea group in Euryarchaeota
Candidatus_Methanomethylophilaceae_archaeon_isolate_CSBr16_145	-	-	Contig	GCA_007117455.1	Thermoplasmatota	previous Diaforarchaea group in Euryarchaeota
Candidatus_Methanomethylophilus_alvus_Mx1201	-	-	Complete_Genome	GCA_000300255.2	Thermoplasmatota	previous Diaforarchaea group in Euryarchaeota
Candidatus_Methanoplasma_termitum_strain_MpT1	-	-	Complete_Genome	GCA_000800805.1	Thermoplasmatota	previous Diaforarchaea group in Euryarchaeota
Cuniculiplasma_divulgatum_strain_PM4	√	-	Complete_Genome	GCA_900090055.1	Thermoplasmatota	previous Diaforarchaea group in Euryarchaeota
Ferroplasma_acidarmanus_fer1	√	-	Complete_Genome	GCA_000152265.2	Thermoplasmatota	previous Diaforarchaea group in Euryarchaeota
Marine_Group_III_euryarchaeote_CG-Bathy2	√	-	Contig	GCA_001875445.1	Thermoplasmatota	previous Diaforarchaea group in Euryarchaeota
Marine_Group_III_euryarchaeote_CG-Epi1	√	-	Contig	GCA_001875345.1	Thermoplasmatota	previous Diaforarchaea group in Euryarchaeota
Marine_Group_III_euryarchaeote_CG-Epi3	√	-	Contig	GCA_001875355.1	Thermoplasmatota	previous Diaforarchaea group in Euryarchaeota
Marine_Group_III_euryarchaeote_UBA102	√	-	Scaffold	GCA_002509225.1	Thermoplasmatota	previous Diaforarchaea group in Euryarchaeota
Marine_Group_III_euryarchaeote_UBA440	√	-	Scaffold	GCA_002509195.1	Thermoplasmatota	previous Diaforarchaea group in Euryarchaeota
Methanomassiliicoccaceae_archaeon_UBA113	-	-	Scaffold	GCA_002506175.1	Thermoplasmatota	previous Diaforarchaea group in Euryarchaeota
Methanomassiliicoccales_archaeon_UBA280	-	-	Scaffold	GCA_002499085.1	Thermoplasmatota	previous Diaforarchaea group in Euryarchaeota
Picrophilus_oshimae_DSM_9789	√	-	Contig	GCA_900176435.1	Thermoplasmatota	previous Diaforarchaea group in Euryarchaeota
Thermogymnomonas_acidicola_JCM_13583	√	-	Contig	GCA_001316105.1	Thermoplasmatota	previous Diaforarchaea group in Euryarchaeota
Thermoplasma_acidophilum_DSM_1728	√	-	Complete_Genome	GCA_000195915.1	Thermoplasmatota	previous Diaforarchaea group in Euryarchaeota
Archaeoglobus_fulgidus_DSM_4304	√	-	Complete_Genome	GCA_000008665.1	Euryarchaeota	-
Ferroglobus_placidus_DSM_10642	-	-	Complete_Genome	GCA_000025505.1	Euryarchaeota	-
Geoglobus_acetivorans_strain_SBH6	-	-	Complete_Genome	GCA_000789255.1	Euryarchaeota	-
Hadesarchaea_archaeon_YNP_45	√	-	Contig	GCA_001515205.2	Euryarchaeota	Hadesarchaea
Hadesarchaea_archaeon_YNP_N21	-	-	Contig	GCA_001515215.1	Euryarchaeota	Hadesarchaea
Methanobacterium_formicicum_strain_BRM9	√	-	Complete_Genome	GCA_000762265.1	Euryarchaeota	Methanomada_group
Methanobrevibacter_ruminantium_M1	-	-	Complete_Genome	GCA_000024185.1	Euryarchaeota	Methanomada_group
Methanosphaera_stadtmanae_DSM_3091	-	-	Complete_Genome	GCA_000012545.1	Euryarchaeota	Methanomada_group
Methanothermobacter_thermautotrophicus_str._Delta_H	√	-	Complete_Genome	GCA_000008645.1	Euryarchaeota	Methanomada_group
Methanothermus_fervidus_DSM_2088	-	-	Complete_Genome	GCA_000166095.1	Euryarchaeota	Methanomada_group
Methanopyrus_kandleri_AV19	-	-	Complete_Genome	GCA_000007185.1	Euryarchaeota	Methanopyri
Methanopyrus_sp._KOL6	-	-	Chromosome	GCA_002201915.1	Euryarchaeota	Methanopyri
Candidatus_Halobonum_tyrrellensis_G22	√	-	Contig	GCA_000495475.1	Euryarchaeota	Stenosarchaea_group
Candidatus_Haloredivivus_sp._G17	√	-	Contig	GCA_000236195.2	Euryarchaeota	Stenosarchaea_group
Candidatus_Methanofastidiosum_methylthiophilus_isolate_ADurb1213_Bin02801_APG09	-	-	Scaffold	GCA_001587635.1	Euryarchaeota	Stenosarchaea_group
Candidatus_Methanoliparum_thermophilum_isolate_NM1a	-	-	Contig	GCA_004212075.1	Euryarchaeota	Stenosarchaea_group
Candidatus_Methanolliviera_hydrocarbonicum_isolate_NM1b	-	-	Contig	GCA_004212085.1	Euryarchaeota	Stenosarchaea_group
Candidatus_Methanoperedens_nitroreducens_strain_ANME-2d	√	-	Scaffold	GCA_000685155.1	Euryarchaeota	Stenosarchaea_group
Candidatus_Nanosalina_sp._J07AB43	√	-	Scaffold	GCA_000220375.1	Euryarchaeota	Stenosarchaea_group
Candidatus_Nanosalinarum_sp._J07AB56	√	-	Scaffold	GCA_000220355.1	Euryarchaeota	Stenosarchaea_group
Haladaptatus_paucihalophilus_DX253	√	-	Contig	GCA_000376445.1	Euryarchaeota	Stenosarchaea_group
Halalkalicoccus_jeotgali_B3	√	-	Complete_Genome	GCA_000196895.1	Euryarchaeota	Stenosarchaea_group
Halanaeroarchaeum_sulfurireducens_strain_HSR2	√	-	Complete_Genome	GCA_001011115.1	Euryarchaeota	Stenosarchaea_group
Halapricum_salinum_CBA1105	√	-	Complete_Genome	GCA_004799665.1	Euryarchaeota	Stenosarchaea_group
Halarchaeum_acidiphilum_MH1-52-1	√	-	Contig	GCA_000474235.1	Euryarchaeota	Stenosarchaea_group
Halegenticoccus_soli_SYSU_A9-0	√	-	Scaffold	GCA_002844195.1	Euryarchaeota	Stenosarchaea_group
Haloarchaeobius_iranensis_strain_EB21,IBRC-M_10013,KCTC_4048	√	-	Scaffold	GCA_900103505.1	Euryarchaeota	Stenosarchaea_group
Haloarcula_vallismortis_ATCC_29715	√	-	Contig	GCA_000337775.1	Euryarchaeota	Stenosarchaea_group
Halobacterium_salinarum_DSM_3754	√	-	Contig	GCA_008124605.1	Euryarchaeota	Stenosarchaea_group
Halobaculum_gomorrense_strain_DSM_9297	√	-	Scaffold	GCA_900129775.1	Euryarchaeota	Stenosarchaea_group
Halobellus_clavatus_strain_CGMCC_1.10118	√	-	Contig	GCA_900107195.1	Euryarchaeota	Stenosarchaea_group
Halobiforma_haloterrestris_strain_DSM_13078	√	-	Scaffold	GCA_900112205.1	Euryarchaeota	Stenosarchaea_group
Halococcus_agarilyticus	√	-	Contig	GCA_000334895.1	Euryarchaeota	Stenosarchaea_group
Halococcus_morrhuae_DSM_1307	√	-	Contig	GCA_000336695.1	Euryarchaeota	Stenosarchaea_group
Halodesulfurarchaeum_formicicum_strain_HSR6	√	-	Complete_Genome	GCA_001886955.1	Euryarchaeota	Stenosarchaea_group
Haloferax_volcanii_DS2	√	-	Complete_Genome	GCA_000025685.1	Euryarchaeota	Stenosarchaea_group
Halogeometricum_borinquense_PR_3	√	-	Complete_Genome	GCA_000172995.2	Euryarchaeota	Stenosarchaea_group
Halogranum_rubrum_strain_CGMCC_1.7738	√	-	Scaffold	GCA_900114455.1	Euryarchaeota	Stenosarchaea_group
Halohasta_litchfieldiae_strain_tADL	√	-	Contig	GCA_900109065.1	Euryarchaeota	Stenosarchaea_group
Halolamina_pelagica_strain_CGMCC_1.10329	√	-	Contig	GCA_900115675.1	Euryarchaeota	Stenosarchaea_group
Halomarina_oriensis_strain_SPP-AMP-1	√	-	Contig	GCA_003862495.1	Euryarchaeota	Stenosarchaea_group
Halomicroarcula_sp._LR21	√	-	Scaffold	GCA_004681185.1	Euryarchaeota	Stenosarchaea_group
Halomicrobium_mukohataei_DSM_12286	√	-	Complete_Genome	GCA_000023965.1	Euryarchaeota	Stenosarchaea_group
Halonotius_terrestris_F15B	√	-	Scaffold	GCA_006861665.1	Euryarchaeota	Stenosarchaea_group
Haloparvum_sedimenti_strain_DYS4	√	-	Scaffold	GCA_001462205.1	Euryarchaeota	Stenosarchaea_group
Halopelagius_inordinatus_strain_CGMCC_1.7739	√	-	Contig	GCA_900113245.1	Euryarchaeota	Stenosarchaea_group
Halopenitus_persicus_CBA1233	√	-	Complete_Genome	GCA_002355635.1	Euryarchaeota	Stenosarchaea_group
Halopiger_xanaduensis_SH-6	√	-	Complete_Genome	GCA_000217715.1	Euryarchaeota	Stenosarchaea_group
Haloplanus_natans_DSM_17983	√	-	Scaffold	GCA_000427685.1	Euryarchaeota	Stenosarchaea_group
Haloprofundus_marisrubri_strain_SB9	√	-	Contig	GCA_001469955.1	Euryarchaeota	Stenosarchaea_group
Haloquadratum_walsbyi_C23	√	-	Complete_Genome	GCA_000237865.1	Euryarchaeota	Stenosarchaea_group
Halorhabdus_rudnickae_isolate_WSM64	√	-	Contig	GCA_900880625.1	Euryarchaeota	Stenosarchaea_group
Halorientalis_regularis_strain_IBRC-M_10760	√	-	Scaffold	GCA_900102305.1	Euryarchaeota	Stenosarchaea_group
Halorubrum_saccharovorum_DSM_1137	√	-	Contig	GCA_000337915.1	Euryarchaeota	Stenosarchaea_group
Halorussus_rarus_strain_TBN4	√	-	Contig	GCA_003369835.1	Euryarchaeota	Stenosarchaea_group
Halosimplex_carlsbadense_2-9-1	√	-	Contig	GCA_000337455.1	Euryarchaeota	Stenosarchaea_group
Halostagnicola_larsenii_XH-48	√	-	Complete_Genome	GCA_000517625.1	Euryarchaeota	Stenosarchaea_group
Halostella_salina_strain_CBA1114	√	-	Contig	GCA_003675855.1	Euryarchaeota	Stenosarchaea_group
Haloterrigena_turkmenica_DSM_5511	√	-	Complete_Genome	GCA_000025325.1	Euryarchaeota	Stenosarchaea_group
Halovenus_aranensis_strain_IBRC-M10015	√	-	Scaffold	GCA_900100385.1	Euryarchaeota	Stenosarchaea_group
Halovivax_asiaticus_JCM_14624	√	-	Contig	GCA_000337515.1	Euryarchaeota	Stenosarchaea_group
Methanimicrococcus_blatticola_strain_DSM_13328	√	-	Scaffold	GCA_004363215.1	Euryarchaeota	Stenosarchaea_group
Methanocalculus_sp._52_23	-	-	Contig	GCA_001508455.1	Euryarchaeota	Stenosarchaea_group
Methanocella_paludicola_SANAE	-	-	Complete_Genome	GCA_000011005.1	Euryarchaeota	Stenosarchaea_group
Methanococcoides_methylutens_MM1	-	-	Complete_Genome	GCA_000970325.1	Euryarchaeota	Stenosarchaea_group
Methanocorpusculum_parvum_strain_XII	-	-	Contig	GCA_002287215.1	Euryarchaeota	Stenosarchaea_group
Methanoculleus_bourgensis_MS2T	√	-	Complete_Genome	GCA_000304355.2	Euryarchaeota	Stenosarchaea_group
Methanofollis_liminatans_DSM_4140	-	-	Chromosome	GCA_000275865.1	Euryarchaeota	Stenosarchaea_group
Methanogenium_cariaci_JCM_10550	-	-	Contig	GCA_001315945.1	Euryarchaeota	Stenosarchaea_group
Methanohalobium_evestigatum_Z-7303	-	-	Complete_Genome	GCA_000196655.1	Euryarchaeota	Stenosarchaea_group
Methanohalophilus_mahii_DSM_5219	-	-	Complete_Genome	GCA_000025865.1	Euryarchaeota	Stenosarchaea_group
Methanolacinia_petrolearia_DSM_11571	-	-	Complete_Genome	GCA_000147875.1	Euryarchaeota	Stenosarchaea_group
Methanolinea_tarda_NOBI-1	√	-	Contig	GCA_000235685.2	Euryarchaeota	Stenosarchaea_group
Methanolobus_tindarius_DSM_2278	-	-	Contig	GCA_000504205.1	Euryarchaeota	Stenosarchaea_group
Methanomethylovorans_hollandica_DSM_15978	√	-	Complete_Genome	GCA_000328665.1	Euryarchaeota	Stenosarchaea_group
Methanomicrobium_mobile_BP_T502DRAFT	-	-	Contig	GCA_000711215.1	Euryarchaeota	Stenosarchaea_group
Methanophagales_archaeon_ANME-1-THS	√	-	Scaffold	GCA_004212135.1	Euryarchaeota	Stenosarchaea_group
Methanoplanus_limicola_DSM_2279	-	-	Chromosome	GCA_000243255.1	Euryarchaeota	Stenosarchaea_group
Methanoregula_boonei_6A8	√	-	Complete_Genome	GCA_000017625.1	Euryarchaeota	Stenosarchaea_group
Methanosaeta_concilii_GP-6	√	-	Complete_Genome	GCA_000204415.1	Euryarchaeota	Stenosarchaea_group
Methanosaeta_harundinacea_6Ac	√	-	Complete_Genome	GCA_000235565.1	Euryarchaeota	Stenosarchaea_group
Methanosalsum_zhilinae_DSM_4017	√	-	Complete_Genome	GCA_000217995.1	Euryarchaeota	Stenosarchaea_group
Methanosarcina_barkeri_MS	√	-	Complete_Genome	GCA_000970025.1	Euryarchaeota	Stenosarchaea_group
Methanosphaerula_palustris_E1-9c	-	-	Complete_Genome	GCA_000021965.1	Euryarchaeota	Stenosarchaea_group
Methanospirillum_hungatei_JF-1	√	-	Complete_Genome	GCA_000013445.1	Euryarchaeota	Stenosarchaea_group
Methermicoccus_shengliensis_DSM_18856	-	-	Scaffold	GCA_000711905.1	Euryarchaeota	Stenosarchaea_group
Natrarchaeobius_chitinivorans_strain_AArcht4T	√	-	Contig	GCA_003841505.1	Euryarchaeota	Stenosarchaea_group
Natrialba_asiatica_DSM_12278	√	-	Contig	GCA_000337555.1	Euryarchaeota	Stenosarchaea_group
Natrinema_versiforme_strain_BOL5-4	√	-	Complete_Genome	GCA_005576615.1	Euryarchaeota	Stenosarchaea_group
Natronoarchaeum_philippinense_strain_DSM_27208	√	-	Contig	GCA_900215575.1	Euryarchaeota	Stenosarchaea_group
Natronobacterium_gregoryi_SP2	√	-	Complete_Genome	GCA_000230715.3	Euryarchaeota	Stenosarchaea_group
Natronococcus_occultus_SP4	√	-	Complete_Genome	GCA_000328685.1	Euryarchaeota	Stenosarchaea_group
Natronolimnobius_baerhuensis_JCM_12253	-	-	Contig	GCA_001316185.1	Euryarchaeota	Stenosarchaea_group
Natronomonas_pharaonis_DSM_2160	√	-	Complete_Genome	GCA_000026045.1	Euryarchaeota	Stenosarchaea_group
Natronorubrum_bangense_strain_JCM_10635	√	-	Contig	GCA_000337715.1	Euryarchaeota	Stenosarchaea_group
Salarchaeum_sp._JOR-1	√	-	Complete_Genome	GCA_007833275.1	Euryarchaeota	Stenosarchaea_group
Salinarchaeum_sp._Harcht-Bsk1	√	-	Complete_Genome	GCA_000403645.1	Euryarchaeota	Stenosarchaea_group
Salinigranum_rubrum_strain_GX10	√	-	Complete_Genome	GCA_002906575.	Euryarchaeota	Stenosarchaea_group
Saliphagus_sp._LR7	√	-	Contig	GCA_003344565.1	Euryarchaeota	Stenosarchaea_group
Theionarchaea_archaeon_DG-70	-	-	Contig	GCA_001595795.1	Euryarchaeota	Theionarchaea_
Palaeococcus_ferrophilus_DSM_13482	-	-	Contig	GCA_000966265.1	Euryarchaeota	Thermococci
Pyrococcus_furiosus_COM1	-	-	Complete_Genome	GCA_000275605.1	Euryarchaeota	Thermococci
Pyrococcus_furiosus_DSM_3638	-	-	Complete_Genome	GCA_000007305.1_	Euryarchaeota	Thermococci
Thermococcus_celer_strain_Vu_13	-	-	Complete_Genome	GCA_002214365.1	Euryarchaeota	Thermococci
Methanonatronarchaeum_thermophilum_AMET1	-	-	Contig	GCA_002153915.1	Euryarchaeota
Candidatus_Hydrothermarchaeota_archaeon_JdFR-16	-	-	Contig	GCA_002010065.1	Hydrothermarchaeota	Euryarchaeota
Candidatus_Hydrothermarchaeota_archaeon_JdFR-18	-	-	Contig	GCA_002011125.1	Hydrothermarchaeota	Euryarchaeota
Miscellaneous_Crenarchaeota_group-1_archaeon_SG8-32-1	-	-	Contig	GCA_001273345.1	TACK	Candidatus_Bathyarchaeota
Miscellaneous_Crenarchaeota_group-15_archaeon_DG-45	√	-	Scaffold	GCA_001273415.1	TACK	Candidatus_Bathyarchaeota
Miscellaneous_Crenarchaeota_group-6_archaeon_AD8-1	-	-	Contig	GCA_001273385.1	TACK	Candidatus_Bathyarchaeota
Candidatus_Geothermarchaeota_archaeon_isolate_B109_G9	-	-	Contig	GCA_003661525.1	TACK	Candidatus_Geothermarchaeota
Candidatus_Korarchaeota_archaeon_NZ13-K	-	-	Contig	GCA_003344655.1	TACK	Candidatus_Korarchaeota
Candidatus_Korarchaeum_cryptofilum_OPF8	-	-	Complete_Genome	GCA_000019605.1	TACK	Candidatus_Korarchaeota
Candidatus_Methanodesulfokores_washburnensis_strain_MDKW	-	-	Scaffold	GCA_003947435.1	TACK	Candidatus_Korarchaeota
Candidatus_Methanosuratus_sp._isolate_Ch88	-	-	Contig	GCA_004028775.1	TACK	Candidatus_Methanosuratus
Candidatus_Nezhaarchaeota_archaeon_WYZ-LMO7	-	-	Contig	GCA_004347915.1	TACK	Candidatus_Nezhaarchaeota
Candidatus_Methanomethylicus_oleusabulum_isolate_V3	-	-	Scaffold	GCA_001717025.1	TACK	Candidatus_Verstraetearchaeota
Acidianus_infernus_strain_DSM_3191	√	-	Contig	GCA_009729545.1	TACK	Crenarchaeota
Acidilobus_saccharovorans_345-15	√	-	Complete_Genome	GCA_000144915.1	TACK	Crenarchaeota
Aeropyrum_pernix_K1	√	-	Complete_Genome	GCA_000011125.1	TACK	Crenarchaeota
Caldisphaera_lagunensis_DSM_15908	√	-	Complete_Genome	GCA_000317795.1	TACK	Crenarchaeota
Caldivirga_maquilingensis_IC-167	√	-	Complete_Genome	GCA_000018305.1	TACK	Crenarchaeota
Candidatus_Aramenus_sulfurataquae_isolate_AZ1-illumnia	√	-	Contig	GCA_000565255.1	TACK	Crenarchaeota
Desulfurococcus_mucosus_DSM_2162	-	-	Complete_Genome	GCA_000186365.1	TACK	Crenarchaeota
Fervidicoccus_fontis_Kam940	-	-	Complete_Genome	GCA_000258425.1	TACK	Crenarchaeota
Hyperthermus_butylicus_DSM_5456	-	-	Complete_Genome	GCA_000015145.1	TACK	Crenarchaeota
Ignicoccus_islandicus_DSM_13165	-	-	Complete_Genome	GCA_001481685.1	TACK	Crenarchaeota
Ignisphaera_aggregans_DSM_17230	-	-	Complete_Genome	GCA_000145985.1	TACK	Crenarchaeota
Metallosphaera_sedula_DSM_5348	√	-	Complete_Genome	GCA_000016605.1	TACK	Crenarchaeota
Pyrobaculum_islandicum_DSM_4184	√	-	Complete_Genome	GCA_000015205.1	TACK	Crenarchaeota
Pyrodictium_occultum_strain_PL-19	-	-	Contig	GCA_001462395.1	TACK	Crenarchaeota
Pyrolobus_fumarii_1A	-	-	Complete_Genome	GCA_000223395.1	TACK	Crenarchaeota
Staphylothermus_marinus_F1	-	-	Complete_Genome	GCA_000015945.1	TACK	Crenarchaeota
Sulfodiicoccus_acidiphilus_HS-1	√	-	Complete_Genome	GCA_003967175.1	TACK	Crenarchaeota
Sulfolobus_acidocaldarius_DSM_639	√	-	Complete_Genome	GCA_000012285.1	TACK	Crenarchaeota
Sulfolobus_solfataricus_P2	√	-	Complete_Genome	GCA_000007005.1	TACK	Crenarchaeota
Sulfurisphaera_ohwakuensis_strain_TA-1	√	-	Complete_Genome	GCA_009729055.1	TACK	Crenarchaeota
Thermocladium_modestius_JCM_10088	√	-	Contig	GCA_001315925.1	TACK	Crenarchaeota
Thermofilum_pendens_Hrk_5	-	-	Complete_Genome	GCA_000015225.1	TACK	Crenarchaeota
Thermogladius_cellulolyticus_1633	-	-	Complete_Genome	GCA_000264495.1	TACK	Crenarchaeota
Thermoproteus_tenax_Kra_1	√	-	Complete_Genome	GCA_000253055.1	TACK	Crenarchaeota
Thermosphaera_aggregans_DSM_11486	-	-	Complete_Genome	GCA_000092185.1	TACK	Crenarchaeota
Vulcanisaeta_distributa_DSM_14429	√	-	Complete_Genome	GCA_000148385.1	TACK	Crenarchaeota
Zestosphaera_tikiterensis_isolate_NZ3	√	-	Contig	GCA_003056265.1	TACK	Crenarchaeota
Candidatus_Marsarchaeota_G1_archaeon_OSP_B	-	-	Contig	GCA_003019445.1	TACK	Marsarchaeota_
Candidatus_Marsarchaeota_G2_archaeon_ECH_B_1	√	-	Contig	GCA_003019535.1	TACK	Marsarchaeota_
Candidatus_Nitrosoarchaeum_limnia_SFB1	√	-	Chromesome	GCA_000204585.1	TACK	Nitrososphaeria
Candidatus_Nitrosocaldus_islandicus_isolate_3F	√	-	Complete_Genome	GCA_002906215.1	TACK	Nitrososphaeria
Candidatus_Nitrosocosmicus_arcticus_Kfb	√	-	Scaffold	GCA_007826885.1	TACK	Nitrososphaeria
Candidatus_Nitrosomarinus_catalina_strain_SPOT01	√	-	Complete_Genome	GCA_002156965.1	TACK	Nitrososphaeria
Candidatus_Nitrosomarinus_sp._isolate_GoM_MAG2	√	-	Scaffold	GCA_003702465.1	TACK	Nitrososphaeria
Candidatus_Nitrosopumilus_adriaticus_strain_NF5	√	-	Complete_Genome	GCA_000956175.1	TACK	Nitrososphaeria
Candidatus_Nitrosopumilus_piranensis_strain_D3C	√	-	Complete_Genome	GCA_000875775.1	TACK	Nitrososphaeria
Candidatus_Nitrosopumilus_salaria_BD31	√	-	Contig	GCA_000242875.3	TACK	Nitrososphaeria
Candidatus_Nitrosopumilus_sp._AR2	√	-	Complete_Genome	GCA_000299395.1	TACK	Nitrososphaeria
Cenarchaeum_symbiosum_A	√	-	Chromesome	GCA_000200715.1	TACK	Nitrososphaeria
Nitrosarchaeum_koreense_MY1	√	-	Contig	GCA_000220175.2	TACK	Nitrososphaeria
Nitrosopumilus_koreensis_AR1	√	-	Complete_Genome	GCA_000299365.1	TACK	Nitrososphaeria
Nitrosopumilus_maritimus_SCM1	√	-	Complete_Genome	GCA_000018465.1	TACK	Nitrososphaeria
Nitrosopumilus_sp._Nsub	√	-	Contig	GCA_001541925.1	TACK	Nitrososphaeria
Nitrososphaera_viennensis_EN76	√	-	Complete_Genome	GCA_000698785.1	TACK	Nitrososphaeria
