# Supplementary material for: Oxygen-driven divergence of marine group II archaea reflected by transitions of superoxide dismutases
Source: Microbiol Spectr. 2023 Dec 4;12(1):e02033-23. doi: 10.1128/spectrum.02033-23 (PMC10783094; doi:10.1128/spectrum.02033-23)
Supplement: Table S8 — Summary of SOD protein sequences used in the HGT analysis. [file spectrum.02033-23-s0009.xlsx]

## Sheet: Table S8
Table S8. Summary of SOD protein sequences used in the HGT analysis.
Superkingdom	SOD-type	Protein ID in UniProt database	Taxonomy	Length (aa)
Archaea	Fe/Mn-SOD	Q08713	Sulfolobus_acidocaldarius_ATCC_33909	211
Archaea	Fe/Mn-SOD	P80857	Saccharolobus_solfataricus_ATCC_35092	211
Archaea	Fe/Mn-SOD	P09737	Halobacterium_salinarum_ATCC_700922	200
Archaea	Fe/Mn-SOD	P18868	Methanothermobacter_thermautotrophicus_ATCC_29096	205
Archaea	Fe/Mn-SOD	Q60036	Methanothermobacter_marburgensis_ATCC_BAA-927	202
Archaea	Fe/Mn-SOD	O93724	Pyrobaculum_aerophilum_ATCC_51768	211
Archaea	Fe/Mn-SOD	Q9Y8H8	Aeropyrum_pernix_ATCC_700893	214
Archaea	Fe/Mn-SOD	Q03302	Haloarcula_marismortui_ATCC_43049	203
Archaea	Fe/Mn-SOD	O08459	Haloarcula_hispanica	144
Archaea	Fe/Mn-SOD	Q03300	Haloferax_volcanii_ATCC_29605	200
Archaea	Fe/Mn-SOD	Q03301	Haloferax_volcanii_ATCC_29605	199
Archaea	Fe/Mn-SOD	O08461	Haloferax_mediterranei	144
Archaea	Fe/Mn-SOD	O08460	Haloferax_mediterranei	146
Archaea	Fe/Mn-SOD	P09224	Halobacterium_salinarum_ATCC_700922	200
Archaea	Fe/Mn-SOD	Q9P9L3	Acidianus_ambivalens	211
Archaea	Fe/Mn-SOD	A0A075GHN4	uncultured_marine_group_II/III_euryarchaeote_KM3_141_C12	204
Archaea	Fe/Mn-SOD	A0A075G2Z4	uncultured_marine_thaumarchaeote_KM3_03_B08	206
Archaea	Fe/Mn-SOD	A0A075G8M2	uncultured_marine_thaumarchaeote_KM3_115_G03	206
Archaea	Fe/Mn-SOD	A0A075GVC7	uncultured_marine_thaumarchaeote_KM3_190_E06	206
Archaea	Fe/Mn-SOD	A0A075G3B1	uncultured_marine_thaumarchaeote_AD1000_77_H06	206
Archaea	Fe/Mn-SOD	A0A075HLP8	uncultured_marine_thaumarchaeote_KM3_75_C09	206
Archaea	Fe/Mn-SOD	A0A075GYU9	uncultured_marine_thaumarchaeote_KM3_197_F10	206
Archaea	Fe/Mn-SOD	A0A075GLC2	uncultured_marine_group_II/III_euryarchaeote_KM3_177_A07	209
Archaea	Fe/Mn-SOD	A0A075HBL7	uncultured_marine_group_II/III_euryarchaeote_KM3_61_H04	219
Archaea	Fe/Mn-SOD	A0A075G561	uncultured_marine_thaumarchaeote_KM3_06_B06	206
Archaea	Fe/Mn-SOD	A0A075GQV5	uncultured_marine_thaumarchaeote_KM3_175_B11	206
Archaea	Fe/Mn-SOD	A0A075G5P7	uncultured_marine_thaumarchaeote_AD1000_89_F09	182
Archaea	Fe/Mn-SOD	A0A075FL24	uncultured_marine_group_II/III_euryarchaeote_AD1000_20_C05	174
Archaea	Fe/Mn-SOD	A0A075HGZ1	uncultured_marine_thaumarchaeote_KM3_70_B04	206
Archaea	Fe/Mn-SOD	A0A075G533	uncultured_marine_thaumarchaeote_KM3_06_A04	206
Archaea	Fe/Mn-SOD	A0A075G3C2	uncultured_marine_thaumarchaeote_KM3_03_F11	198
Archaea	Fe/Mn-SOD	A0A075IDR4	uncultured_marine_thaumarchaeote_SAT1000_27_B10	210
Archaea	Fe/Mn-SOD	A0A075FM10	uncultured_marine_group_II/III_euryarchaeote_AD1000_21_F10	208
Archaea	Fe/Mn-SOD	A0A075I4N8	uncultured_marine_thaumarchaeote_KM3_95_D02	206
Archaea	Fe/Mn-SOD	A0A1V4Z279	Methanomassiliicoccales_archaeon_PtaU1.Bin030	204
Archaea	Fe/Mn-SOD	A0A1V4TQ77	Methanoregula_sp._PtaB.Bin085	206
Archaea	Fe/Mn-SOD	A0A1V4ZSF4	Methanoregula_sp._PtaU1.Bin006	206
Archaea	Fe/Mn-SOD	A0A482YA82	Haloterrigena_hispanica	240
Archaea	Fe/Mn-SOD	Q96Y84	Sulfurisphaera_tokodaii_DSM_16993	211
Archaea	Fe/Mn-SOD	A0A1V5QPX0	archaeon_ADurb.Bin336	212
Archaea	Fe/Mn-SOD	A0A151AIP1	Halalkalicoccus_paucihalophilus	211
Archaea	Fe/Mn-SOD	A7I921	Methanoregula_boonei_DSM_21154	208
Archaea	Fe/Mn-SOD	A0A0E3SHQ5	Methanosarcina_horonobensis_HB-1_JCM_15518	203
Archaea	Fe/Mn-SOD	A0A0E3WWB9	Methanosarcina_barkeri_3	203
Archaea	Fe/Mn-SOD	G0QHB0	Nanosalina_sp._J07AB43	200
Archaea	Fe/Mn-SOD	A0A0Q4BCN0	Methanomassiliicoccales_archaeon_RumEn_M1	226
Archaea	Fe/Mn-SOD	A0A0M0BRD0	miscellaneous_Crenarchaeota_group-15_archaeon_DG-45	210
Archaea	Fe/Mn-SOD	U1MGY5	halophilic_archaeon_J07HX5	203
Archaea	Fe/Mn-SOD	A0A2H9LL24	Candidatus_Bathyarchaeota_archaeon_CG07_land_8_20_14_0_80_47_9	205
Archaea	Fe/Mn-SOD	A0A3N5N3U9	Methanoregulaceae_archaeon	206
Archaea	Fe/Mn-SOD	A0A2H9Q515	Candidatus_Pacearchaeota_archaeon_CG_4_10_14_0_2_um_filter_05_32_18	206
Archaea	Fe/Mn-SOD	A0A7C1IHJ7	Fervidicoccus_fontis	203
Archaea	Fe/Mn-SOD	A0A554NEL1	Haloglomus_irregulare	203
Archaea	Fe/Mn-SOD	A0A7C7PY02	Aigarchaeota_archaeon	201
Archaea	Fe/Mn-SOD	A0A7C4CJK7	trososphaeria_archaeon	206
Archaea	Fe/Mn-SOD	A0A7J2YLY5	Candidatus_Bathyarchaeota_archaeon	204
Archaea	Fe/Mn-SOD	A0A7K3ZM21	Candidatus_Bathyarchaeota_archaeon	211
Archaea	Fe/Mn-SOD	A0A7K4B3U7	Methanomicrobiales_archaeon	206
Archaea	Fe/Mn-SOD	A0A7J3A0B6	trososphaeria_archaeon	206
Archaea	Fe/Mn-SOD	A0A7C4WHF1	trososphaeria_archaeon	206
Archaea	Fe/Mn-SOD	A0A2P6VY59	Thermoplasmatales_archaeon_SW_10_69_26	208
Archaea	Fe/Mn-SOD	A0A2G9NX55	Candidatus_Pacearchaeota_archaeon_CG10_big_fil_rev_8_21_14_0_10_31_9	206
Archaea	Fe/Mn-SOD	A0A6B2C4T1	Desulfurococcales_archaeon	203
Archaea	Fe/Mn-SOD	A0A7D5NX73	Methanomassiliicoccales_archaeon	205
Archaea	Fe/Mn-SOD	A0A7J4Q2H1	Candidatus_Thalassarchaeaceae_archaeon	193
Archaea	Fe/Mn-SOD	A0A7J3X0I3	trososphaeria_archaeon	206
Archaea	Fe/Mn-SOD	G0HR94	Haloarcula_hispanica_ATCC_33960	203
Archaea	Fe/Mn-SOD	A0A7M3SPW6	Candidatus_Poseidoniales_archaeon	193
Archaea	Fe/Mn-SOD	A0A1J4VXS4	Candidatus_Pacearchaeota_archaeon_CG1_02_32_21	206
Archaea	Fe/Mn-SOD	A0A533VNA7	Thaumarchaeota_archaeon	207
Archaea	Fe/Mn-SOD	D3SY04	Natrialba_magadii_ATCC_43099	200
Archaea	Fe/Mn-SOD	A0A7C4GYH7	trososphaeria_archaeon	206
Archaea	Fe/Mn-SOD	I3R8L9	Haloferax_mediterranei_ATCC_33500	199
Archaea	Fe/Mn-SOD	A0A7K4AR41	Euryarchaeota_archaeon	226
Archaea	Fe/Mn-SOD	A0A7K4ABH0	Euryarchaeota_archaeon	226
Archaea	Fe/Mn-SOD	A0A7K3YX12	Methanomicrobiales_archaeon	203
Archaea	Fe/Mn-SOD	F4BZF7	Methanothrix_soehngenii_ATCC_5969	204
Archaea	Fe/Mn-SOD	A0A2D6P2I8	archaeon	201
Archaea	Fe/Mn-SOD	M1XSP2	Natronomonas_moolapensis_DSM_18674	201
Archaea	Fe/Mn-SOD	A0A1U7EY38	Natronomonas_pharaonis_ATCC_35678	201
Archaea	Fe/Mn-SOD	A0A7J4RRL0	trosopumilaceae_archaeon	174
Archaea	Fe/Mn-SOD	U6EAT7	Methanobacterium_sp._MB1	235
Archaea	Fe/Mn-SOD	A0A1D3L2G7	Methanobacterium_congolense	205
Archaea	Fe/Mn-SOD	Q18HG3	Haloquadratum_walsbyi_DSM_16790	199
Archaea	Fe/Mn-SOD	B0R527	Halobacterium_salinarum_ATCC_29341	200
Archaea	Fe/Mn-SOD	B0R5D5	Halobacterium_salinarum_ATCC_29341	200
Archaea	Fe/Mn-SOD	I3RBB8	Haloferax_mediterranei_ATCC_33500	200
Archaea	Fe/Mn-SOD	A0A0F7PDN8	Halanaeroarchaeum_sulfurireducens	200
Archaea	Fe/Mn-SOD	I3RA82	Haloferax_mediterranei_ATCC_33500	206
Archaea	Fe/Mn-SOD	Q8TQG9	Methanosarcina_acetivorans_ATCC_35395	209
Archaea	Fe/Mn-SOD	A0A0D5C4J3	trosopumilus_adriaticus	206
Archaea	Fe/Mn-SOD	A0A0D5C4P1	trosopumilus_adriaticus	218
Archaea	Fe/Mn-SOD	A0A1D8S4L0	Halodesulfurarchaeum_formicicum	204
Archaea	Fe/Mn-SOD	A0A0A7UZW0	Candidatus_trosopelagicus_brevis	206
Archaea	Fe/Mn-SOD	G0LJ14	Haloquadratum_walsbyi_DSM_16854	199
Archaea	Fe/Mn-SOD	A0A0U5H1X7	Halobacterium_hubeiense	200
Archaea	Fe/Mn-SOD	A0A0U5CYX4	Halobacterium_hubeiense	200
Archaea	Fe/Mn-SOD	K0IJI2	trososphaera_gargensis_Ga9.2	208
Archaea	Fe/Mn-SOD	G4RPR6	Thermoproteus_tenax_ATCC_35583	150
Archaea	Fe/Mn-SOD	A0A089ZFW4	Methanobacterium_formicicum	235
Archaea	Fe/Mn-SOD	I7KYD2	Methanoculleus_bourgensis_ATCC_43281	213
Archaea	Fe/Mn-SOD	F7PIA8	Halorhabdus_tiamatea_SARL4B	208
Archaea	Fe/Mn-SOD	A0A0N8HZX4	Halolamina_pelagica	200
Archaea	Fe/Mn-SOD	A0A0P7GPP0	Halolamina_pelagica	200
Archaea	Fe/Mn-SOD	V6AS38	Candidatus_trosotenuis_uzonensis	206
Archaea	Fe/Mn-SOD	A0A0C5BWT9	trosopumilus_piranensis	215
Archaea	Fe/Mn-SOD	A0A090I443	Methanobacterium_formicicum	235
Archaea	Fe/Mn-SOD	A0A0C5BTU9	trosopumilus_piranensis	206
Archaea	Fe/Mn-SOD	A0A060HP82	trososphaera_viennensis_EN76	215
Archaea	Fe/Mn-SOD	A0A5Q0UMQ7	Halomicrobium_sp._LC1Hm	203
Archaea	Fe/Mn-SOD	S2E3Z5	Candidatus_trosarchaeum_limnium_BG20	206
Archaea	Fe/Mn-SOD	A0A0D5C3F6	trosopumilus_adriaticus	215
Archaea	Fe/Mn-SOD	A0A1V0N666	Ferroplasma_acidiphilum	207
Archaea	Fe/Mn-SOD	A0A087RU67	Marine_Group_I_thaumarchaeote_SCGC_AAA799-D11	206
Archaea	Fe/Mn-SOD	A0A4D6GTK1	Halobacterium_salinarum_ATCC_33171	200
Archaea	Fe/Mn-SOD	A0A0B3AMH6	Archaeon_GW2011_AR5	204
Archaea	Fe/Mn-SOD	A0A510N6G8	Halobacterium_salinarum_ATCC_700922	200
Archaea	Fe/Mn-SOD	Q9P9I6	Methanosarcina_barkeri	203
Archaea	Fe/Mn-SOD	A0A510N6N5	Halobacterium_salinarum_ATCC_700922	200
Archaea	Fe/Mn-SOD	A0A081S4Q8	Marine_Group_I_thaumarchaeote_SCGC_AAA799-E16	207
Archaea	Fe/Mn-SOD	A0A484IAJ1	Candidatus_trosocosmicus_franklandus	225
Archaea	Fe/Mn-SOD	V6DS43	Halorubrum_sp._AJ67	199
Archaea	Fe/Mn-SOD	V6DRS8	Halorubrum_sp._AJ67	199
Archaea	Fe/Mn-SOD	A0A087S068	Marine_Group_I_thaumarchaeote_SCGC_RSA3	206
Archaea	Fe/Mn-SOD	A0A0X3BJM4	Methanoculleus_bourgensis	210
Archaea	Fe/Mn-SOD	A0A223ZDL6	Methanothermobacter_sp._EMTCatA1	202
Archaea	Fe/Mn-SOD	A0A1Q9N583	Odinarchaeota_archaeon_LCB_4	203
Archaea	Fe/Mn-SOD	A0A2K5ASW1	Candidatus_trosocaldus_cavascurensis	200
Archaea	Fe/Mn-SOD	A0A087S1W4	Marine_Group_I_thaumarchaeote_SCGC_AAA799-P11	207
Archaea	Fe/Mn-SOD	A0A2Z2HJL4	Candidatus_trosomarinus_catalina	206
Archaea	Fe/Mn-SOD	A0A128A177	Candidatus_trosotalea_devanaterra	215
Archaea	Fe/Mn-SOD	A0A343TN15	Halalkaliarchaeum_desulfuricum	200
Archaea	Fe/Mn-SOD	A0A2Z2HMJ3	Candidatus_trosomarinus_catalina	206
Archaea	Fe/Mn-SOD	A0A081RP67	Marine_Group_I_thaumarchaeote_SCGC_AAA799-N04	206
Archaea	Fe/Mn-SOD	A0A1M4MND2	Methanoculleus_chikugoensis	210
Archaea	Fe/Mn-SOD	A0A087S7Y1	Marine_Group_I_thaumarchaeote_SCGC_AAA799-B03	206
Archaea	Fe/Mn-SOD	A0A1V5B945	Methanosaeta_sp._PtaU1.Bin112	206
Archaea	Fe/Mn-SOD	A0A1V4YM97	Methanobacterium_sp._PtaU1.Bin097	205
Archaea	Fe/Mn-SOD	A0A1V4UW36	Methanosaeta_sp._PtaB.Bin039	205
Archaea	Fe/Mn-SOD	A0A1V5AY59	Methanosaeta_sp._PtaU1.Bin055	204
Archaea	Fe/Mn-SOD	A0A2S2KNS7	trosopumilus_zosterae	207
Archaea	Fe/Mn-SOD	A0A2H5VEJ8	archaeon_HR06	200
Archaea	Fe/Mn-SOD	A0A2H1FI98	Candidatus_trosotalea_okcheonensis	207
Archaea	Fe/Mn-SOD	A0A2H5V0D1	archaeon_HR01	201
Archaea	Fe/Mn-SOD	A0A7U3D0M5	Candidatus_Micrarchaeum_sp.	208
Archaea	Fe/Mn-SOD	A0A0B3A8F1	Archaeon_GW2011_AR4	202
Archaea	Fe/Mn-SOD	A0A5Q0UFL7	Candidatus_Nanohalobium_constans	199
Archaea	Fe/Mn-SOD	A0A087S397	Marine_Group_I_thaumarchaeote_SCGC_AAA799-D07	206
Archaea	Fe/Mn-SOD	A0A2S2KPW7	trosopumilus_zosterae	206
Archaea	Fe/Mn-SOD	A0A1V4TEX4	Methanobacterium_sp._PtaB.Bin024	235
Archaea	Fe/Mn-SOD	A0A1V4V889	Methanosaeta_sp._PtaB.Bin087	204
Archaea	Fe/Mn-SOD	A0A2H5V263	archaeon_HR02	186
Archaea	Fe/Mn-SOD	A0A654M167	Candidatus_trosocosmicus_oleophilus	206
Archaea	Fe/Mn-SOD	A0A0D6JP96	Haloferax_massiliensis	250
Archaea	Fe/Mn-SOD	M0A719	Natrialba_taiwanensis_DSM_12281	232
Archaea	Fe/Mn-SOD	A0A087RMQ4	Marine_Group_I_thaumarchaeote_SCGC_AAA799-O18	206
Archaea	Fe/Mn-SOD	A0A1V4ZZ72	Methanoregula_sp._PtaU1.Bin051	205
Archaea	Fe/Mn-SOD	A0A5Q0URV8	Halomicrobium_sp._LC1Hm	200
Archaea	Fe/Mn-SOD	A0A1V4TLH9	Methanomassiliicoccales_archaeon_PtaB.Bin215	203
Archaea	Fe/Mn-SOD	A0A2H1EEA6	Candidatus_trosotalea_sinensis	207
Archaea	Fe/Mn-SOD	A0A285N4Y7	Natronoarchaeum_philippinense	203
Archaea	Fe/Mn-SOD	D9Q0R7	Acidilobus_saccharovorans_DSM_16705	211
Archaea	Fe/Mn-SOD	Q76CY6	Pyrobaculum_calidifontis	209
Archaea	Fe/Mn-SOD	A0A4D6GTA8	Halobacterium_salinarum_ATCC_33171	200
Archaea	Fe/Mn-SOD	A0A1V4U7G0	Methanoregulaceae_archaeon_PtaB.Bin009	205
Archaea	Fe/Mn-SOD	A0A1V4TV93	Methanomassiliicoccales_archaeon_PtaB.Bin134	203
Archaea	Fe/Mn-SOD	A0A1V4UH29	Methanoregulaceae_archaeon_PtaB.Bin108	205
Archaea	Fe/Mn-SOD	A0A1V5A9U7	Methanoregulaceae_archaeon_PtaU1.Bin066	205
Archaea	Fe/Mn-SOD	A0A1V4YEB9	Methanomethylovorans_sp._PtaU1.Bin073	213
Archaea	Fe/Mn-SOD	A0A1V4US51	Methanoregulaceae_archaeon_PtaB.Bin152	205
Archaea	Fe/Mn-SOD	A0A1V4U343	Methanoregulaceae_archaeon_PtaB.Bin056	205
Archaea	Fe/Mn-SOD	A0A1V4ZMD3	Methanomassiliicoccales_archaeon_PtaU1.Bin124	205
Archaea	Fe/Mn-SOD	A0A447G331	trosopumilaceae_archaeon	205
Archaea	Fe/Mn-SOD	A0A4P5YCA8	trosopumilaceae_archaeon	206
Archaea	Fe/Mn-SOD	A0A1V4YIS1	Methanomethylovorans_sp._PtaU1.Bin093	180
Archaea	Fe/Mn-SOD	A0A1V5A965	Methanoregulaceae_archaeon_PtaU1.Bin059	205
Archaea	Fe/Mn-SOD	A0A557SUK3	Candidatus_trosocosmicus_arcticus	206
Archaea	Fe/Mn-SOD	A0A5J4DR32	archaeon_MnTg01	206
Archaea	Fe/Mn-SOD	A0A5E4JSM0	uncultured_archaeon	204
Archaea	Fe/Mn-SOD	A0A1V5ILM3	Euryarchaeota_archaeon_ADurb.BinA087	212
Archaea	Fe/Mn-SOD	A0A1V5IBF1	Euryarchaeota_archaeon_ADurb.BinA087	204
Archaea	Fe/Mn-SOD	A0A5E4JBQ3	uncultured_archaeon	210
Archaea	Fe/Mn-SOD	G3C9A0	uncultured_archaeon	207
Archaea	Fe/Mn-SOD	A0A1V6K1T5	Euryarchaeota_archaeon_ADurb.Bin009	164
Archaea	Fe/Mn-SOD	A0A5E4IJL3	uncultured_archaeon	205
Archaea	Fe/Mn-SOD	A0A5E4LDB6	uncultured_archaeon	206
Archaea	Fe/Mn-SOD	A0A5E4LMC4	uncultured_archaeon	172
Archaea	Fe/Mn-SOD	G3C9H0	uncultured_archaeon	206
Archaea	Fe/Mn-SOD	A0A1V5SHN8	Euryarchaeota_archaeon_ADurb.Bin294	206
Archaea	Fe/Mn-SOD	A0A5E4LIM8	uncultured_archaeon	205
Archaea	Fe/Mn-SOD	A0A1V5XN24	Euryarchaeota_archaeon_ADurb.Bin190	204
Archaea	Fe/Mn-SOD	A0A5E4LXR4	uncultured_archaeon	207
Archaea	Fe/Mn-SOD	A0A5E4M006	uncultured_archaeon	207
Archaea	Fe/Mn-SOD	A0A5E4HQC1	uncultured_archaeon	203
Archaea	Fe/Mn-SOD	A0A7U3GSE7	Thermoplasmatales_archaeon	204
Archaea	Fe/Mn-SOD	A0A5E4JNH3	uncultured_archaeon	207
Archaea	Fe/Mn-SOD	A0A5E4JCJ8	uncultured_archaeon	197
Archaea	Fe/Mn-SOD	A0A5E4HY06	uncultured_archaeon	208
Archaea	Fe/Mn-SOD	A0A5E4I1N8	uncultured_archaeon	200
Archaea	Fe/Mn-SOD	A0A5E4LNE8	uncultured_archaeon	207
Archaea	Fe/Mn-SOD	F4FZS4	Metallosphaera_cuprina_Ar-4	210
Archaea	Fe/Mn-SOD	C7NYW1	Halomicrobium_mukohataei_ATCC_700874	203
Archaea	Fe/Mn-SOD	F2L3M5	Thermoproteus_uzoniensis_768-20	208
Archaea	Fe/Mn-SOD	W0JR24	Halostagnicola_larsenii_XH-48	200
Archaea	Fe/Mn-SOD	F4B3P9	Acidianus_hospitalis_W1	211
Archaea	Fe/Mn-SOD	C7NRT6	Halorhabdus_utahensis_DSM_12940	203
Archaea	Fe/Mn-SOD	A1RW25	Pyrobaculum_islandicum_DSM_4184	211
Archaea	Fe/Mn-SOD	F0QWE7	Vulcanisaeta_moutnovskia_768-28	209
Archaea	Fe/Mn-SOD	R4W031	Salinarchaeum_sp._Harcht-Bsk1	203
Archaea	Fe/Mn-SOD	K0B8Q5	Candidatus_trosopumilus_sediminis	207
Archaea	Fe/Mn-SOD	A8MAM7	Caldivirga_maquilingensis_ATCC_700844	208
Archaea	Fe/Mn-SOD	Q465I5	Methanosarcina_barkeri_Fusaro	203
Archaea	Fe/Mn-SOD	D2RVX0	Haloterrigena_turkmenica_ATCC_51198	200
Archaea	Fe/Mn-SOD	I7CUM7	Natrinema_sp._J7-2	200
Archaea	Fe/Mn-SOD	E4NT27	Halogeometricum_borinquense_ATCC_700274	199
Archaea	Fe/Mn-SOD	L0JLZ0	Natrinema_pellirubrum_DSM_15624	200
Archaea	Fe/Mn-SOD	Q2FSC2	Methanospirillum_hungatei_JF-1_ATCC_27890	206
Archaea	Fe/Mn-SOD	F0TCH4	Methanobacterium_lacus_AL-21	204
Archaea	Fe/Mn-SOD	R4W6K3	Salinarchaeum_sp._Harcht-Bsk1	203
Archaea	Fe/Mn-SOD	C7NUI8	Halorhabdus_utahensis_DSM_12940	200
Archaea	Fe/Mn-SOD	A7I8G0	Methanoregula_boonei_DSM_21154	205
Archaea	Fe/Mn-SOD	F6D5R7	Methanobacterium_paludis_DSM_25820	204
Archaea	Fe/Mn-SOD	F2KQT8	Archaeoglobus_veneficus_DSM_11195	198
Archaea	Fe/Mn-SOD	F0NIF8	Sulfolobus_islandicus_REY15A	211
Archaea	Fe/Mn-SOD	E1QRN4	Vulcanisaeta_distributa_DSM_14429	209
Archaea	Fe/Mn-SOD	F8D6A5	Halopiger_xanaduensis_DSM_18323	200
Archaea	Fe/Mn-SOD	K0BAT0	Candidatus_trosopumilus_sediminis	206
Archaea	Fe/Mn-SOD	A4YHX7	Metallosphaera_sedula_ATCC_51363	210
Archaea	Fe/Mn-SOD	L0AA53	Caldisphaera_lagunensis_DSM_15908	211
Archaea	Fe/Mn-SOD	L0AKN7	Natronobacterium_gregoryi_ATCC_43098	200
Archaea	Fe/Mn-SOD	M0AWE7	Natrialba_asiatica_ATCC_700177	200
Archaea	Fe/Mn-SOD	Q8PUB2	Methanosarcina_mazei_ATCC_BAA-159	210
Archaea	Fe/Mn-SOD	L9Z094	Natrinema_pallidum_DSM_3751	200
Archaea	Fe/Mn-SOD	L9WT59	Natronorubrum_bangense_JCM_10635	200
Archaea	Fe/Mn-SOD	A0A0B5HYJ0	Archaeon_GW2011_AR20	200
Archaea	Fe/Mn-SOD	A0A0B5HS16	Archaeon_GW2011_AR10	202
Archaea	Fe/Mn-SOD	A0A0B5HNG6	Archaeon_GW2011_AR15	201
Archaea	Fe/Mn-SOD	A0A0B3A8K3	archaeon_GW2011_AR1	201
Archaea	Fe/Mn-SOD	A0A0B3B3E0	archaeon_GW2011_AR19	202
Archaea	Fe/Mn-SOD	A0A0B3AYL2	Archaeon_GW2011_AR13	201
Archaea	Fe/Mn-SOD	A0A871BMF4	Haloferax_gibbonsii	200
Archaea	Fe/Mn-SOD	A0A871BGL1	Haloferax_gibbonsii	199
Archaea	Fe/Mn-SOD	A0A5E4IRV3	uncultured_archaeon	198
Archaea	Fe/Mn-SOD	A0A5E4I7D8	uncultured_archaeon	198
Archaea	Fe/Mn-SOD	A0A5E4JUZ2	uncultured_archaeon	179
Archaea	Fe/Mn-SOD	A0A5E4HVD8	uncultured_archaeon	196
Archaea	Fe/Mn-SOD	A0A5E4LNM1	uncultured_archaeon	196
Archaea	Fe/Mn-SOD	A0A5E4KFZ7	uncultured_archaeon	197
Archaea	Fe/Mn-SOD	A0A5E4L1B6	uncultured_archaeon	196
Archaea	Fe/Mn-SOD	A0A5E4LCZ5	uncultured_archaeon	197
Bacteira	Fe/Mn-SOD	P0AGD3	Escherichia_coli_K12	193
Bacteira	Fe/Mn-SOD	P9WGE7	Mycobacterium_tuberculosis_ATCC_25618	207
Bacteira	Fe/Mn-SOD	P00448	Escherichia_coli_K12	206
Bacteira	Fe/Mn-SOD	P54375	Bacillus_subtilis_168	202
Bacteira	Fe/Mn-SOD	Q9K4V3	Staphylococcus_xylosus	199
Bacteira	Fe/Mn-SOD	P19665	Porphyromonas_gingivalis_ATCC_BAA-308	191
Bacteira	Fe/Mn-SOD	O51917	Streptomyces_coelicolor_ATCC_BAA-471	213
Bacteira	Fe/Mn-SOD	P0A4J6	Streptococcus_pneumoniae_serotype_4_ATCC_BAA-334	201
Bacteira	Fe/Mn-SOD	P00449	Geobacillus_stearothermophilus	204
Bacteira	Fe/Mn-SOD	P61503	Thermus_thermophilus_ATCC_27634	204
Bacteira	Fe/Mn-SOD	P0C0I0	Streptococcus_pyogenes	201
Bacteira	Fe/Mn-SOD	P09223	Pseudomonas_putida	198
Bacteira	Fe/Mn-SOD	Q7SIC3	Virgibacillus_halodenitrificans	202
Bacteira	Fe/Mn-SOD	P80293	Propionibacterium_freudenreichii_subsp._shermanii	201
Bacteira	Fe/Mn-SOD	P53652	Pseudomonas_aeruginosa_ATCC_15692	203
Bacteira	Fe/Mn-SOD	Q9X6W9	Aquifex_pyrophilus	213
Bacteira	Fe/Mn-SOD	P53649	Mycolicibacterium_smegmatis	207
Bacteira	Fe/Mn-SOD	P22799	Raoultella_planticola	170
Bacteira	Fe/Mn-SOD	P53647	Mycolicibacterium_paratuberculosis_ATCC_BAA-968	207
Bacteira	Fe/Mn-SOD	P09213	Photobacterium_leiognathi	193
Bacteira	Fe/Mn-SOD	P43312	Helicobacter_pylori_ATCC_700392	213
Bacteira	Fe/Mn-SOD	Q2G261	Staphylococcus_aureus_NCTC_8325	199
Bacteira	Fe/Mn-SOD	P28760	Bacillus_caldotenax	204
Bacteira	Fe/Mn-SOD	P0A0J3	Staphylococcus_aureus_NCTC_8325	199
Bacteira	Fe/Mn-SOD	Q9XD74	Rhizobium_meliloti_1021	200
Bacteira	Fe/Mn-SOD	O30826	Haemophilus_ducreyi_35000HP	213
Bacteira	Fe/Mn-SOD	P0DF72	Streptococcus_pyogenes_serotype_M3_ATCC_BAA-595	201
Bacteira	Fe/Mn-SOD	P0DF73	Streptococcus_pyogenes_serotype_M3_SSI-1	201
Bacteira	Fe/Mn-SOD	Q9RUV2	Deinococcus_radiodurans_ATCC_13939	211
Bacteira	Fe/Mn-SOD	P0A2F4	Salmonella_typhimurium_LT2	193
Bacteira	Fe/Mn-SOD	P31108	Legionella_pneumophila_subsp._pneumophila_Philadelphia_1	192
Bacteira	Fe/Mn-SOD	P43725	Haemophilus_influenzae_ATCC_51907	215
Bacteira	Fe/Mn-SOD	A0R652	Mycolicibacterium_smegmatis_ATCC_700084	207
Bacteira	Fe/Mn-SOD	P77968	Synechocystis_sp._PCC_6803	199
Bacteira	Fe/Mn-SOD	D3KVM5	Burkholderia_sp.	193
Bacteira	Fe/Mn-SOD	P18655	Synechococcus_elongatus_PCC_7942	201
Bacteira	Fe/Mn-SOD	Q5XBF8	Streptococcus_pyogenes_serotype_M6_ATCC_BAA-946	201
Bacteira	Fe/Mn-SOD	Q8P0D4	Streptococcus_pyogenes_serotype_M18_MGAS8232	201
Bacteira	Fe/Mn-SOD	P19685	Coxiella_burnetii_RSA_493	193
Bacteira	Fe/Mn-SOD	P46728	Mycobacterium_intracellulare_ATCC_13950	207
Bacteira	Fe/Mn-SOD	P50060	Leptolyngbya_boryana	239
Bacteira	Fe/Mn-SOD	P53641	Pseudomonas_aeruginosa_ATCC_15692	193
Bacteira	Fe/Mn-SOD	Q838I4	Enterococcus_faecalis_ATCC_700802	202
Bacteira	Fe/Mn-SOD	Q59094	Acinetobacter_baylyi_ATCC_33305	228
Bacteira	Fe/Mn-SOD	O30563	Borrelia_burgdorferi_ATCC_35210	203
Bacteira	Fe/Mn-SOD	O67470	Aquifex_aeolicus_VF5	213
Bacteira	Fe/Mn-SOD	P66829	Shigella_flexneri	206
Bacteira	Fe/Mn-SOD	P66828	Escherichia_coli_O157:H7	206
Bacteira	Fe/Mn-SOD	P50061	Leptolyngbya_boryana	199
Bacteira	Fe/Mn-SOD	P50058	Leptolyngbya_boryana	248
Bacteira	Fe/Mn-SOD	O54263	Streptococcus_oralis	145
Bacteira	Fe/Mn-SOD	P53638	Bacteroides_fragilis_YCH46	193
Bacteira	Fe/Mn-SOD	Q8Z2V9	Salmonella_typhi	206
Bacteira	Fe/Mn-SOD	P0C0I1	Streptococcus_pyogenes_serotype_M1	201
Bacteira	Fe/Mn-SOD	P09738	Streptococcus_mutans_serotype_c_ATCC_700610	203
Bacteira	Fe/Mn-SOD	P9WGE6	Mycobacterium_tuberculosis_CDC_1551	207
Bacteira	Fe/Mn-SOD	P43019	Salmonella_typhimurium_LT2	206
Bacteira	Fe/Mn-SOD	Q81LW0	Bacillus_anthracis	203
Bacteira	Fe/Mn-SOD	Q88PD5	Pseudomonas_putida_ATCC_47054	198
Bacteira	Fe/Mn-SOD	Q81JK8	Bacillus_anthracis	208
Bacteira	Fe/Mn-SOD	Q9KD10	Alkalihalobacillus_halodurans_ATCC_BAA-125	202
Bacteira	Fe/Mn-SOD	Q8YSZ1	Nostoc_sp._PCC_7120	200
Bacteira	Fe/Mn-SOD	Q9PKA0	Chlamydia_muridarum_MoPn	205
Bacteira	Fe/Mn-SOD	P84612	Pseudoalteromonas_translucida_TAC_125	192
Bacteira	Fe/Mn-SOD	P17550	Cupriavidus_metallidurans_ATCC_43123	197
Bacteira	Fe/Mn-SOD	P28764	Listeria_monocytogenes_serovar_1/2a_ATCC_BAA-679	202
Bacteira	Fe/Mn-SOD	P0A4J5	Streptococcus_agalactiae	202
Bacteira	Fe/Mn-SOD	P53653	Thermus_aquaticus	204
Bacteira	Fe/Mn-SOD	O84296	Chlamydia_trachomatis_D/UW-3/Cx	206
Bacteira	Fe/Mn-SOD	Q9Z9C4	Chlamydia_pneumoniae	207
Bacteira	Fe/Mn-SOD	P50059	Leptolyngbya_boryana	206
Bacteira	Fe/Mn-SOD	Q92BR6	Listeria_innocua_serovar_6a_ATCC_BAA-680	202
Bacteira	Fe/Mn-SOD	P53643	Mycobacterium_celatum	138
Bacteira	Fe/Mn-SOD	Q9ZKE6	Helicobacter_pylori_J99	213
Bacteira	Fe/Mn-SOD	Q7TVI9	Mycobacterium_bovis_ATCC_BAA-935	207
Bacteira	Fe/Mn-SOD	Q59519	Mycolicibacterium_fortuitum	207
Bacteira	Fe/Mn-SOD	Q59679	Mannheimia_haemolytica	213
Bacteira	Fe/Mn-SOD	O30970	Rhodobacter_capsulatus	200
Bacteira	Fe/Mn-SOD	P47201	Mycobacterium_avium	207
Bacteira	Fe/Mn-SOD	P53651	Nocardia_asteroides	207
Bacteira	Fe/Mn-SOD	P28763	Listeria_ivanovii	202
Bacteira	Fe/Mn-SOD	P0C0Q6	Staphylococcus_epidermidis_ATCC_12228	199
Bacteira	Fe/Mn-SOD	O86165	Mycobacterium_lepraemurium	207
Bacteira	Fe/Mn-SOD	P0A4J3	Streptococcus_agalactiae_serotype_III_NEM316	202
Bacteira	Fe/Mn-SOD	P81527	Photobacterium_damsela_subsp._piscicida	20
Bacteira	Fe/Mn-SOD	Q0PBW9	Campylobacter_jejuni_subsp._jejuni_serotype_O:2_ATCC_700819	220
Bacteira	Fe/Mn-SOD	P61502	Thermus_thermophilus_ATCC_BAA-163	204
Bacteira	Fe/Mn-SOD	P0AGD6	Shigella_flexneri	193
Bacteira	Fe/Mn-SOD	P0AGD5	Escherichia_coli_O157:H7	193
Bacteira	Fe/Mn-SOD	Q89AR7	Buchnera_aphidicola_subsp._Baizongia_pistaciae_Bp	208
Bacteira	Fe/Mn-SOD	P13367	Mycobacterium_leprae_TN	207
Bacteira	Fe/Mn-SOD	P0AGD4	Escherichia_coli_O6:H1_CFT073	193
Bacteira	Fe/Mn-SOD	P37369	Bordetella_pertussis_Tohama_I	192
Bacteira	Fe/Mn-SOD	Q8K9V4	Buchnera_aphidicola_subsp._Schizaphis_graminum_Sg	203
Bacteira	Fe/Mn-SOD	Q814I6	Bacillus_cereus_ATCC_14579	208
Bacteira	Fe/Mn-SOD	P23744	Methylomonas_sp._J	202
Bacteira	Fe/Mn-SOD	P57286	Buchnera_aphidicola_subsp._Acyrthosiphon_pisum_APS	203
Bacteira	Fe/Mn-SOD	A1VXQ2	Campylobacter_jejuni_subsp._jejuni_serotype_O:23/36_81-176	220
Bacteira	Fe/Mn-SOD	P53642	Bordetella_pertussis_Tohama_I	211
Bacteira	Fe/Mn-SOD	Q818I1	Bacillus_cereus_ATCC_14579	218
Bacteira	Fe/Mn-SOD	Q9CPN6	Pasteurella_multocida_Pm70	214
Bacteira	Fe/Mn-SOD	P53639	Campylobacter_coli	220
Bacteira	Fe/Mn-SOD	P77929	Pseudomonas_putida	203
Bacteira	Fe/Mn-SOD	P42821	Corynebacterium_diphtheriae_ATCC_700971	199
Bacteira	Fe/Mn-SOD	O33686	Streptococcus_mitis	145
Bacteira	Fe/Mn-SOD	P0C0F9	Xanthomonas_campestris_pv._campestris_8004	203
Bacteira	Fe/Mn-SOD	P50912	Mycobacterium_kansasii	163
Bacteira	Fe/Mn-SOD	P50913	Mycobacterium_scrofulaceum	163
Bacteira	Fe/Mn-SOD	P53644	Mycobacteroides_chelonae	138
Bacteira	Fe/Mn-SOD	P53648	Mycolicibacterium_phlei	138
Bacteira	Fe/Mn-SOD	P53646	Mycobacterium_marinum	138
Bacteira	Fe/Mn-SOD	P53650	Mycobacterium_szulgai	138
Bacteira	Fe/Mn-SOD	P53645	Mycobacterium_malmoense	138
Bacteira	Fe/Mn-SOD	Q4L6Q3	Staphylococcus_haemolyticus_JCSC1435	199
Bacteira	Fe/Mn-SOD	O35023	Bacillus_subtilis_168	281
Bacteira	Fe/Mn-SOD	Q9F326	Staphylococcus_carnosus	201
Bacteira	Fe/Mn-SOD	P0A4J1	Lactococcus_lactis_subsp._lactis_IL1403	206
Bacteira	Fe/Mn-SOD	P0A4J7	Streptococcus_pneumoniae_ATCC_BAA-255	201
Bacteira	Fe/Mn-SOD	P0A4J2	Lactococcus_lactis_subsp._cremoris_MG1363	206
Bacteira	Fe/Mn-SOD	P0A2F5	Salmonella_typhi	193
Bacteira	Fe/Mn-SOD	P0A4J4	Streptococcus_agalactiae_serotype_V_ATCC_BAA-611	202
Bacteira	Fe/Mn-SOD	P53655	Yersinia_enterocolitica	207
Bacteira	Fe/Mn-SOD	Q49XZ6	Staphylococcus_saprophyticus_subsp._saprophyticus_ATCC_15305	199
Bacteira	Fe/Mn-SOD	Q5HNZ5	Staphylococcus_epidermidis_ATCC_35984	199
Bacteira	Fe/Mn-SOD	P66830	Staphylococcus_aureus_Mu50	199
Bacteira	Fe/Mn-SOD	P0A0J1	Staphylococcus_aureus_Mu50	199
Bacteira	Fe/Mn-SOD	P99098	Staphylococcus_aureus_N315	199
Bacteira	Fe/Mn-SOD	P66831	Staphylococcus_aureus_N315	199
Bacteira	Fe/Mn-SOD	O33756	Streptococcus_parasanguinis	145
Bacteira	Fe/Mn-SOD	Q4ULI1	Rickettsia_felis_ATCC_VR-1525	209
Bacteira	Fe/Mn-SOD	Q2FGH0	Staphylococcus_aureus_USA300	199
Bacteira	Fe/Mn-SOD	Q5HJN5	Staphylococcus_aureus_COL	199
Bacteira	Fe/Mn-SOD	Q6GKH2	Staphylococcus_aureus_MRSA252	199
Bacteira	Fe/Mn-SOD	P0A0J2	Staphylococcus_aureus_MW2	199
Bacteira	Fe/Mn-SOD	Q6GGE6	Staphylococcus_aureus_MRSA252	199
Bacteira	Fe/Mn-SOD	P66832	Staphylococcus_aureus_MW2	199
Bacteira	Fe/Mn-SOD	Q5HFK7	Staphylococcus_aureus_COL	199
Bacteira	Fe/Mn-SOD	Q2FKC6	Staphylococcus_aureus_USA300	199
Bacteira	Fe/Mn-SOD	Q6G913	Staphylococcus_aureus_MSSA476	199
Bacteira	Fe/Mn-SOD	Q2YUU9	Staphylococcus_aureus_bovine_RF122	199
Bacteira	Fe/Mn-SOD	Q6GCZ1	Staphylococcus_aureus_MSSA476	199
Bacteira	Fe/Mn-SOD	Q2YT26	Staphylococcus_aureus_bovine_RF122	199
Bacteira	Fe/Mn-SOD	Q8VQ15	Staphylococcus_epidermidis	199
Bacteira	Fe/Mn-SOD	P0C0F8	Xanthomonas_campestris_pv._campestris_ATCC_33913	203
Bacteira	Fe/Mn-SOD	O33783	Streptococcus_salivarius	145
Bacteira	Fe/Mn-SOD	Q9ZD15	Rickettsia_prowazekii_Madrid_E	209
Bacteira	Fe/Mn-SOD	Q68WK0	Rickettsia_typhi_ATCC_VR-144	209
Bacteira	Fe/Mn-SOD	Q1RH88	Rickettsia_bellii_RML369-C	209
Bacteira	Fe/Mn-SOD	C4K8J0	Hamiltonella_defensa_subsp._Acyrthosiphon_pisum_5AT	209
Bacteira	Fe/Mn-SOD	Q92HJ3	Rickettsia_conorii_ATCC_VR-613	209
Bacteira	Fe/Mn-SOD	C3T8H7	Escherichia_coli	193
Bacteira	Fe/Mn-SOD	A0A0D6IQB3	Salmonella_typhimurium	206
Bacteira	Fe/Mn-SOD	A0A0F7DIH5	Salmonella_typhimurium	193
Bacteira	Fe/Mn-SOD	A0A1R2J5M3	Salmonella_enteritidis	193
Bacteira	Fe/Mn-SOD	A0A1R3CN09	Salmonella_enteritidis	206
Bacteira	Fe/Mn-SOD	A0A3V8QX55	Salmonella_derby	193
Bacteira	Fe/Mn-SOD	A0A3V8R510	Salmonella_derby	206
Bacteira	Fe/Mn-SOD	O54233	Streptococcus_iniae	145
Bacteira	Fe/Mn-SOD	O54266	Streptococcus_porcinus	145
Bacteira	Fe/Mn-SOD	O33605	Streptococcus_alactolyticus	145
Bacteira	Fe/Mn-SOD	O54210	Streptococcus_canis	145
Bacteira	Fe/Mn-SOD	O33603	Streptococcus_acidominimus	145
Bacteira	Fe/Mn-SOD	D3NUL5	Azospirillum_sp._B510	197
Bacteira	Fe/Mn-SOD	A0A0R4J8B9	Xanthomonas_campestris_pv._campestris_B100	234
Bacteira	Fe/Mn-SOD	A0A0U4DPY3	Streptococcus_canis	201
Bacteira	Fe/Mn-SOD	C0A181	Clostridium_perfringens	184
Bacteira	Fe/Mn-SOD	D3YP10	Wolbachia_pipientis	206
Bacteira	Fe/Mn-SOD	Q8GR34	Desulfovibrio_vulgaris	238
Bacteira	Fe/Mn-SOD	F8KWM1	Parachlamydia_acanthamoebae_UV7	204
Bacteira	Fe/Mn-SOD	A0A0B8MZC5	Nocardia_seriolae	220
Bacteira	Fe/Mn-SOD	A0A0C1JYW1	Neochlamydia_sp._EPS4	223
Bacteira	Fe/Mn-SOD	A0A0C1K2I8	Neochlamydia_sp._TUME1	211
Bacteira	Fe/Mn-SOD	A0A0N8KNY0	Phormidesmis_priestleyi_Ana	199
Bacteira	Fe/Mn-SOD	A0A0C1E3R1	Parachlamydia_acanthamoebae	204
Bacteira	Fe/Mn-SOD	A0A1Q3DU42	Corynebacterium_glutamicum	200
Bacteira	Fe/Mn-SOD	Q6QF40	Mycobacteroides_abscessus	147
Bacteira	Fe/Mn-SOD	Q59307	Corynebacterium_pseudodiphtheriticum	163
Bacteira	Fe/Mn-SOD	B6V885	Mycolicibacterium_setense	153
Bacteira	Fe/Mn-SOD	D2KU85	Corynebacterium_simulans	157
Bacteira	Fe/Mn-SOD	Q6QF07	Mycobacterium_haemophilum	147
Bacteira	Fe/Mn-SOD	Q6QF09	Mycobacterium_goodii	147
Bacteira	Fe/Mn-SOD	D2KU89	Corynebacterium_accolens	157
Bacteira	Fe/Mn-SOD	D2KU87	Corynebacterium_xerosis	157
Bacteira	Fe/Mn-SOD	Q6QF36	Mycolicibacterium_alvei	147
Bacteira	Fe/Mn-SOD	Q6QEW6	Mycolicibacterium_thermoresistibile	147
Bacteira	Fe/Mn-SOD	Q6QF30	Mycobacterium_bohemicum	147
Bacteira	Fe/Mn-SOD	D2KU81	Corynebacterium_urealyticum	157
Bacteira	Fe/Mn-SOD	Q6QEZ8	Mycobacterium_intracellulare	147
Bacteira	Fe/Mn-SOD	Q6QF05	Mycobacterium_heckeshornense	147
Bacteira	Fe/Mn-SOD	Q58IX9	Mycobacterium_saskatchewanense	158
Bacteira	Fe/Mn-SOD	Q6QEZ5	Mycobacterium_kubicae	147
Bacteira	Fe/Mn-SOD	Q6QF16	Mycolicibacterium_fallax	147
Bacteira	Fe/Mn-SOD	Q58IY1	Mycobacterium_parascrofulaceum	158
Bacteira	Fe/Mn-SOD	Q6QEW2	Mycobacterium_tuberculosis_variant_caprae	147
Bacteira	Fe/Mn-SOD	Q6QF22	Mycobacteroides_chelonae	147
Bacteira	Fe/Mn-SOD	Q6QF39	Mycobacterium_tuberculosis_variant_africanum	147
Bacteira	Fe/Mn-SOD	Q6QEY9	Mycobacterium_tuberculosis_variant_microti	147
Bacteira	Fe/Mn-SOD	Q6QEX2	Mycobacterium_shimoidei	147
Bacteira	Fe/Mn-SOD	Q6QEY4	Mycobacterium_nonchromogenicum	147
Bacteira	Fe/Mn-SOD	Q6QF18	Mycobacterium_doricum	147
Bacteira	Fe/Mn-SOD	Q6QEZ9	Mycobacterium_intermedium	147
Bacteira	Fe/Mn-SOD	Q6QEY8	Mycolicibacterium_moriokaense	147
Bacteira	Fe/Mn-SOD	Q6QF00	Mycobacterium_interjectum	147
Bacteira	Fe/Mn-SOD	Q59518	Mycolicibacterium_fortuitum	163
Bacteira	Fe/Mn-SOD	Q6QEW4	Mycobacterium_triplex	147
Bacteira	Fe/Mn-SOD	D2KU88	Corynebacterium_amycolatum	156
Bacteira	Fe/Mn-SOD	Q6QEW1	Mycobacterium_tuberculosis_subsp._tuberculosis	147
Bacteira	Fe/Mn-SOD	Q6QEX3	Mycolicibacterium_septicum	147
Bacteira	Fe/Mn-SOD	Q6QF01	Mycobacteroides_immunogenum	147
Bacteira	Fe/Mn-SOD	Q6QF14	Mycolicibacterium_flavescens	147
Bacteira	Fe/Mn-SOD	Q6QF38	Mycolicibacterium_agri	147
Bacteira	Fe/Mn-SOD	Q6QF04	Mycobacterium_heidelbergense	147
Bacteira	Fe/Mn-SOD	Q6QF11	Mycobacterium_frederiksbergense	147
Bacteira	Fe/Mn-SOD	Q6QEW7	Mycolicibacter_terrae	147
Bacteira	Fe/Mn-SOD	B6V886	Mycolicibacter_senuensis	159
Bacteira	Fe/Mn-SOD	Q6QF06	Mycolicibacterium_hassiacum	147
Bacteira	Fe/Mn-SOD	Q6QEZ0	Mycobacterium_marinum	147
Bacteira	Fe/Mn-SOD	Q6QEW8	Mycobacterium_szulgai	147
Bacteira	Fe/Mn-SOD	Q6QEX5	Mycobacterium_scrofulaceum	147
Bacteira	Fe/Mn-SOD	Q59522	Mycobacterium_gordonae	163
Bacteira	Fe/Mn-SOD	Q6QEY1	Mycolicibacterium_parafortuitum	147
Bacteira	Fe/Mn-SOD	Q45NC8	Mycobacterium_nebraskense	158
Bacteira	Fe/Mn-SOD	Q6QF24	Mycolicibacterium_brumae	147
Bacteira	Fe/Mn-SOD	Q6QF21	Mycobacterium_conspicuum	147
Bacteira	Fe/Mn-SOD	Q6QEV9	Mycobacterium_ulcerans	147
Bacteira	Fe/Mn-SOD	Q6QEZ3	Mycolicibacterium_madagascariense	147
Bacteira	Fe/Mn-SOD	D2KU84	Corynebacterium_propinquum	157
Bacteira	Fe/Mn-SOD	D2KU86	Corynebacterium_auriscanis	157
Bacteira	Fe/Mn-SOD	A0A024DD78	Rhodococcus_sp._YYL	207
Bacteira	Fe/Mn-SOD	D2KU83	Corynebacterium_auris	157
Bacteira	Fe/Mn-SOD	Q6QEW9	Mycolicibacterium_sphagni	147
Bacteira	Fe/Mn-SOD	Q58IY3	Mycolicibacterium_neworleansense	156
Bacteira	Fe/Mn-SOD	Q6QF37	Mycolicibacterium_aichiense	147
Bacteira	Fe/Mn-SOD	Q6QEY2	Mycolicibacterium_obuense	147
Bacteira	Fe/Mn-SOD	Q6QEY6	Mycolicibacterium_murale	147
Bacteira	Fe/Mn-SOD	Q59562	Mycobacterium_simiae	163
Bacteira	Fe/Mn-SOD	Q6QF13	Mycolicibacterium_fortuitum_subsp._acetamidolyticum	147
Bacteira	Fe/Mn-SOD	Q6QF32	Mycobacterium_paratuberculosis	147
Bacteira	Fe/Mn-SOD	Q6QF31	Mycobacterium_avium_subsp._silvaticum	147
Bacteira	Fe/Mn-SOD	Q6QEX0	Mycolicibacterium_smegmatis	147
Bacteira	Fe/Mn-SOD	Q6QF28	Mycobacterium_bovis	147
Bacteira	Fe/Mn-SOD	D2KU92	Corynebacterium_macginleyi	157
Bacteira	Fe/Mn-SOD	Q6QF19	Mycobacterium_diernhoferi	147
Bacteira	Fe/Mn-SOD	Q6QEW5	Mycolicibacterium_tokaiense	147
Bacteira	Fe/Mn-SOD	D2KU82	Corynebacterium_pseudodiphtheriticum	157
Bacteira	Fe/Mn-SOD	D2KU90	Corynebacterium_jeikeium	157
Bacteira	Fe/Mn-SOD	A0A494R3K7	Pseudomonas_sp._TMW_2.1634	203
Bacteira	Fe/Mn-SOD	A0A4Q3WK61	Alphaproteobacteria_bacterium	200
Bacteira	Fe/Mn-SOD	A0A4Q5Q7V7	Gammaproteobacteria_bacterium	198
Bacteira	Fe/Mn-SOD	D2KU91	Corynebacterium_striatum	157
Eukaryota	Fe/Mn-SOD	Q00637	Drosophila_melanogaster	217
Eukaryota	Fe/Mn-SOD	K4LAP3	Triticum_aestivum	259
Eukaryota	Fe/Mn-SOD	Q9LU64	Arabidopsis_thaliana	305
Eukaryota	Fe/Mn-SOD	P07895	Rattus_norvegicus	222
Eukaryota	Fe/Mn-SOD	Q9FMX0	Arabidopsis_thaliana	263
Eukaryota	Fe/Mn-SOD	P21276	Arabidopsis_thaliana	212
Eukaryota	Fe/Mn-SOD	P04179	Homo_sapiens	222
Eukaryota	Fe/Mn-SOD	J9VWW9	Cryptococcus_neoformans_var._grubii_serotype_A_H99	225
Eukaryota	Fe/Mn-SOD	P09671	Mus_musculus	222
Eukaryota	Fe/Mn-SOD	O81235	Arabidopsis_thaliana	231
Eukaryota	Fe/Mn-SOD	A0A218V719	Lonchura_striata_domestica	224
Eukaryota	Fe/Mn-SOD	Q802D9	Melopsittacus_undulatus	224
Eukaryota	Fe/Mn-SOD	A0A384NL29	Homo_sapiens	222
Eukaryota	Fe/Mn-SOD	Q4FJX9	Mus_musculus	222
Eukaryota	Fe/Mn-SOD	A0A250YCN7	Castor_canadensis	222
Eukaryota	Fe/Mn-SOD	A0A1U7QH60	Mesocricetus_auratus	222
Eukaryota	Fe/Mn-SOD	I3MC61	Ictidomys_tridecemlineatus	222
Eukaryota	Fe/Mn-SOD	G5BC70	Heterocephalus_glaber	222
Eukaryota	Fe/Mn-SOD	A0A286X7T6	Cavia_porcellus	222
Eukaryota	Fe/Mn-SOD	Q9UQX0	Schizosaccharomyces_pombe_972	218
Eukaryota	Fe/Mn-SOD	P09233	Zea_mays	235
Eukaryota	Fe/Mn-SOD	P31161	Caenorhabditis_elegans	221
Eukaryota	Fe/Mn-SOD	P41977	Caenorhabditis_elegans	218
Eukaryota	Fe/Mn-SOD	P00447	Saccharomyces_cerevisiae_ATCC_204508	233
Eukaryota	Fe/Mn-SOD	A0A0B4LGQ1	Drosophila_melanogaster	217
Eukaryota	Fe/Mn-SOD	Q8IAY6	Plasmodium_falciparum_3D7	198
Eukaryota	Fe/Mn-SOD	P41976	Bos_taurus	222
Eukaryota	Fe/Mn-SOD	Q6P980	Danio_rerio	224
Eukaryota	Fe/Mn-SOD	A0A2Y9FMN4	Physeter_macrocephalus	245
Eukaryota	Fe/Mn-SOD	P11796	cotiana_plumbaginifolia	228
Eukaryota	Fe/Mn-SOD	A0A2I2U3N0	Felis_catus	222
Eukaryota	Fe/Mn-SOD	P41979	Zea_mays	233
Eukaryota	Fe/Mn-SOD	Q2TV65	Danio_rerio	224
Eukaryota	Fe/Mn-SOD	G1KCW0	Anolis_carolinensis	226
Eukaryota	Fe/Mn-SOD	F7GJS0	Monodelphis_domestica	222
Eukaryota	Fe/Mn-SOD	Q5VSB7	Oryza_sativa_subsp._japonica	255
Eukaryota	Fe/Mn-SOD	Q92450	Neosartorya_fumigata_ATCC_MYA-4609	210
Eukaryota	Fe/Mn-SOD	H0XGU8	Otolemur_garnettii	222
Eukaryota	Fe/Mn-SOD	A0A452E294	Capra_hircus	222
Eukaryota	Fe/Mn-SOD	Q9XS41	Equus_caballus	222
Eukaryota	Fe/Mn-SOD	G1PK52	Myotis_lucifugus	222
Eukaryota	Fe/Mn-SOD	W5P340	Ovis_aries	218
Eukaryota	Fe/Mn-SOD	F1NT19	Gallus_gallus	224
Eukaryota	Fe/Mn-SOD	G3QYT5	Gorilla_gorilla_gorilla	234
Eukaryota	Fe/Mn-SOD	A0A2K5CX40	Aotus_nancymaae	222
Eukaryota	Fe/Mn-SOD	Q8HXP3	Macaca_fascicularis	222
Eukaryota	Fe/Mn-SOD	A0A2K5QGB9	Cebus_imitator	222
Eukaryota	Fe/Mn-SOD	C8BKD6	Ovis_aries	222
Eukaryota	Fe/Mn-SOD	A0A6P4SXY2	Panthera_pardus	222
Eukaryota	Fe/Mn-SOD	U3ID59	Anas_platyrhynchos_platyrhynchos	224
Eukaryota	Fe/Mn-SOD	P41980	Zea_mays	233
Eukaryota	Fe/Mn-SOD	A0A4V5PB03	Monodon_monoceros	222
Eukaryota	Fe/Mn-SOD	P41978	Zea_mays	232
Eukaryota	Fe/Mn-SOD	Q8HXP6	Pongo_pygmaeus	222
Eukaryota	Fe/Mn-SOD	G1RJQ3	Nomascus_leucogenys	222
Eukaryota	Fe/Mn-SOD	F6PSK1	Callithrix_jacchus	318
Eukaryota	Fe/Mn-SOD	M3Y105	Mustela_putorius_furo	222
Eukaryota	Fe/Mn-SOD	A0A0D9RJI9	Chlorocebus_sabaeus	222
Eukaryota	Fe/Mn-SOD	P35017	Hevea_brasiliensis	233
Eukaryota	Fe/Mn-SOD	Q9TW89	Plasmodium_falciparum	198
Eukaryota	Fe/Mn-SOD	A0A2R9BMB0	Pan_paniscus	222
Eukaryota	Fe/Mn-SOD	K7FKS2	Pelodiscus_sinensis	227
Eukaryota	Fe/Mn-SOD	A0A096MTR8	Papio_anubis	238
Eukaryota	Fe/Mn-SOD	A0A2I3T2J1	Pan_troglodytes	238
Eukaryota	Fe/Mn-SOD	P28768	Sus_scrofa	144
Eukaryota	Fe/Mn-SOD	H9EUV0	Macaca_mulatta	222
Eukaryota	Fe/Mn-SOD	A0A2K6UU57	Saimiri_boliviensis_boliviensis	155
Eukaryota	Fe/Mn-SOD	A0A2K6NUA4	Rhinopithecus_roxellana	222
Eukaryota	Fe/Mn-SOD	A0A2K6EZ26	Propithecus_coquereli	222
Eukaryota	Fe/Mn-SOD	G3SZS9	Loxodonta_africana	220
Eukaryota	Fe/Mn-SOD	G1NIR2	Meleagris_gallopavo	224
Eukaryota	Fe/Mn-SOD	A0A2K6BV32	Macaca_nemestrina	222
Eukaryota	Fe/Mn-SOD	A0A2K5NKX1	Cercocebus_atys	232
Eukaryota	Fe/Mn-SOD	A0A2K5YFD5	Mandrillus_leucophaeus	236
Eukaryota	Fe/Mn-SOD	A0A2K6LZS7	Rhinopithecus_bieti	232
Eukaryota	Fe/Mn-SOD	A0A452U6B7	Ursus_maritimus	234
Eukaryota	Fe/Mn-SOD	P49114	Cavia_porcellus	211
Eukaryota	Fe/Mn-SOD	Q8HXP2	Macaca_mulatta	198
Eukaryota	Fe/Mn-SOD	P28759	Glycine_max	248
Eukaryota	Fe/Mn-SOD	Q8HXP5	Hylobates_lar	198
Eukaryota	Fe/Mn-SOD	Q8HXP4	Macaca_fuscata_fuscata	198
Eukaryota	Fe/Mn-SOD	Q43008	Oryza_sativa_subsp._japonica	231
Eukaryota	Fe/Mn-SOD	Q9SM64	Prunus_persica	228
Eukaryota	Fe/Mn-SOD	P27084	Pisum_sativum	233
Eukaryota	Fe/Mn-SOD	P22302	cotiana_plumbaginifolia	202
Eukaryota	Fe/Mn-SOD	Q8HXP0	Callithrix_jacchus	198
Eukaryota	Fe/Mn-SOD	A0A452R3H1	Ursus_americanus	259
Eukaryota	Fe/Mn-SOD	Q8HXP1	Sapajus_apella	198
Eukaryota	Fe/Mn-SOD	Q27740	Plasmodium_falciparum_HB3	198
Eukaryota	Fe/Mn-SOD	Q8HXP7	Pan_troglodytes	198
Eukaryota	Fe/Mn-SOD	P41982	Oryctolagus_cuniculus	202
Eukaryota	Fe/Mn-SOD	P41981	Onchocerca_volvulus	223
Eukaryota	Fe/Mn-SOD	Q5FB30	Macaca_nemestrina	222
Eukaryota	Fe/Mn-SOD	Q9LYK8	Arabidopsis_thaliana	241
Eukaryota	Fe/Mn-SOD	P28767	Petromyzon_marinus	144
Eukaryota	Fe/Mn-SOD	Q42684	Chlamydomonas_reinhardtii	218
Eukaryota	Fe/Mn-SOD	P28762	Eptatretus_stoutii	144
Eukaryota	Fe/Mn-SOD	P28765	Palinurus_vulgaris	144
Eukaryota	Fe/Mn-SOD	P28766	Apostichopus_californicus	144
Eukaryota	Fe/Mn-SOD	P28761	Branchiostoma_floridae	144
Eukaryota	Fe/Mn-SOD	O49066	Capsicum_annuum	228
Eukaryota	Fe/Mn-SOD	P28524	Hordeum_vulgare	20
Eukaryota	Fe/Mn-SOD	O75007	Penicillium_chrysogenum	210
Eukaryota	Fe/Mn-SOD	Q877B6	Aspergillus_oryzae_ATCC_42149	210
Eukaryota	Fe/Mn-SOD	O96347	Charybdis_feriata	224
Eukaryota	Fe/Mn-SOD	H2MDG9	Oryzias_latipes	226
Eukaryota	Fe/Mn-SOD	A0A1A8A8N9	Nothobranchius_furzeri	259
Eukaryota	Fe/Mn-SOD	P36215	Lithobates_catesbeianus	23
Eukaryota	Fe/Mn-SOD	W5ULV5	Ictalurus_punctatus	224
Eukaryota	Fe/Mn-SOD	H3B6V8	Latimeria_chalumnae	223
Eukaryota	Fe/Mn-SOD	Q5A8Z4	Candida_albicans_SC5314	234
Eukaryota	Fe/Mn-SOD	A0A0P7XJ05	Scleropages_formosus	226
Eukaryota	Fe/Mn-SOD	Q694A3	Glossina_morsitans_morsitans	216
Eukaryota	Fe/Mn-SOD	A0A4W4F6H5	Electrophorus_electricus	234
Eukaryota	Fe/Mn-SOD	Q9Y783	Neurospora_crassa_ATCC_24698	245
Eukaryota	Fe/Mn-SOD	P86254	Alternaria_alternata	25
Eukaryota	Fe/Mn-SOD	Q55BJ9	Dictyostelium_discoideum	226
Eukaryota	Fe/Mn-SOD	A0A663E592	Aquila_chrysaetos_chrysaetos	235
Eukaryota	Fe/Mn-SOD	A0A7L2SN01	Mystacornis_crossleyi	224
Eukaryota	Fe/Mn-SOD	O13401	Candida_albicans	234
Eukaryota	Fe/Mn-SOD	Q92429	Ganoderma_microsporum	200
Eukaryota	Fe/Mn-SOD	Q6GP18	Xenopus_laevis	224
Eukaryota	Fe/Mn-SOD	E1BHL1	Bos_taurus	492
Eukaryota	Fe/Mn-SOD	M3VZ86	Felis_catus	183
Eukaryota	Fe/Mn-SOD	Q7Z7M4	Homo_sapiens	213
Eukaryota	Fe/Mn-SOD	Q7Z7M7	Homo_sapiens	213
Eukaryota	Fe/Mn-SOD	Q7Z7M6	Homo_sapiens	210
Eukaryota	Fe/Mn-SOD	Q7Z7M5	Homo_sapiens	209
Eukaryota	Fe/Mn-SOD	F5GYZ5	Homo_sapiens	190
Eukaryota	Fe/Mn-SOD	F5H4R2	Homo_sapiens	183
Eukaryota	Fe/Mn-SOD	A0A337S486	Felis_catus	162
Eukaryota	Fe/Mn-SOD	A0A5G2RDT4	Sus_scrofa	162
Eukaryota	Fe/Mn-SOD	A0A673YV99	Salmo_trutta	222
Eukaryota	Fe/Mn-SOD	A0A4W4F6K4	Electrophorus_electricus	215
Eukaryota	Fe/Mn-SOD	A0A7K7PHB5	Acrocephalus_arundinaceus	229
Eukaryota	Fe/Mn-SOD	A0A1U7RPX7	Alligator_sinensis	224
Eukaryota	Fe/Mn-SOD	A0A2I4BCI6	Austrofundulus_limnaeus	225
Eukaryota	Fe/Mn-SOD	A0A7M4FLT2	Crocodylus_porosus	224
Eukaryota	Fe/Mn-SOD	A0A6P9FRH0	Ovis_aries	222
Eukaryota	Fe/Mn-SOD	A0A384AFN8	Balaenoptera_acutorostrata_scammoni	176
Eukaryota	Fe/Mn-SOD	A0A340XNV4	Lipotes_vexillifer	222
Eukaryota	Fe/Mn-SOD	F6RMH9	Callithrix_jacchus	253
Eukaryota	Fe/Mn-SOD	A0A2Y9M2K3	Delphinapterus_leucas	222
Eukaryota	Fe/Mn-SOD	A0A6P5CDP8	Bos_indicus	222
Eukaryota	Fe/Mn-SOD	A0A2U4CPH2	Tursiops_truncatus	222
Eukaryota	Fe/Mn-SOD	Q6DJC5	Xenopus_tropicalis	224
Eukaryota	Fe/Mn-SOD	F6PTB4	Callithrix_jacchus	162
Eukaryota	Fe/Mn-SOD	A0A6J1Z4M0	Acinonyx_jubatus	222
Eukaryota	Fe/Mn-SOD	A0A6J0AVH3	Vicugna_pacos	176
Eukaryota	Fe/Mn-SOD	A0A6I9K2K4	Chrysochloris_asiatica	222
Eukaryota	Fe/Mn-SOD	A0A287APZ8	Sus_scrofa	485
Eukaryota	Fe/Mn-SOD	A0A2U4CPH4	Tursiops_truncatus	162
Eukaryota	Fe/Mn-SOD	A0A6P5KBJ7	Phascolarctos_cinereus	222
Eukaryota	Fe/Mn-SOD	A0A6J0UWE2	Pogona_vitticeps	227
Eukaryota	Fe/Mn-SOD	A0A670XXV7	Pseudonaja_textilis	226
Eukaryota	Fe/Mn-SOD	F6QRF1	Callithrix_jacchus	183
Eukaryota	Fe/Mn-SOD	U3FQT9	Callithrix_jacchus	222
Eukaryota	Fe/Mn-SOD	A0A667H5G5	Lynx_canadensis	222
Eukaryota	Fe/Mn-SOD	A0A287A8A8	Sus_scrofa	446
Eukaryota	Fe/Mn-SOD	A0A341BLS9	Neophocaena_asiaeorientalis_asiaeorientalis	232
Eukaryota	Fe/Mn-SOD	A0A4W2FYP3	Bos_indicus_x_Bos_taurus	183
Eukaryota	Fe/Mn-SOD	A0A4W2HTR6	Bos_indicus_x_Bos_taurus	162
Eukaryota	Fe/Mn-SOD	A0A455BNR2	Physeter_macrocephalus	222
Eukaryota	Fe/Mn-SOD	A0A2K5CX55	Aotus_nancymaae	222
Eukaryota	Fe/Mn-SOD	A0A2K5CX52	Aotus_nancymaae	164
Eukaryota	Fe/Mn-SOD	A0A2K5CX53	Aotus_nancymaae	185
Eukaryota	Fe/Mn-SOD	A0A6P6I0D9	Puma_concolor	222
Eukaryota	Fe/Mn-SOD	A0A670HMI6	Podarcis_muralis	228
Eukaryota	Fe/Mn-SOD	A0A668A7B7	Myripristis_murdjan	234
Eukaryota	Fe/Mn-SOD	A0A668AHS5	Myripristis_murdjan	221
Eukaryota	Fe/Mn-SOD	A0A668AQM0	Myripristis_murdjan	227
Eukaryota	Fe/Mn-SOD	A0A6P9CNE6	Pantherophis_guttatus	225
Eukaryota	Fe/Mn-SOD	A0A668ABE7	Myripristis_murdjan	216
Eukaryota	Fe/Mn-SOD	A0A668AQU5	Myripristis_murdjan	216
Eukaryota	Fe/Mn-SOD	A0A668AQU2	Myripristis_murdjan	207
Eukaryota	Fe/Mn-SOD	A0A668AW01	Myripristis_murdjan	226
Eukaryota	Fe/Mn-SOD	A0A668AQR3	Myripristis_murdjan	221
Eukaryota	Fe/Mn-SOD	A0A672UD14	Strigops_habroptila	224
Eukaryota	Fe/Mn-SOD	A0A663E5U0	Aquila_chrysaetos_chrysaetos	224
Eukaryota	Fe/Mn-SOD	A0A674HZ32	Terrapene_carolina_triunguis	224
Eukaryota	Fe/Mn-SOD	A0A7K5EXE0	Probosciger_aterrimus	224
Eukaryota	Fe/Mn-SOD	A0A7K4LQA4	Crypturellus_undulatus	224
Eukaryota	Fe/Mn-SOD	A0A7L4IYH2	Pomatorhinus_ruficollis	224
Eukaryota	Fe/Mn-SOD	A0A7K6QCH3	Climacteris_rufus	220
Eukaryota	Fe/Mn-SOD	A0A7K5RNW2	Lanius_ludovicianus	215
Eukaryota	Fe/Mn-SOD	A0A7K7BV94	Aphelocoma_coerulescens	220
Eukaryota	Fe/Mn-SOD	A0A7L3Q192	Cettia_cetti	224
Eukaryota	Fe/Mn-SOD	A0A7K6MVG0	Panurus_biarmicus	215
Eukaryota	Fe/Mn-SOD	A0A6P8R8T5	Geotrypetes_seraphini	227
Eukaryota	Fe/Mn-SOD	A0A7K6D1K1	Origma_solitaria	222
Eukaryota	Fe/Mn-SOD	A0A7L1CHU4	Serilophus_lunatus	215
Eukaryota	Fe/Mn-SOD	A0A7K6K528	Oreocharis_arfaki	215
Eukaryota	Fe/Mn-SOD	A0A7K8XEN2	Eubucco_bourcierii	224
Eukaryota	Fe/Mn-SOD	A0A7L1SEE9	Aramus_guarauna	224
Eukaryota	Fe/Mn-SOD	A0A6P8Q6F7	Geotrypetes_seraphini	177
Eukaryota	Fe/Mn-SOD	A0A4W6EPN0	Lates_calcarifer	268
Eukaryota	Fe/Mn-SOD	Q6UTE6	Xenopus_laevis	224
Eukaryota	Fe/Mn-SOD	A0A4W2HPN8	Bos_indicus_x_Bos_taurus	492
Eukaryota	Fe/Mn-SOD	A0A4W2HXC5	Bos_indicus_x_Bos_taurus	451
Eukaryota	Fe/Mn-SOD	A0A4W2G0A3	Bos_indicus_x_Bos_taurus	556
Eukaryota	Fe/Mn-SOD	A0A4W2HTW4	Bos_indicus_x_Bos_taurus	502
Eukaryota	Fe/Mn-SOD	Q9P4T6	Agaricus_bisporus	200
Eukaryota	Fe/Mn-SOD	E2RSF2	Canis_lupus_familiaris	543
Eukaryota	Fe/Mn-SOD	A0A5F4BPE5	Canis_lupus_familiaris	570
Eukaryota	Fe/Mn-SOD	A0A5F4CD72	Canis_lupus_familiaris	439
Eukaryota	Fe/Mn-SOD	A0A5F4D0K5	Canis_lupus_familiaris	546
Eukaryota	Fe/Mn-SOD	A0A5F4C0C8	Canis_lupus_familiaris	504
Eukaryota	Fe/Mn-SOD	Q6X9X0	Equus_caballus	153
Eukaryota	Fe/Mn-SOD	M9P0B0	Sparus_aurata	225
Eukaryota	Fe/Mn-SOD	A0A5F4BZ44	Canis_lupus_familiaris	537
Eukaryota	Fe/Mn-SOD	G1FAE8	Pelodiscus_sinensis	150
Eukaryota	Fe/Mn-SOD	A0A7T7IN90	Bostrychus_sinensis	225
Eukaryota	Fe/Mn-SOD	Q65Y02	Bombyx_mori	216
Eukaryota	Fe/Mn-SOD	A0A6J0H3J8	Lepidothrix_coronata	287
Eukaryota	Fe/Mn-SOD	D2J0B2	Phascolosoma_esculenta	226
Eukaryota	Fe/Mn-SOD	A0A6P7QKY6	Mus_caroli	288
Eukaryota	Fe/Mn-SOD	A0A6J2GZ99	Pipra_filicauda	287
Eukaryota	Fe/Mn-SOD	A0A1D3SMR6	Plasmodium_malariae	288
Eukaryota	Fe/Mn-SOD	A0A077TQQ0	Plasmodium_chabaudi_chabaudi	269
Eukaryota	Fe/Mn-SOD	A0A1Y3DNI3	Plasmodium_knowlesi	285
Eukaryota	Fe/Mn-SOD	A0A0Y9XTS3	Plasmodium_berghei	269
Eukaryota	Fe/Mn-SOD	A0A1D3RY40	Plasmodium_chabaudi_adami	269
Eukaryota	Fe/Mn-SOD	A0A060RV07	Plasmodium_reichenowi	266
Eukaryota	Fe/Mn-SOD	A0A7D7PNQ6	Geloina_erosa	224
Eukaryota	Fe/Mn-SOD	A0A1J1H7H5	Plasmodium_relictum	263
Eukaryota	Fe/Mn-SOD	A0A1C6YGK8	Plasmodium_chabaudi_adami	269
Eukaryota	Fe/Mn-SOD	D1M8P4	Haliotis_rufescens	161
Eukaryota	Fe/Mn-SOD	A0A1C6YK02	Plasmodium_chabaudi_chabaudi	269
Eukaryota	Fe/Mn-SOD	Q7TQ42	Meriones_unguiculatus	124
Eukaryota	Fe/Mn-SOD	A0A1S3AJP0	Erinaceus_europaeus	280
Eukaryota	Fe/Mn-SOD	A0A1C3KU99	Plasmodium_ovale	261
Eukaryota	Fe/Mn-SOD	A0A1D3TJ85	Plasmodium_ovale	287
Eukaryota	Fe/Mn-SOD	O15904	Babesia_bovis	199
Eukaryota	Fe/Mn-SOD	G1MAE6	Ailuropoda_melanoleuca	318
Eukaryota	Fe/Mn-SOD	A0A7N5K8W1	Ailuropoda_melanoleuca	296
Eukaryota	Fe/Mn-SOD	A0A7N5KDN8	Ailuropoda_melanoleuca	377
Eukaryota	Fe/Mn-SOD	A0A7N5JSL1	Ailuropoda_melanoleuca	321
Eukaryota	Fe/Mn-SOD	J9XY23	Bursaphelenchus_xylophilus	217
Eukaryota	Fe/Mn-SOD	A0A2I2MNB0	Bursaphelenchus_mucronatus	217
Eukaryota	Fe/Mn-SOD	A0A2I2MNA9	Bursaphelenchus_mucronatus	217
Eukaryota	Fe/Mn-SOD	A0A2I2MNA6	Bursaphelenchus_xylophilus	217
Eukaryota	Fe/Mn-SOD	I7B5E7	Brachionus_calyciflorus	222
Eukaryota	Fe/Mn-SOD	A0A6B7GCT9	Diaphanosoma_celebensis	216
Eukaryota	Fe/Mn-SOD	A0A2I2MNA3	Bursaphelenchus_xylophilus	217
Eukaryota	Fe/Mn-SOD	A3EX91	Phascolosoma_esculenta	137
Eukaryota	Fe/Mn-SOD	Q6QGY4	Citrullus_lanatus	144
Eukaryota	Fe/Mn-SOD	A0A2K5CX60	Aotus_nancymaae	119
Eukaryota	Fe/Mn-SOD	G5E9P6	Homo_sapiens	140
Eukaryota	Fe/Mn-SOD	F5GXZ9	Homo_sapiens	141
Eukaryota	Fe/Mn-SOD	A0A125RFW9	Pneumocystis_jirovecii	152
Archaea	Ni-SOD	A0A0F8ZU08	marine_sediment_metagenome	171
Archaea	Ni-SOD	A0A0F9GNT5	marine_sediment_metagenome	163
Archaea	Ni-SOD	A0A0F9U1N0	marine_sediment_metagenome	157
Archaea	Ni-SOD	A0A0F9U7M7	marine_sediment_metagenome	168
Archaea	Ni-SOD	A0A1B1TCH1	uncultured_Candidatus_Thalassoarchaea_euryarchaeote	144
Archaea	Ni-SOD	A0A1B1TFE3	uncultured_Candidatus_Thalassoarchaea_euryarchaeote	155
Archaea	Ni-SOD	A0A1F9Z0I8	Euryarchaeota_archaeon_RBG_16_67_27	173
Archaea	Ni-SOD	A0A1F9Z940	Euryarchaeota_archaeon_RBG_16_68_13	173
Archaea	Ni-SOD	A0A1F9ZES0	Euryarchaeota_archaeon_RBG_16_68_12	163
Archaea	Ni-SOD	A0A1G0AAY3	Euryarchaeota_archaeon_RBG_19FT_COMBO_69_17	173
Archaea	Ni-SOD	A0A1Q9N8I5	Heimdallarchaeota_archaeon_(strain_LC_2)	157
Archaea	Ni-SOD	A0A1Q9N8J7	Heimdallarchaeota_archaeon_(strain_LC_2)	92
Archaea	Ni-SOD	A0A1Q9NV50	Candidatus_Heimdallarchaeota_archaeon_LC_3	158
Archaea	Ni-SOD	A0A1Z9B137	Euryarchaeota_archaeon_TMED97	153
Archaea	Ni-SOD	A0A1Z9C2H7	Euryarchaeota_archaeon_TMED103	146
Archaea	Ni-SOD	A0A1Z9E9N9	Euryarchaeota_archaeon_TMED129	155
Archaea	Ni-SOD	A0A1Z9S224	Euryarchaeota_archaeon_TMED252	147
Archaea	Ni-SOD	A0A2A5VE06	Marine_Group_II_euryarchaeote_MED-G37	152
Archaea	Ni-SOD	A0A2A5VIV5	Marine_Group_II_euryarchaeote_MED-G36	147
Archaea	Ni-SOD	A0A2A5VVM6	Marine_Group_II_euryarchaeote_MED-G33	161
Archaea	Ni-SOD	A0A2D5Q912	Euryarchaeota_archaeon	146
Archaea	Ni-SOD	A0A2D5QBQ7	Euryarchaeota_archaeon	155
Archaea	Ni-SOD	A0A2D5X2T5	Euryarchaeota_archaeon	150
Archaea	Ni-SOD	A0A2D6AB38	Euryarchaeota_archaeon	157
Archaea	Ni-SOD	A0A2D6JNB2	Candidatus_Woesearchaeota_archaeon	146
Archaea	Ni-SOD	A0A2D6LJI4	Candidatus_Woesearchaeota_archaeon	146
Archaea	Ni-SOD	A0A2D6QCF8	Candidatus_Woesearchaeota_archaeon	317
Archaea	Ni-SOD	A0A2D6RBQ5	Euryarchaeota_archaeon	155
Archaea	Ni-SOD	A0A2D6U350	Euryarchaeota_archaeon	144
Archaea	Ni-SOD	A0A2D6VSW5	Euryarchaeota_archaeon	124
Archaea	Ni-SOD	A0A2D6VUE2	Euryarchaeota_archaeon	146
Archaea	Ni-SOD	A0A2D7ASC2	Euryarchaeota_archaeon	148
Archaea	Ni-SOD	A0A2D7BXC6	Euryarchaeota_archaeon	147
Archaea	Ni-SOD	A0A2D7CBE5	Euryarchaeota_archaeon	147
Archaea	Ni-SOD	A0A2D7JT86	Euryarchaeota_archaeon	148
Archaea	Ni-SOD	A0A2D7L9C8	Euryarchaeota_archaeon	151
Archaea	Ni-SOD	A0A2D7UZM7	Euryarchaeota_archaeon	149
Archaea	Ni-SOD	A0A2D7WAK7	Euryarchaeota_archaeon	154
Archaea	Ni-SOD	A0A2D8CQ43	Euryarchaeota_archaeon	157
Archaea	Ni-SOD	A0A2D8F9M6	Euryarchaeota_archaeon	147
Archaea	Ni-SOD	A0A2D8FBB6	Euryarchaeota_archaeon	140
Archaea	Ni-SOD	A0A2D8M7D3	Euryarchaeota_archaeon	158
Archaea	Ni-SOD	A0A2D8MMY3	Thaumarchaeota_archaeon	167
Archaea	Ni-SOD	A0A2D9G8H8	Euryarchaeota_archaeon	153
Archaea	Ni-SOD	A0A2D9NDF4	Euryarchaeota_archaeon	149
Archaea	Ni-SOD	A0A2D9NGX9	Euryarchaeota_archaeon	144
Archaea	Ni-SOD	A0A2D9S779	Euryarchaeota_archaeon	152
Archaea	Ni-SOD	A0A2E0DV35	Euryarchaeota_archaeon	146
Archaea	Ni-SOD	A0A2E0F326	Euryarchaeota_archaeon	154
Archaea	Ni-SOD	A0A2E0HNQ5	Euryarchaeota_archaeon	144
Archaea	Ni-SOD	A0A2E0IAU9	Euryarchaeota_archaeon	155
Archaea	Ni-SOD	A0A2E0K0R0	Euryarchaeota_archaeon	161
Archaea	Ni-SOD	A0A2E0M9F0	Euryarchaeota_archaeon	140
Archaea	Ni-SOD	A0A2E0NA06	Euryarchaeota_archaeon	153
Archaea	Ni-SOD	A0A2E0VDA2	Euryarchaeota_archaeon	153
Archaea	Ni-SOD	A0A2E1FJJ7	Euryarchaeota_archaeon	144
Archaea	Ni-SOD	A0A2E1I8Y1	Euryarchaeota_archaeon	149
Archaea	Ni-SOD	A0A2E1L620	Euryarchaeota_archaeon	154
Archaea	Ni-SOD	A0A2E1LA06	Euryarchaeota_archaeon	152
Archaea	Ni-SOD	A0A2E1P078	Euryarchaeota_archaeon	157
Archaea	Ni-SOD	A0A2E1SN01	Euryarchaeota_archaeon	146
Archaea	Ni-SOD	A0A2E2CR28	Euryarchaeota_archaeon	147
Archaea	Ni-SOD	A0A2E2HKL1	Euryarchaeota_archaeon	154
Archaea	Ni-SOD	A0A2E2TTZ5	Euryarchaeota_archaeon	151
Archaea	Ni-SOD	A0A2E3BSE5	Euryarchaeota_archaeon	149
Archaea	Ni-SOD	A0A2E3C747	Euryarchaeota_archaeon	149
Archaea	Ni-SOD	A0A2E3MCC8	Euryarchaeota_archaeon	147
Archaea	Ni-SOD	A0A2E3S3X3	Euryarchaeota_archaeon	154
Archaea	Ni-SOD	A0A2E3V2Y3	Euryarchaeota_archaeon	155
Archaea	Ni-SOD	A0A2E4B2F2	Euryarchaeota_archaeon	154
Archaea	Ni-SOD	A0A2E4B950	Euryarchaeota_archaeon	147
Archaea	Ni-SOD	A0A2E4BI40	Euryarchaeota_archaeon	154
Archaea	Ni-SOD	A0A2E4C3Y2	Euryarchaeota_archaeon	155
Archaea	Ni-SOD	A0A2E4HMX9	Thaumarchaeota_archaeon	167
Archaea	Ni-SOD	A0A2E4QGE4	Euryarchaeota_archaeon	146
Archaea	Ni-SOD	A0A2E4RGJ8	Euryarchaeota_archaeon	155
Archaea	Ni-SOD	A0A2E4TV10	Euryarchaeota_archaeon	146
Archaea	Ni-SOD	A0A2E4V315	Euryarchaeota_archaeon	155
Archaea	Ni-SOD	A0A2E5KFI2	Thaumarchaeota_archaeon	164
Archaea	Ni-SOD	A0A2E5QC00	Euryarchaeota_archaeon	150
Archaea	Ni-SOD	A0A2E5RCS2	Euryarchaeota_archaeon	149
Archaea	Ni-SOD	A0A2E5WV56	Euryarchaeota_archaeon	146
Archaea	Ni-SOD	A0A2E5X9P5	Euryarchaeota_archaeon	154
Archaea	Ni-SOD	A0A2E5XAJ5	Euryarchaeota_archaeon	154
Archaea	Ni-SOD	A0A2E5Y547	Euryarchaeota_archaeon	145
Archaea	Ni-SOD	A0A2E5YX99	Euryarchaeota_archaeon	156
Archaea	Ni-SOD	A0A2E5YY33	Euryarchaeota_archaeon	149
Archaea	Ni-SOD	A0A2E6AR73	Euryarchaeota_archaeon	147
Archaea	Ni-SOD	A0A2E6BY04	Euryarchaeota_archaeon	149
Archaea	Ni-SOD	A0A2E6C652	Euryarchaeota_archaeon	156
Archaea	Ni-SOD	A0A2E6DUV3	Euryarchaeota_archaeon	154
Archaea	Ni-SOD	A0A2E6F3V8	Euryarchaeota_archaeon	152
Archaea	Ni-SOD	A0A2E6HKW1	Euryarchaeota_archaeon	156
Archaea	Ni-SOD	A0A2E6I9N5	Euryarchaeota_archaeon	161
Archaea	Ni-SOD	A0A2E6KD49	Euryarchaeota_archaeon	155
Archaea	Ni-SOD	A0A2E6KWL1	Euryarchaeota_archaeon	144
Archaea	Ni-SOD	A0A2E6P8E9	Euryarchaeota_archaeon	149
Archaea	Ni-SOD	A0A2E6U4F7	Euryarchaeota_archaeon	147
Archaea	Ni-SOD	A0A2E7AUV0	Euryarchaeota_archaeon	146
Archaea	Ni-SOD	A0A2E7G015	Euryarchaeota_archaeon	148
Archaea	Ni-SOD	A0A2E7H0B4	Euryarchaeota_archaeon	157
Archaea	Ni-SOD	A0A2E7KQU9	Euryarchaeota_archaeon	154
Archaea	Ni-SOD	A0A2E7SZI0	Euryarchaeota_archaeon	120
Archaea	Ni-SOD	A0A2E8B9Z1	Euryarchaeota_archaeon	146
Archaea	Ni-SOD	A0A2E8IWB6	Euryarchaeota_archaeon	144
Archaea	Ni-SOD	A0A2E8JW66	Euryarchaeota_archaeon	148
Archaea	Ni-SOD	A0A2E8REN4	Euryarchaeota_archaeon	91
Archaea	Ni-SOD	A0A2E8S8L6	Euryarchaeota_archaeon	154
Archaea	Ni-SOD	A0A2E8SU48	Euryarchaeota_archaeon	146
Archaea	Ni-SOD	A0A2E9BC38	Thermoplasmata_archaeon	154
Archaea	Ni-SOD	A0A2E9BG23	Euryarchaeota_archaeon	148
Archaea	Ni-SOD	A0A2E9CBF5	Euryarchaeota_archaeon	147
Archaea	Ni-SOD	A0A2E9CFF6	Candidatus_Heimdallarchaeota_archaeon	158
Archaea	Ni-SOD	A0A2E9DZK0	Euryarchaeota_archaeon	152
Archaea	Ni-SOD	A0A2E9L675	Euryarchaeota_archaeon	152
Archaea	Ni-SOD	A0A2E9WEN6	Euryarchaeota_archaeon	147
Archaea	Ni-SOD	A0A2E9WTV2	Euryarchaeota_archaeon	155
Archaea	Ni-SOD	A0A2G9P900	archaeon_CG10_big_fil_rev_8_21_14_0_10_43_11	158
Archaea	Ni-SOD	A0A2V3HWR3	Thaumarchaeota_archaeon	101
Archaea	Ni-SOD	A0A2V4CZ07	Euryarchaeota_archaeon	149
Archaea	Ni-SOD	A0A327GXQ6	Euryarchaeota_archaeon_TMED132	144
Archaea	Ni-SOD	A0A327H9Q7	Euryarchaeota_archaeon	149
Archaea	Ni-SOD	A0A327HFR6	Euryarchaeota_archaeon	146
Archaea	Ni-SOD	A0A327HIB1	Euryarchaeota_archaeon	153
Archaea	Ni-SOD	A0A327HJH4	Euryarchaeota_archaeon	148
Archaea	Ni-SOD	A0A367I2Z6	Candidatus_Poseidoniales_archaeon	151
Archaea	Ni-SOD	A0A3A5UMD4	Candidatus_Poseidoniales_archaeon	144
Archaea	Ni-SOD	A0A3A5URD8	Candidatus_Poseidoniales_archaeon	150
Archaea	Ni-SOD	A0A3A5V2V3	Candidatus_Poseidoniales_archaeon	157
Archaea	Ni-SOD	A0A3A5VC38	Candidatus_Poseidoniales_archaeon	157
Archaea	Ni-SOD	A0A3A5VH98	Candidatus_Poseidoniales_archaeon	147
Archaea	Ni-SOD	A0A3A5VRB9	Candidatus_Poseidoniales_archaeon	146
Archaea	Ni-SOD	A0A3A5VTP5	Candidatus_Poseidoniales_archaeon	147
Archaea	Ni-SOD	A0A3A5VVD4	Candidatus_Poseidoniales_archaeon	157
Archaea	Ni-SOD	A0A3A5VWY1	Candidatus_Poseidoniales_archaeon	146
Archaea	Ni-SOD	A0A3A5W769	Candidatus_Poseidoniales_archaeon	147
Archaea	Ni-SOD	A0A3A5WG98	Candidatus_Poseidoniales_archaeon	147
Archaea	Ni-SOD	A0A3A5WLK5	Candidatus_Poseidoniales_archaeon	151
Archaea	Ni-SOD	A0A3M1UI81	Euryarchaeota_archaeon	164
Archaea	Ni-SOD	A0A3R7TML2	Euryarchaeota_archaeon_TMED248	152
Archaea	Ni-SOD	A0A3R7VTF2	Euryarchaeota_archaeon_TMED117	154
Archaea	Ni-SOD	A0A424PS38	Euryarchaeota_archaeon_TMED99	149
Archaea	Ni-SOD	A0A424Q1U6	Euryarchaeota_archaeon_TMED141	147
Archaea	Ni-SOD	A0A424Q4E0	Euryarchaeota_archaeon_TMED85	149
Archaea	Ni-SOD	A0A519C6Y7	Euryarchaeota_archaeon	152
Archaea	Ni-SOD	A0A519CI13	Euryarchaeota_archaeon	154
Archaea	Ni-SOD	A0A519CSI7	Euryarchaeota_archaeon	149
Archaea	Ni-SOD	A0A519D625	Euryarchaeota_archaeon	146
Archaea	Ni-SOD	A0A534HZ73	Euryarchaeota_archaeon	173
Archaea	Ni-SOD	A0A534IIY4	Euryarchaeota_archaeon	173
Archaea	Ni-SOD	A0A534INZ5	Euryarchaeota_archaeon	296
Archaea	Ni-SOD	A0A534IYJ5	Euryarchaeota_archaeon	91
Archaea	Ni-SOD	A0A534JH38	Euryarchaeota_archaeon	173
Archaea	Ni-SOD	A0A534JKJ1	Euryarchaeota_archaeon	173
Archaea	Ni-SOD	A0A534JST6	Euryarchaeota_archaeon	173
Archaea	Ni-SOD	A0A534JWR5	Euryarchaeota_archaeon	173
Archaea	Ni-SOD	A0A534JYV8	Euryarchaeota_archaeon	173
Archaea	Ni-SOD	A0A534K9B5	Euryarchaeota_archaeon	189
Archaea	Ni-SOD	A0A534KJC9	Euryarchaeota_archaeon	173
Archaea	Ni-SOD	A0A534KJD2	Euryarchaeota_archaeon	173
Archaea	Ni-SOD	A0A534KML2	Euryarchaeota_archaeon	204
Archaea	Ni-SOD	A0A534KX96	Euryarchaeota_archaeon	173
Archaea	Ni-SOD	A0A534L260	Euryarchaeota_archaeon	194
Archaea	Ni-SOD	A0A534LF68	Euryarchaeota_archaeon	173
Archaea	Ni-SOD	A0A534LIK2	Euryarchaeota_archaeon	173
Archaea	Ni-SOD	A0A534LPS9	Euryarchaeota_archaeon	173
Archaea	Ni-SOD	A0A534LX60	Euryarchaeota_archaeon	252
Archaea	Ni-SOD	A0A534M4F7	Euryarchaeota_archaeon	173
Archaea	Ni-SOD	A0A534MCI6	Euryarchaeota_archaeon	173
Archaea	Ni-SOD	A0A534MDQ7	Euryarchaeota_archaeon	173
Archaea	Ni-SOD	A0A534MPV7	Euryarchaeota_archaeon	173
Archaea	Ni-SOD	A0A534MTH1	Euryarchaeota_archaeon	173
Archaea	Ni-SOD	A0A534MZZ7	Euryarchaeota_archaeon	163
Archaea	Ni-SOD	A0A6V8CAF5	Candidatus_Poseidoniales_archaeon	147
Archaea	Ni-SOD	A0A6V8D398	Candidatus_Poseidoniales_archaeon	154
Archaea	Ni-SOD	A0A6V8D7D9	Candidatus_Poseidoniales_archaeon	152
Archaea	Ni-SOD	A0A6V8DLL8	Candidatus_Poseidoniales_archaeon	151
Archaea	Ni-SOD	A0A6V8DYF8	Candidatus_Poseidoniales_archaeon	146
Archaea	Ni-SOD	A0A6V8E3U6	Candidatus_Poseidoniales_archaeon	157
Archaea	Ni-SOD	A0A6V8E4F0	Candidatus_Poseidoniales_archaeon	144
Archaea	Ni-SOD	A0A6V8ECX9	Candidatus_Poseidoniales_archaeon	144
Archaea	Ni-SOD	A0A6V8EFZ0	Candidatus_Poseidoniales_archaeon	77
Archaea	Ni-SOD	A0A6V8EPV9	Candidatus_Poseidoniales_archaeon	92
Archaea	Ni-SOD	A0A6V8EXF9	Candidatus_Poseidoniales_archaeon	146
Archaea	Ni-SOD	A0A7C4X2S3	Euryarchaeota_archaeon	173
Archaea	Ni-SOD	A0A7C7U367	Candidatus_Poseidoniales_archaeon	149
Archaea	Ni-SOD	A0A7J2Y913	Euryarchaeota_archaeon	173
Archaea	Ni-SOD	A0A7J4DPM3	Nitrososphaerales_archaeon	159
Archaea	Ni-SOD	A0A7J4G3L0	Candidatus_Poseidoniales_archaeon	152
Archaea	Ni-SOD	A0A7J4GSJ3	Candidatus_Poseidoniales_archaeon	146
Archaea	Ni-SOD	A0A7J4H0L1	Candidatus_Poseidoniales_archaeon	154
Archaea	Ni-SOD	A0A7J4I898	Candidatus_Woesearchaeota_archaeon	150
Archaea	Ni-SOD	A0A7J4IVZ2	Candidatus_Thalassarchaeaceae_archaeon	154
Archaea	Ni-SOD	A0A7J4J9W3	Nanoarchaeota_archaeon	170
Archaea	Ni-SOD	A0A7J4LG28	Candidatus_Woesearchaeota_archaeon	173
Archaea	Ni-SOD	A0A7J4NFF6	Candidatus_Thalassarchaeaceae_archaeon	147
Archaea	Ni-SOD	A0A7J4NH86	Candidatus_Thalassarchaeaceae_archaeon	77
Archaea	Ni-SOD	A0A7J4Q1W6	Candidatus_Poseidoniaceae_archaeon	152
Archaea	Ni-SOD	A0A7J4QML5	Candidatus_Poseidoniaceae_archaeon	147
Archaea	Ni-SOD	A0A7J4QSB5	Candidatus_Poseidoniaceae_archaeon	151
Archaea	Ni-SOD	A0A7J4QUH2	Candidatus_Poseidoniaceae_archaeon	144
Archaea	Ni-SOD	A0A7J4RGE2	Candidatus_Poseidoniaceae_archaeon	146
Archaea	Ni-SOD	A0A7J4RVR3	Candidatus_Poseidoniaceae_archaeon	144
Archaea	Ni-SOD	A0A7J4S8G6	Candidatus_Poseidoniaceae_archaeon	54
Archaea	Ni-SOD	A0A7J4SUN6	Candidatus_Poseidoniaceae_archaeon	146
Archaea	Ni-SOD	A0A7J4T180	Candidatus_Poseidoniaceae_archaeon	154
Archaea	Ni-SOD	A0A7J4T5A6	Candidatus_Poseidoniaceae_archaeon	154
Archaea	Ni-SOD	A0A7J9RI34	Candidatus_Poseidoniales_archaeon	146
Archaea	Ni-SOD	A0A7K4FKJ0	Thermoplasmata_archaeon	177
Archaea	Ni-SOD	A0A7M3W4B9	Candidatus_Poseidoniales_archaeon	113
Archaea	Ni-SOD	A0A7M3Y079	Candidatus_Poseidoniales_archaeon	147
Archaea	Ni-SOD	A0A7M3ZW63	Candidatus_Poseidoniales_archaeon	157
Archaea	Ni-SOD	A0A7M4AAA0	Candidatus_Poseidoniales_archaeon	154
Archaea	Ni-SOD	A0A7M4AIP0	Candidatus_Poseidoniales_archaeon	146
Archaea	Ni-SOD	A0A832XJG7	Candidatus_Naiadarchaeum_limnaeum	171
Archaea	Ni-SOD	A0A832XYV8	Nitrososphaerales_archaeon	103
Archaea	Ni-SOD	A0A832YMW4	Candidatus_Poseidoniales_archaeon	156
Archaea	Ni-SOD	A0A8J7WYH2	Desulfovermiculus_sp	150
Archaea	Ni-SOD	A0A8S8XQR3	Candidatus_Poseidoniales_archaeon	144
Archaea	Ni-SOD	A0A8S8Y268	Candidatus_Poseidoniales_archaeon	89
Archaea	Ni-SOD	A0A8S8Y4I0	Candidatus_Poseidoniales_archaeon	65
Archaea	Ni-SOD	A0A8S8Y787	Candidatus_Poseidoniales_archaeon	146
Archaea	Ni-SOD	A0A8T3WBY2	Candidatus_Aenigmarchaeota_archaeon	161
Archaea	Ni-SOD	A0A8T3X0Y8	Candidatus_Aenigmarchaeota_archaeon	161
Archaea	Ni-SOD	A0A8T3XVV8	Candidatus_Aenigmarchaeota_archaeon	175
Archaea	Ni-SOD	A0A8T3YIG8	Candidatus_Aenigmarchaeota_archaeon	151
Archaea	Ni-SOD	A0A8T3Z7C8	Candidatus_Aenigmarchaeota_archaeon	168
Archaea	Ni-SOD	A0A8T4B550	Candidatus_Poseidoniaceae_archaeon	150
Archaea	Ni-SOD	A0A8T4B9M4	Candidatus_Poseidonia_sp	147
Archaea	Ni-SOD	A0A8T4BAQ6	Candidatus_Poseidoniaceae_archaeon	144
Archaea	Ni-SOD	A0A8T4JBA3	Nanoarchaeota_archaeon	147
Archaea	Ni-SOD	A0A8T4KDX5	Candidatus_Aenigmarchaeota_archaeon	176
Archaea	Ni-SOD	A0A8T4SAF4	Candidatus_Woesearchaeota_archaeon	157
Archaea	Ni-SOD	A0A8T4U3F7	Candidatus_Woesearchaeota_archaeon	173
Archaea	Ni-SOD	A0A8T5DV28	Euryarchaeota_archaeon	145
Archaea	Ni-SOD	A0A8T5EIP9	Euryarchaeota_archaeon	148
Archaea	Ni-SOD	A0A8T5ENA8	Euryarchaeota_archaeon	154
Archaea	Ni-SOD	A0A8T5GVR9	Euryarchaeota_archaeon	132
Archaea	Ni-SOD	A0A8T5GW46	Euryarchaeota_archaeon	145
Archaea	Ni-SOD	A0A8T5I9L7	Euryarchaeota_archaeon	156
Archaea	Ni-SOD	A0A8T5IEF6	Euryarchaeota_archaeon	111
Archaea	Ni-SOD	A0A8T5IEI6	Euryarchaeota_archaeon	146
Archaea	Ni-SOD	A0A8T5JAK5	Euryarchaeota_archaeon	148
Archaea	Ni-SOD	A0A8T5KLI5	Euryarchaeota_archaeon	144
Archaea	Ni-SOD	A0A8T5L1Z0	Nanoarchaeota_archaeon	158
Archaea	Ni-SOD	A0A8T6LTB6	Euryarchaeota_archaeon	158
Archaea	Ni-SOD	A0A8T6NFB4	Euryarchaeota_archaeon	155
Archaea	Ni-SOD	A0A8T7HKA0	Thaumarchaeota_archaeon	161
Archaea	Ni-SOD	A0A8T7HL40	Thaumarchaeota_archaeon	159
Archaea	Ni-SOD	A0A8T7HNM4	Thaumarchaeota_archaeon	163
Bacteira	Ni-SOD	P80734	Streptomyces_seoulensis	131
Bacteira	Ni-SOD	P80735	Streptomyces_coelicolor_(strain_ATCC_BAA-471_/_A3(2)_/_M145)	131
Bacteira	Ni-SOD	A0A014L9A2	Streptomyces_sp._PRh5	131
Bacteira	Ni-SOD	A0A022MPV5	Streptomyces_sp._Tu_6176	131
Bacteira	Ni-SOD	A0A024YUH6	Streptomyces_sp._PCS3-D2	131
Bacteira	Ni-SOD	A0A059WDF6	Streptomyces_albulus	131
Bacteira	Ni-SOD	A0A060ZKW5	Streptomyces_iranensis	131
Bacteira	Ni-SOD	A0A064CHG8	Mycolicibacterium_aromaticivorans_JS19b1_=_JCM_16368	140
Bacteira	Ni-SOD	A0A066YQG8	Kitasatospora_cheerisanensis_KCTC_2395	110
Bacteira	Ni-SOD	A0A069JXP7	Streptomyces_sp._NTK_937	131
Bacteira	Ni-SOD	A0A075JJW8	Dermacoccus_nishinomiyaensis	134
Bacteira	Ni-SOD	A0A075NW60	Alteromonas_australica	165
Bacteira	Ni-SOD	A0A076H3T2	Synechococcus_sp._KORDI-100	157
Bacteira	Ni-SOD	A0A076HE99	Synechococcus_sp._KORDI-49	157
Bacteira	Ni-SOD	A0A076HLN7	Synechococcus_sp._KORDI-52	157
Bacteira	Ni-SOD	A0A077JEI1	cyanobacterium_endosymbiont_of_Epithemia_turgida_isolate_EtSB_Lake_Yunoko	152
Bacteira	Ni-SOD	A0A077M6G4	Tetrasphaera_japonica_T1-X7	133
Bacteira	Ni-SOD	A0A077MBL5	Tetrasphaera_jenkinsii_Ben_74	131
Bacteira	Ni-SOD	A0A081NJ08	Endozoicomonas_numazuensis	168
Bacteira	Ni-SOD	A0A081XLX0	Streptomyces_toyocaensis	131
Bacteira	Ni-SOD	A0A086CHN5	Candidatus_Atelocyanobacterium_thalassa_isolate_SIO64986	162
Bacteira	Ni-SOD	A0A086GVU9	Streptomyces_scabiei	131
Bacteira	Ni-SOD	A0A086MXY7	Streptomyces_mutabilis	131
Bacteira	Ni-SOD	A0A087KFL2	Streptomyces_sp._JS01	131
Bacteira	Ni-SOD	A0A089P9Q2	Prochlorococcus_sp._MIT_0604	157
Bacteira	Ni-SOD	A0A089QTR4	Prochlorococcus_sp._MIT_0801	156
Bacteira	Ni-SOD	A0A089XH43	Streptomyces_glaucescens	131
Bacteira	Ni-SOD	A0A090DY35	Criblamydia_sequanensis_CRIB-18	186
Bacteira	Ni-SOD	A0A090IC82	Moritella_viscosa	167
Bacteira	Ni-SOD	A0A094RX37	actinobacterium_acAMD-5	129
Bacteira	Ni-SOD	A0A098Y2R2	Modestobacter_caceresii	134
Bacteira	Ni-SOD	A0A099D228	Actinopolyspora_erythraea	135
Bacteira	Ni-SOD	A0A099KDT0	Colwellia_psychrerythraea	167
Bacteira	Ni-SOD	A0A099KID1	Colwellia_psychrerythraea	167
Bacteira	Ni-SOD	A0A0A0JFS9	Knoellia_sinensis_KCTC_19936	135
Bacteira	Ni-SOD	A0A0A0JPH5	Knoellia_subterranea_KCTC_19937	133
Bacteira	Ni-SOD	A0A0A0JV66	Knoellia_aerolata_DSM_18566	133
Bacteira	Ni-SOD	A0A0A0NDK6	Streptomyces_rapamycinicus_(strain_ATCC_29253_/_DSM_41530_/_NRRL_5491_/_AYB-994)	131
Bacteira	Ni-SOD	A0A0A1DKG5	Nocardioides_simplex	137
Bacteira	Ni-SOD	A0A0A1DS02	Nocardioides_simplex	131
Bacteira	Ni-SOD	A0A0A1ZB46	Prochlorococcus_marinus_str._GP2	157
Bacteira	Ni-SOD	A0A0A1ZY10	Prochlorococcus_marinus_str._MIT_9116	157
Bacteira	Ni-SOD	A0A0A2A4W4	Prochlorococcus_marinus_str._MIT_9201	157
Bacteira	Ni-SOD	A0A0A2A5W5	Prochlorococcus_marinus_str._MIT_9302	157
Bacteira	Ni-SOD	A0A0A2AF53	Prochlorococcus_marinus_str._MIT_9314	157
Bacteira	Ni-SOD	A0A0A2B580	Prochlorococcus_marinus_str._SB	157
Bacteira	Ni-SOD	A0A0A2B6A4	Prochlorococcus_marinus_str._MIT_9401	157
Bacteira	Ni-SOD	A0A0A2BFX0	Prochlorococcus_sp._MIT_0601	157
Bacteira	Ni-SOD	A0A0A2BXN6	Prochlorococcus_sp._MIT_0602	114
Bacteira	Ni-SOD	A0A0A2C862	Prochlorococcus_marinus_str._PAC1	191
Bacteira	Ni-SOD	A0A0A2CLP6	Prochlorococcus_sp._MIT_0701	164
Bacteira	Ni-SOD	A0A0A6UPR5	Actinoplanes_utahensis	134
Bacteira	Ni-SOD	A0A0A6UR13	Actinoplanes_utahensis	128
Bacteira	Ni-SOD	A0A0A8EPT6	Streptomyces_sp._769	131
Bacteira	Ni-SOD	A0A0B5DPS4	Streptomyces_nodosus	131
Bacteira	Ni-SOD	A0A0B5EJH5	Streptomyces_albus_(strain_ATCC_21838_/_DSM_41398_/_FERM_P-419_/_JCM_4703_/_NBRC_107858)	131
Bacteira	Ni-SOD	A0A0B5I9Y0	Streptomyces_vietnamensis	131
Bacteira	Ni-SOD	A0A0C1EQJ4	Parachlamydia_acanthamoebae	218
Bacteira	Ni-SOD	A0A0C1HBV4	Neochlamydia_sp._TUME1	198
Bacteira	Ni-SOD	A0A0C1JU78	Neochlamydia_sp._EPS4	200
Bacteira	Ni-SOD	A0A0C1RKA2	marine_actinobacterium_MedAcidi-G3	140
Bacteira	Ni-SOD	A0A0C1UET7	marine_actinobacterium_MedAcidi-G2A	157
Bacteira	Ni-SOD	A0A0C1XPC3	Streptomyces_sp._150FB	131
Bacteira	Ni-SOD	A0A0C1YEC4	Lyngbya_confervoides_BDU141951	152
Bacteira	Ni-SOD	A0A0C2AQL8	Streptomyces_sp._AcH_505	131
Bacteira	Ni-SOD	A0A0C5FUL9	Streptomyces_cyaneogriseus_subsp._noncyanogenus	131
Bacteira	Ni-SOD	A0A0D0N673	Kitasatospora_griseola	131
Bacteira	Ni-SOD	A0A0D0VQX8	Micromonospora_haikouensis	134
Bacteira	Ni-SOD	A0A0D4DKN5	Streptomyces_lydicus	131
Bacteira	Ni-SOD	A0A0D7CE04	Streptomyces_natalensis_ATCC_27448	131
Bacteira	Ni-SOD	A0A0D8FWJ3	Ferrimicrobium_acidiphilum_DSM_19497	203
Bacteira	Ni-SOD	A0A0D8HHH4	Acidithrix_ferrooxidans	130
Bacteira	Ni-SOD	A0A0D8JD28	Draconibacterium_sediminis	158
Bacteira	Ni-SOD	A0A0F0GX44	Streptomyces_sp._NRRL_F-4428	131
Bacteira	Ni-SOD	A0A0F0H2H7	Lentzea_aerocolonigenes	135
Bacteira	Ni-SOD	A0A0F0HY05	Saccharothrix_sp._ST-888	132
Bacteira	Ni-SOD	A0A0F2TCY6	Streptomyces_rubellomurinus_(strain_ATCC_31215)	131
Bacteira	Ni-SOD	A0A0F4I2H3	Streptomyces_sp._NRRL_S-104	131
Bacteira	Ni-SOD	A0A0F4JTX8	Streptomyces_katrae	131
Bacteira	Ni-SOD	A0A0F4R265	Marinomonas_sp._S3726	168
Bacteira	Ni-SOD	A0A0F5VU79	Streptomyces_sp._WM6386	131
Bacteira	Ni-SOD	A0A0F5ZUU6	Grimontia_sp._AD028	166
Bacteira	Ni-SOD	A0A0F7FXJ6	Streptomyces_xiamenensis	131
Bacteira	Ni-SOD	A0A0F7NFE4	Streptomyces_sp._CNQ-509	131
Bacteira	Ni-SOD	A0A0F7VWM1	Streptomyces_leeuwenhoekii	131
Bacteira	Ni-SOD	A0A0F9Z026	Candidatus_Roizmanbacteria_bacterium_GW2011_GWA2_32_13	149
Bacteira	Ni-SOD	A0A0G0BG64	Parcubacteria_group_bacterium_GW2011_GWA2_31_28	150
Bacteira	Ni-SOD	A0A0G0FMY7	Candidatus_Levybacteria_bacterium_GW2011_GWB1_35_5	161
Bacteira	Ni-SOD	A0A0G0FN84	Candidatus_Daviesbacteria_bacterium_GW2011_GWA1_36_8	74
Bacteira	Ni-SOD	A0A0G0G4L1	Candidatus_Levybacteria_bacterium_GW2011_GWA2_36_13	150
Bacteira	Ni-SOD	A0A0G0GEZ5	Candidatus_Levybacteria_bacterium_GW2011_GWA1_37_16	146
Bacteira	Ni-SOD	A0A0G0GPW1	Parcubacteria_group_bacterium_GW2011_GWA1_36_12	165
Bacteira	Ni-SOD	A0A0G0GX41	Microgenomates_group_bacterium_GW2011_GWA2_37_6	166
Bacteira	Ni-SOD	A0A0G0IRF9	Microgenomates_group_bacterium_GW2011_GWC1_38_14	150
Bacteira	Ni-SOD	A0A0G0IYK6	Parcubacteria_group_bacterium_GW2011_GWC1_36_9	146
Bacteira	Ni-SOD	A0A0G0JNS5	Candidatus_Levybacteria_bacterium_GW2011_GWC2_37_7	146
Bacteira	Ni-SOD	A0A0G0LNS2	Candidatus_Curtissbacteria_bacterium_GW2011_GWC2_38_9	167
Bacteira	Ni-SOD	A0A0G0LYV5	Candidatus_Levybacteria_bacterium_GW2011_GWA1_39_11	167
Bacteira	Ni-SOD	A0A0G0NXS6	Candidatus_Levybacteria_bacterium_GW2011_GWA1_39_32	167
Bacteira	Ni-SOD	A0A0G0QPD9	Candidatus_Daviesbacteria_bacterium_GW2011_GWC2_40_12	141
Bacteira	Ni-SOD	A0A0G0R4C7	Parcubacteria_group_bacterium_GW2011_GWB1_40_14	153
Bacteira	Ni-SOD	A0A0G0RUH3	Microgenomates_group_bacterium_GW2011_GWC1_39_7	167
Bacteira	Ni-SOD	A0A0G0TFF7	Candidatus_Levybacteria_bacterium_GW2011_GWC2_40_7	167
Bacteira	Ni-SOD	A0A0G0V3C1	Candidatus_Levybacteria_bacterium_GW2011_GWA2_41_15	167
Bacteira	Ni-SOD	A0A0G0VW51	Candidatus_Curtissbacteria_bacterium_GW2011_GWA2_41_24	167
Bacteira	Ni-SOD	A0A0G0VXK4	Candidatus_Levybacteria_bacterium_GW2011_GWA2_40_8	159
Bacteira	Ni-SOD	A0A0G0W257	Candidatus_Curtissbacteria_bacterium_GW2011_GWA1_40_9	149
Bacteira	Ni-SOD	A0A0G1BBQ8	Candidatus_Magasanikbacteria_bacterium_GW2011_GWE2_42_7	148
Bacteira	Ni-SOD	A0A0G1C3Q9	Candidatus_Woesebacteria_bacterium_GW2011_GWC1_43_10b	138
Bacteira	Ni-SOD	A0A0G1NND4	Candidatus_Nomurabacteria_bacterium_GW2011_GWA1_46_11	146
Bacteira	Ni-SOD	A0A0G1QBE2	Parcubacteria_group_bacterium_GW2011_GWA2_45_30	166
Bacteira	Ni-SOD	A0A0G1RES7	Parcubacteria_group_bacterium_GW2011_GWA2_46_10	146
Bacteira	Ni-SOD	A0A0G1TVU6	Parcubacteria_group_bacterium_GW2011_GWA2_47_9	234
Bacteira	Ni-SOD	A0A0G1W1K6	Candidatus_Giovannonibacteria_bacterium_GW2011_GWB1_47_6b	169
Bacteira	Ni-SOD	A0A0G1XPX9	Parcubacteria_group_bacterium_GW2011_GWA1_53_13	169
Bacteira	Ni-SOD	A0A0G2HLU6	Candidatus_Synechococcus_spongiarum_SP3	166
Bacteira	Ni-SOD	A0A0G3AAC8	Streptomyces_incarnatus	131
Bacteira	Ni-SOD	A0A0G3IQM0	Mycobacterium_sp._EPa45	140
Bacteira	Ni-SOD	A0A0G8AU29	Candidatus_Synechococcus_spongiarum_15L	166
Bacteira	Ni-SOD	A0A0H1ANK5	Streptomyces_sp._KE1	131
Bacteira	Ni-SOD	A0A0H4B4T5	Synechococcus_sp._(strain_WH8020)	155
Bacteira	Ni-SOD	A0A0H4BCZ3	Synechococcus_sp._(strain_WH8020)	148
Bacteira	Ni-SOD	A0A0H4BUS4	Streptomyces_sp._PBH53	131
Bacteira	Ni-SOD	A0A0H5CPL7	Alloactinosynnema_sp._L-07	135
Bacteira	Ni-SOD	A0A0H5DP61	Estrella_lausannensis	201
Bacteira	Ni-SOD	A0A0J1BCZ9	Rhodopirellula_islandica	152
Bacteira	Ni-SOD	A0A0J1GKY0	Photobacterium_aphoticum	169
Bacteira	Ni-SOD	A0A0J6VKS5	Mycolicibacterium_chlorophenolicum	140
Bacteira	Ni-SOD	A0A0J6VRH4	Mycolicibacterium_chubuense	140
Bacteira	Ni-SOD	A0A0J6XVM5	Streptomyces_roseus	131
Bacteira	Ni-SOD	A0A0J6YXE0	Mycolicibacterium_obuense	144
Bacteira	Ni-SOD	A0A0J7ZEQ6	Streptomyces_viridochromogenes	131
Bacteira	Ni-SOD	A0A0K1FAF3	Arsenicicoccus_sp._oral_taxon_190	130
Bacteira	Ni-SOD	A0A0K1JLH2	Luteipulveratus_mongoliensis	135
Bacteira	Ni-SOD	A0A0K2AZ37	Streptomyces_ambofaciens_(strain_ATCC_23877_/_3486_/_DSM_40053_/_JCM_4204_/_NBRC_12836_/_NRRL_B-2516)	131
Bacteira	Ni-SOD	A0A0K3B7I9	Kibdelosporangium_sp._MJ126-NF4	137
Bacteira	Ni-SOD	A0A0K8PHD9	Streptomyces_azureus	209
Bacteira	Ni-SOD	A0A0K9XGW5	Streptomyces_caatingaensis	131
Bacteira	Ni-SOD	A0A0L0K3V1	Streptomyces_acidiscabies	131
Bacteira	Ni-SOD	A0A0L6CG71	Luteipulveratus_halotolerans	134
Bacteira	Ni-SOD	A0A0L8J0J5	Streptomyces_viridochromogenes	131
Bacteira	Ni-SOD	A0A0L8LJ61	Streptomyces_resistomycificus	131
Bacteira	Ni-SOD	A0A0L8LVJ4	Streptomyces_decoyicus	131
Bacteira	Ni-SOD	A0A0L8MUW2	Streptomyces_griseoflavus	131
Bacteira	Ni-SOD	A0A0L8N4Z7	Streptomyces_virginiae	131
Bacteira	Ni-SOD	A0A0L8NKY4	Streptomyces_antibioticus	131
Bacteira	Ni-SOD	A0A0L8QIR0	Streptomyces_varsoviensis	131
Bacteira	Ni-SOD	A0A0M2GFX1	Streptomyces_variegatus	131
Bacteira	Ni-SOD	A0A0M2S5A1	Micromonospora_sp._HK10	134
Bacteira	Ni-SOD	A0A0M3UAH4	Pseudonocardia_sp._HH130629-09	135
Bacteira	Ni-SOD	A0A0M4DQV1	Streptomyces_pristinaespiralis	131
Bacteira	Ni-SOD	A0A0M4DUZ6	Streptomyces_sp._CFMR_7	131
Bacteira	Ni-SOD	A0A0M4QP51	Pseudonocardia_sp._AL041005-10	135
Bacteira	Ni-SOD	A0A0M8QZP6	Streptomyces_rimosus_subsp._rimosus	131
Bacteira	Ni-SOD	A0A0M8RKV3	Streptomyces_rimosus_subsp._pseudoverticillatus	131
Bacteira	Ni-SOD	A0A0M8RU73	Streptomyces_sp._NRRL_F-5755	131
Bacteira	Ni-SOD	A0A0M8TQJ0	Streptomyces_sp._WM4235	131
Bacteira	Ni-SOD	A0A0M8UWZ3	Streptomyces_sp._H036	131
Bacteira	Ni-SOD	A0A0M8VSV9	Streptomyces_sp._AS58	131
Bacteira	Ni-SOD	A0A0M8X5H2	Streptomyces_sp._NRRL_B-1140	131
Bacteira	Ni-SOD	A0A0M8XDL9	Micromonospora_sp._NRRL_B-16802	134
Bacteira	Ni-SOD	A0A0M8XHG5	Streptomyces_sp._NRRL_B-3648	131
Bacteira	Ni-SOD	A0A0M8Y7L8	Saccharothrix_sp._NRRL_B-16348	139
Bacteira	Ni-SOD	A0A0M8YLF9	Streptomyces_sp._NRRL_F-6491	131
Bacteira	Ni-SOD	A0A0M9X921	Streptomyces_caelestis	131
Bacteira	Ni-SOD	A0A0M9Y0F4	Streptomyces_sp._WM6368	131
Bacteira	Ni-SOD	A0A0M9YJG5	Streptomyces_sp._MMG1522	131
Bacteira	Ni-SOD	A0A0M9ZL06	Streptomyces_sp._MMG1121	131
Bacteira	Ni-SOD	A0A0M9ZNJ4	Streptomyces_sp._NRRL_WC-3618	131
Bacteira	Ni-SOD	A0A0N0B4I7	Streptomyces_sp._NRRL_F-7442	131
Bacteira	Ni-SOD	A0A0N0CKY1	Streptomyces_sp._XY332	131
Bacteira	Ni-SOD	A0A0N0HJ53	Streptomyces_sp._NRRL_S-4	131
Bacteira	Ni-SOD	A0A0N0MQM1	Actinobacteria_bacterium_OK074	131
Bacteira	Ni-SOD	A0A0N0SEJ6	Streptomyces_sp._WM6378	131
Bacteira	Ni-SOD	A0A0N0SLJ4	Streptomyces_sp._MMG1533	131
Bacteira	Ni-SOD	A0A0N0SRL3	Streptomyces_sp._H021	131
Bacteira	Ni-SOD	A0A0N0T3A3	Streptomyces_sp._NRRL_WC-3723	131
Bacteira	Ni-SOD	A0A0N0T7G0	Nocardia_sp._NRRL_S-836	135
Bacteira	Ni-SOD	A0A0N0Y1V5	Streptomyces_chattanoogensis	131
Bacteira	Ni-SOD	A0A0N1GE49	Actinobacteria_bacterium_OK006	131
Bacteira	Ni-SOD	A0A0N1GK46	Actinobacteria_bacterium_OV320	131
Bacteira	Ni-SOD	A0A0N1HJ36	Actinobacteria_bacterium_OV450	131
Bacteira	Ni-SOD	A0A0N1MVR9	Novosphingobium_sp._ST904	165
Bacteira	Ni-SOD	A0A0N6ZHS1	Streptomyces_sp._CCM_MD2014	131
Bacteira	Ni-SOD	A0A0N8GSR9	Levilinea_saccharolytica	166
Bacteira	Ni-SOD	A0A0N9IFD8	Kibdelosporangium_phytohabitans	137
Bacteira	Ni-SOD	A0A0P4R1P6	Streptomyces_lydicamycinicus	131
Bacteira	Ni-SOD	A0A0P7CK37	Frankia_sp._R43	132
Bacteira	Ni-SOD	A0A0P7EA35	Cobetia_sp._UCD-24C	166
Bacteira	Ni-SOD	A0A0P7ZL96	Phormidesmis_priestleyi_Ana	157
Bacteira	Ni-SOD	A0A0Q0FFQ8	Pseudoalteromonas_sp._P1-25	166
Bacteira	Ni-SOD	A0A0Q5V9C4	Geodermatophilus_sp._Leaf369	134
Bacteira	Ni-SOD	A0A0Q5WXE9	Modestobacter_sp._Leaf380	134
Bacteira	Ni-SOD	A0A0Q6FVW8	Marmoricola_sp._Leaf446	133
Bacteira	Ni-SOD	A0A0Q6UXK4	Nocardioides_sp._Root122	133
Bacteira	Ni-SOD	A0A0Q6Y8V5	Streptomyces_sp._Root369	131
Bacteira	Ni-SOD	A0A0Q7BL26	Nocardioides_sp._Root1257	133
Bacteira	Ni-SOD	A0A0Q7IC90	Streptomyces_sp._Root1295	131
Bacteira	Ni-SOD	A0A0Q7K986	Angustibacter_sp._Root456	134
Bacteira	Ni-SOD	A0A0Q7PSM0	Nocardioides_sp._Root140	133
Bacteira	Ni-SOD	A0A0Q7YX78	Nocardioides_sp._Root151	133
Bacteira	Ni-SOD	A0A0Q8E4D8	Nocardioides_sp._Root614	137
Bacteira	Ni-SOD	A0A0Q8EF78	Streptomyces_sp._Root63	131
Bacteira	Ni-SOD	A0A0Q8HUN2	Nocardioides_sp._Root682	137
Bacteira	Ni-SOD	A0A0Q8PB42	Kitasatospora_sp._Root187	131
Bacteira	Ni-SOD	A0A0Q8PHU6	Nocardioides_sp._Root190	137
Bacteira	Ni-SOD	A0A0Q8URC9	Nocardioides_sp._Root224	133
Bacteira	Ni-SOD	A0A0Q8VI02	Nocardioides_sp._Root79	136
Bacteira	Ni-SOD	A0A0Q8XGN5	Nocardioides_sp._Root240	136
Bacteira	Ni-SOD	A0A0Q8YNG8	Streptomyces_sp._Root264	131
Bacteira	Ni-SOD	A0A0Q9KKN2	Knoellia_sp._Soil729	133
Bacteira	Ni-SOD	A0A0Q9LZX4	Phycicoccus_sp._Soil748	132
Bacteira	Ni-SOD	A0A0Q9PXL2	Nocardioides_sp._Soil774	133
Bacteira	Ni-SOD	A0A0Q9QAZ9	Nocardioides_sp._Soil777	133
Bacteira	Ni-SOD	A0A0Q9S8L0	Nocardioides_sp._Soil796	133
Bacteira	Ni-SOD	A0A0Q9SEC2	Phycicoccus_sp._Soil803	132
Bacteira	Ni-SOD	A0A0Q9SXL6	Phycicoccus_sp._Soil802	132
Bacteira	Ni-SOD	A0A0Q9T5Z7	Nocardioides_sp._Soil805	133
Bacteira	Ni-SOD	A0A0R2PHU7	Actinobacteria_bacterium_BACL15_MAG-120823-bin78	129
Bacteira	Ni-SOD	A0A0R2PJP0	Actinobacteria_bacterium_BACL15_MAG-120619-bin91	129
Bacteira	Ni-SOD	A0A0R2PW51	Actinobacteria_bacterium_BACL4_MAG-121022-bin9	135
Bacteira	Ni-SOD	A0A0R2Q9H7	Actinobacteria_bacterium_BACL4_MAG-120813-bin39	135
Bacteira	Ni-SOD	A0A0R2QK55	Actinobacteria_bacterium_BACL4_MAG-120820-bin23	135
Bacteira	Ni-SOD	A0A0R2QNC7	Actinobacteria_bacterium_BACL4_MAG-121001-bin59	135
Bacteira	Ni-SOD	A0A0R2SRD9	Actinobacteria_bacterium_BACL4_MAG-120920-bin74	135
Bacteira	Ni-SOD	A0A0R2U6Y3	Actinobacteria_bacterium_BACL4_MAG-120507-bin0	135
Bacteira	Ni-SOD	A0A0R2XLE3	Opitutaceae_bacterium_BACL24_MAG-120322-bin51	154
Bacteira	Ni-SOD	A0A0S1UJB3	Streptomyces_sp._FR-008	143
Bacteira	Ni-SOD	A0A0S1YNK9	Alteromonas_stellipolaris_LMG_21856	165
Bacteira	Ni-SOD	A0A0S2JC48	Colwellia_sp._MT41	167
Bacteira	Ni-SOD	A0A0S2P5R2	Streptomyces_hygroscopicus_subsp._limoneus	131
Bacteira	Ni-SOD	A0A0S4QST7	Frankia_irregularis	132
Bacteira	Ni-SOD	A0A0S8CTI3	Desulfobacterales_bacterium_SG8_35_2	147
Bacteira	Ni-SOD	A0A0S8DJQ7	Phycisphaerae_bacterium_SG8_4	156
Bacteira	Ni-SOD	A0A0S8DYT3	Phycisphaerae_bacterium_SG8_4	156
Bacteira	Ni-SOD	A0A0S8FVB3	candidate_division_WOR_3_bacterium_SM23_42	159
Bacteira	Ni-SOD	A0A0S8GJY9	candidate_division_WOR_3_bacterium_SM23_60	159
Bacteira	Ni-SOD	A0A0S8K7E6	candidate_division_Zixibacteria_bacterium_SM23_81	167
Bacteira	Ni-SOD	A0A0S9Q4N9	Nocardioides_sp._Leaf285	133
Bacteira	Ni-SOD	A0A0T1QB47	Streptomyces_sp._Root431	131
Bacteira	Ni-SOD	A0A0T1S446	Streptomyces_sp._Root1304	131
Bacteira	Ni-SOD	A0A0T1TPU3	Streptomyces_sp._Root1310	131
Bacteira	Ni-SOD	A0A0T1WDR7	Mycobacterium_sp._Root135	140
Bacteira	Ni-SOD	A0A0T2IK32	Phycicoccus_sp._Root563	132
Bacteira	Ni-SOD	A0A0T5ZI00	Chloroflexi bacterium CSP1-4	153
Bacteira	Ni-SOD	A0A0T6LMI9	Streptomyces_vitaminophilus	131
Bacteira	Ni-SOD	A0A0U3LK71	Streptomyces_globisporus_C-1027	131
Bacteira	Ni-SOD	A0A0U3PXS0	Streptomyces_sp._CdTB01	131
Bacteira	Ni-SOD	A0A0V7ZQ84	Mastigocoleus_testarum_BC008	157
Bacteira	Ni-SOD	A0A0W7WZY4	Streptomyces_silvensis	131
